# Supplementary material for: A systems approach to mapping transcriptional networks controlling surfactant homeostasis
Source: BMC Genomics. 2010 Jul 26;11:451. doi: 10.1186/1471-2164-11-451 (PMC3091648; doi:10.1186/1471-2164-11-451)
Supplement: Additional file 1 — Data collecting and Clustering. [file 1471-2164-11-451-S1.XLS]

## Sheet: Sheet1
Symbol	GeneTitle	RefSeq	ClusterID	Membership
1110032E23Rik	RIKEN cDNA 1110032E23 gene	NM_133187	1	1
1190002H23Rik	RIKEN cDNA 1190002H23 gene	NM_025427	1	2
1190002N15Rik	RIKEN cDNA 1190002N15 gene	NM_001033145	1	2
1200002N14Rik	RIKEN cDNA 1200002N14 gene	NM_027878	1	2
1200009O22Rik	RIKEN cDNA 1200009O22 gene	NM_025817	1	2
1200015N20Rik	RIKEN cDNA 1200015N20 gene	NM_024244	1	1
1700097N02Rik	RIKEN cDNA 1700097N02 gene	---	1	2
1810015C04Rik	RIKEN cDNA 1810015C04 gene	NM_001034851	1	2
2310046K01Rik	RIKEN cDNA 2310046K01 gene	NM_027172	1	1
2810003C17Rik	RIKEN cDNA 2810003C17 gene	NM_145144	1	2
2810025M15Rik	RIKEN cDNA 2810025M15 gene	NM_027274	1	2
2810482G21Rik	RIKEN cDNA 2810482G21 gene	NM_001033634	1	2
2900062L11Rik	RIKEN cDNA 2900062L11 gene	NM_029823	1	2
3110001I20Rik	RIKEN cDNA 3110001I20 gene	XM_485063	1	1
4930461P20Rik	RIKEN cDNA 4930461P20 gene	NM_030046	1	1
4930469P12Rik	RIKEN cDNA 4930469P12 gene	NM_133688	1	2
5430416O09Rik	RIKEN cDNA 5430416O09 gene	NM_027789	1	1
5730593N15Rik	RIKEN cDNA 5730593N15 gene	NM_175263	1	1
6330416G13Rik	RIKEN cDNA 6330416G13 gene	NM_144905	1	3
6330505N24Rik	RIKEN cDNA 6330505N24 gene	NM_001033301	1	1
8430406I07Rik	RIKEN cDNA 8430406I07 gene	NM_028984	1	1
8430436F23Rik	RIKEN cDNA 8430436F23 gene	---	1	1
A130022J15Rik	RIKEN cDNA A130022J15 gene	NM_175313	1	1
A530088I07Rik	RIKEN cDNA A530088I07 gene	NM_175437	1	1
A830073O21Rik	RIKEN cDNA A830073O21 gene	NM_177118	1	1
Abca3	ATP-binding cassette, sub-family A (ABC1), member 3	NM_001039581	1	2
Abcb1a	ATP-binding cassette, sub-family B (MDR/TAP), member 1A	NM_011076	1	2
Abcd3	ATP-binding cassette, sub-family D (ALD), member 3	NM_008991	1	1
Acoxl	acyl-Coenzyme A oxidase-like	NM_028765	1	2
Acsl4	acyl-CoA synthetase long-chain family member 4	NM_001033600	1	3
Acta2	actin, alpha 2, smooth muscle, aorta	NM_007392	1	3
Actb	actin, beta, cytoplasmic	NM_007393	1	1
Actg2	actin, gamma 2, smooth muscle, enteric	NM_009610	1	2
Adam19	a disintegrin and metallopeptidase domain 19 (meltrin beta)	NM_009616	1	1
Adh1	alcohol dehydrogenase 1 (class I)	NM_007409	1	2
Ahr	aryl-hydrocarbon receptor	NM_013464	1	3
Akap2	A kinase (PRKA) anchor protein 2	NM_001035532	1	2
Anxa3	annexin A3	NM_013470	1	3
Anxa6	annexin A6	NM_013472	1	1
Aqp4	aquaporin 4	NM_009700	1	2
Aqp5	aquaporin 5	NM_009701	1	2
Arih1	ariadne ubiquitin-conjugating enzyme E2 binding protein homolog 1 (Drosophila)	NM_019927	1	1
Arrb1	arrestin, beta 1	NM_177231	1	3
Atp7a	ATPase, Cu++ transporting, alpha polypeptide	NM_009726	1	1
AW112037	expressed sequence AW112037	---	1	1
AW550831	expressed sequence AW550831	---	1	1
Azin1	antizyme inhibitor 1	NM_018745	1	3
B3gnt2	UDP-GlcNAc:betaGal beta-1,3-N-acetylglucosaminyltransferase 2	NM_016888	1	2
BC038479	cDNA sequence BC038479	NM_153803	1	1
Bcl6b	B-cell CLL/lymphoma 6, member B	NM_007528	1	2
Bdnf	brain derived neurotrophic factor	NM_007540	1	1
Btbd3	BTB (POZ) domain containing 3	NM_001025431	1	2
Btbd9	BTB (POZ) domain containing 9	NM_172618	1	1
Btg3	B-cell translocation gene 3	NM_009770	1	2
C6	complement component 6	NM_016704	1	1
Calcrl	calcitonin receptor-like	NM_018782	1	2
Cald1	caldesmon 1	NM_145575	1	2
Car2	carbonic anhydrase 2	NM_009801	1	2
Car3	carbonic anhydrase 3	NM_007606	1	1
Cckar	cholecystokinin A receptor	NM_009827	1	2
Ccng2	cyclin G2	NM_007635	1	2
Cd34	CD34 antigen	NM_133654	1	2
Cd38	CD38 antigen	NM_007646	1	3
Cd55	CD55 antigen	NM_010016	1	3
Cd93	CD93 antigen	NM_010740	1	2
Cdadc1	cytidine and dCMP deaminase domain containing 1	NM_027986	1	2
Cdh11	cadherin 11	NM_009866	1	1
Cdh5	cadherin 5	NM_009868	1	2
Centd3	centaurin, delta 3	NM_139206	1	2
Cftr	cystic fibrosis transmembrane conductance regulator homolog	NM_021050	1	1
Chpt1	choline phosphotransferase 1	NM_144807	1	2
Chst2	carbohydrate sulfotransferase 2	NM_018763	1	1
Cldn10	claudin 10	NM_021386	1	1
Cldn18	claudin 18	NM_019815	1	1
Clic5	chloride intracellular channel 5	NM_172621	1	1
Clmn	calmin	NM_001040682	1	2
Cnn3	calponin 3, acidic	NM_028044	1	1
Col18a1	procollagen, type XVIII, alpha 1	NM_009929	1	2
Col4a3	procollagen, type IV, alpha 3	NM_007734	1	1
Col4a4	procollagen, type IV, alpha 4	NM_007735	1	2
Col6a1	procollagen, type VI, alpha 1	NM_009933	1	1
Col6a2	procollagen, type VI, alpha 2	NM_146007	1	1
Col6a3	procollagen, type VI, alpha 3	XM_897036	1	2
Cpd	carboxypeptidase D	NM_007754	1	1
Cst8	cystatin 8 (cystatin-related epididymal spermatogenic)	NM_009978	1	1
Ctgf	connective tissue growth factor	NM_010217	1	2
Ctla2a	cytotoxic T lymphocyte-associated protein 2 alpha	NM_007796	1	2
Cxcl12	chemokine (C-X-C motif) ligand 12	NM_001012477	1	3
Cxcl15	chemokine (C-X-C motif) ligand 15	NM_011339	1	2
Cxcr4	chemokine (C-X-C motif) receptor 4	NM_009911	1	1
Cyp2e1	cytochrome P450, family 2, subfamily e, polypeptide 1	NM_021282	1	3
D16Ertd472e	DNA segment, Chr 16, ERATO Doi 472, expressed	NM_025967	1	1
Ddx39	DEAD (Asp-Glu-Ala-Asp) box polypeptide 39	NM_197982	1	1
Dhcr7	7-dehydrocholesterol reductase	NM_007856	1	2
Dleu2	deleted in lymphocytic leukemia, 2	---	1	2
Dnahc8	dynein, axonemal, heavy chain 8	NM_013811	1	1
Dnaja2	DnaJ (Hsp40) homolog, subfamily A, member 2	NM_019794	1	1
Dock9	dedicator of cytokinesis 9	XM_001004695	1	2
Dscr1	Down syndrome critical region homolog 1 (human)	NM_019466	1	3
Dtna	dystrobrevin alpha	NM_010087	1	2
Ebf1	early B-cell factor 1	NM_007897	1	1
Edil3	EGF-like repeats and discoidin I-like domains 3	NM_001037987	1	1
Ednra	endothelin receptor type A	NM_010332	1	1
Ednrb	endothelin receptor type B	NM_007904	1	1
Ehd2	EH-domain containing 2	NM_153068	1	1
Eif4e3	eukaryotic translation initiation factor 4E member 3	NM_025829	1	1
Elf5	E74-like factor 5	NM_010125	1	2
Elovl1	elongation of very long chain fatty acids (FEN1/Elo2, SUR4/Elo3, yeast)-like 1	NM_001039175	1	2
Eng	endoglin	NM_007932	1	1
Enpp2	ectonucleotide pyrophosphatase/phosphodiesterase 2	NM_015744	1	2
Epb4.1l2	erythrocyte protein band 4.1-like 2	NM_013511	1	1
Errfi1	ERBB receptor feedback inhibitor 1	NM_133753	1	3
Ets1	E26 avian leukemia oncogene 1, 5' domain	NM_001038642	1	2
Etv5	ets variant gene 5	NM_023794	1	1
Exosc7	exosome component 7	XM_001000053	1	3
F2r	coagulation factor II (thrombin) receptor	NM_010169	1	1
Fblim1	filamin binding LIM protein 1	NM_133754	1	1
Fbxl3	F-box and leucine-rich repeat protein 3	NM_015822	1	3
Fgfr2	fibroblast growth factor receptor 2	NM_010207	1	2
Fhl1	four and a half LIM domains 1	NM_010211	1	2
Fli1	Friend leukemia integration 1	NM_008026	1	1
Foxa1	forkhead box A1	NM_008259	1	2
Foxa2	forkhead box A2	NM_010446	1	2
Foxf1a	forkhead box F1a	NM_010426	1	1
Fyn	Fyn proto-oncogene	NM_008054	1	1
Gabarapl1	gamma-aminobutyric acid (GABA(A)) receptor-associated protein-like 1	NM_020590	1	2
Gdpd2	glycerophosphodiester phosphodiesterase domain containing 2	NM_023608	1	2
Ggcx	gamma-glutamyl carboxylase	NM_019802	1	3
Ggta1	glycoprotein galactosyltransferase alpha 1, 3	NM_010283	1	1
Ghr	growth hormone receptor	NM_010284	1	2
Gimap4	GTPase, IMAP family member 4	NM_174990	1	2
Gjb6	gap junction membrane channel protein beta 6	NM_001010937	1	2
Gna13	guanine nucleotide binding protein, alpha 13	NM_010303	1	1
Gnai1	guanine nucleotide binding protein, alpha inhibiting 1	NM_010305	1	1
Gnb4	guanine nucleotide binding protein, beta 4	NM_013531	1	2
Gng12	guanine nucleotide binding protein (G protein), gamma 12	NM_025278	1	1
Gng2	guanine nucleotide binding protein (G protein), gamma 2 subunit	NM_001038637	1	1
Golph2	golgi phosphoprotein 2	NM_001035122	1	1
Gpam	glycerol-3-phosphate acyltransferase, mitochondrial	NM_008149	1	3
Gpm6b	glycoprotein m6b	NM_023122	1	2
Gsta3	glutathione S-transferase, alpha 3	NM_010356	1	3
Gtl2	GTL2, imprinted maternally expressed untranslated mRNA	NM_144513	1	2
Gucy1b3	guanylate cyclase 1, soluble, beta 3	NM_017469	1	1
H47	histocompatibility 47	NM_024439	1	1
Hba-a1	hemoglobin alpha, adult chain 1	NM_008218	1	1
Hbb-y	hemoglobin Y, beta-like embryonic chain	NM_008221	1	2
Hdlbp	high density lipoprotein (HDL) binding protein	NM_133808	1	1
Hist2h3c1	histone 2, H3c1	NM_019469	1	1
Hmgcs1	3-hydroxy-3-methylglutaryl-Coenzyme A synthase 1	NM_145942	1	1
Hrb	HIV-1 Rev binding protein	NM_010472	1	1
Icam2	intercellular adhesion molecule 2	NM_010494	1	2
Id2	inhibitor of DNA binding 2	NM_010496	1	2
Id4	Inhibitor of DNA binding 4	NM_031166	1	3
Ifrd1	interferon-related developmental regulator 1	NM_013562	1	2
Itga8	integrin alpha 8	NM_001001309	1	2
Itga9	integrin alpha 9	NM_133721	1	1
Jam2	junction adhesion molecule 2	NM_023844	1	1
Jun	Jun oncogene	NM_010591	1	2
Kdr	kinase insert domain protein receptor	NM_010612	1	4
Kitl	kit ligand	NM_013598	1	2
Klf7	Kruppel-like factor 7 (ubiquitous)	NM_033563	1	1
Klra3	killer cell lectin-like receptor, subfamily A, member 3	NM_010648	1	1
Lama3	laminin, alpha 3	XM_140451	1	1
Lamb1-1	laminin B1 subunit 1	NM_008482	1	1
Lepr	leptin receptor	NM_010704	1	2
Limd1	LIM domains containing 1	NM_013860	1	2
Lims1	LIM and senescent cell antigen-like domains 1	NM_026148	1	1
Lip1	lysosomal acid lipase 1	NM_021460	1	2
Lipg	lipase, endothelial	NM_010720	1	2
Lmo2	LIM domain only 2	NM_008505	1	2
Lphn3	Latrophilin 3	NM_198702	1	1
Lpp	LIM domain containing preferred translocation partner in lipoma	NM_178665	1	1
Lrp2	low density lipoprotein receptor-related protein 2	XM_130308	1	3
Lzp-s	P lysozyme structural	NM_013590	1	3
Macf1	microtubule-actin crosslinking factor 1	XM_884922	1	1
Maoa	monoamine oxidase A	NM_173740	1	1
Mapre1	microtubule-associated protein, RP/EB family, member 1	NM_007896	1	1
Mapt	microtubule-associated protein tau	NM_001038609	1	2
Matn4	matrilin 4	NM_013592	1	2
Mcl1	myeloid cell leukemia sequence 1	NM_008562	1	2
Mef2c	myocyte enhancer factor 2C	NM_025282	1	2
Mfap3l	microfibrillar-associated protein 3-like	NM_027756	1	2
Mgll	monoglyceride lipase	NM_011844	1	3
Mmd	monocyte to macrophage differentiation-associated	NM_026178	1	1
Mme	membrane metallo endopeptidase	NM_008604	1	1
Mns1	meiosis-specific nuclear structural protein 1	NM_008613	1	2
Mrvi1	MRV integration site 1	NM_010826	1	2
Msn	moesin	NM_010833	1	3
Mtch2	mitochondrial carrier homolog 2 (C. elegans)	NM_019758	1	3
Mtdh	Metadherin	NM_026002	1	1
Myct1	myc target 1	NM_026793	1	1
Mylk	myosin, light polypeptide kinase	NM_139300	1	2
Myo10	myosin X	NM_019472	1	1
Myo1b	myosin IB	NM_010863	1	1
Napsa	napsin A aspartic peptidase	NM_008437	1	2
Ndst1	N-deacetylase/N-sulfotransferase (heparan glucosaminyl) 1	NM_008306	1	3
Nedd9	neural precursor cell expressed, developmentally down-regulated gene 9	NM_017464	1	2
Ngdn	neuroguidin, EIF4E binding protein	NM_026890	1	1
Nlk	nemo like kinase	NM_008702	1	1
Nox4	NADPH oxidase 4	NM_015760	1	1
Npc1	Niemann Pick type C1	NM_008720	1	2
Npr3	natriuretic peptide receptor 3	NM_001039181	1	4
Npr3	natriuretic peptide receptor 3	NM_001039181	1	4
Nras	neuroblastoma ras oncogene	NM_010937	1	1
Nrp1	neuropilin 1	NM_008737	1	1
Ntn1	netrin 1	NM_008744	1	1
Nudcd1	NudC domain containing 1	NM_026149	1	2
Pafah1b1	platelet-activating factor acetylhydrolase, isoform 1b, beta1 subunit	NM_013625	1	1
Pard6b	par-6 (partitioning defective 6) homolog beta (C. elegans)	NM_021409	1	1
Pcdha4	protocadherin alpha 4	NM_001003671	1	2
Pcolce2	procollagen C-endopeptidase enhancer 2	NM_029620	1	1
Pcx	pyruvate carboxylase	NM_008797	1	3
Pde4b	phosphodiesterase 4B, cAMP specific	NM_019840	1	2
Pdgfra	platelet derived growth factor receptor, alpha polypeptide	NM_011058	1	2
Pdia5	protein disulfide isomerase associated 5	NM_028295	1	3
Pdzd2	PDZ domain containing 2	XM_127972	1	1
Pitpnc1	phosphatidylinositol transfer protein, cytoplasmic 1	NM_145823	1	1
Plekhk1	pleckstrin homology domain containing, family K member 1	XM_897426	1	2
Podxl	podocalyxin-like	NM_013723	1	1
Prdm1	PR domain containing 1, with ZNF domain	NM_007548	1	2
Prdx6	peroxiredoxin 6	NM_007453	1	2
Prg1	proteoglycan 1, secretory granule	NM_011157	1	1
Prickle1	prickle like 1 (Drosophila)	NM_001033217	1	1
Ptgis	prostaglandin I2 (prostacyclin) synthase	NM_008968	1	2
Pvrl3	poliovirus receptor-related 3	NM_021495	1	1
Qk	quaking	NM_021881	1	2
Rab2	RAB2, member RAS oncogene family	NM_021518	1	2
Rab27a	RAB27A, member RAS oncogene family	NM_023635	1	1
Rab31	RAB31, member RAS oncogene family	NM_133685	1	1
Rab6b	RAB6B, member RAS oncogene family	NM_173781	1	2
Rabgap1l	RAB GTPase activating protein 1-like	NM_001038621	1	2
Ramp2	receptor (calcitonin) activity modifying protein 2	NM_019444	1	2
Rasip1	Ras interacting protein 1	NM_028544	1	1
Rbx1	ring-box 1	NM_019712	1	1
Rdx	radixin	NM_009041	1	2
Rgs2	regulator of G-protein signaling 2	NM_009061	1	1
Rnf144	ring finger protein 144	NM_080563	1	2
Ros1	Ros1 proto-oncogene	NM_011282	1	1
Rtn1	reticulon 1	NM_001007596	1	2
Runx1t1	runt-related transcription factor 1; translocated to, 1 (cyclin D-related)	NM_009822	1	1
S100a14	S100 calcium binding protein A14	NM_025393	1	1
Scd2	stearoyl-Coenzyme A desaturase 2	NM_009128	1	3
Schip1	schwannomin interacting protein 1	NM_013928	1	2
Scin	scinderin	NM_009132	1	1
Scn7a	sodium channel, voltage-gated, type VII, alpha	NM_009135	1	2
Scnn1b	sodium channel, nonvoltage-gated 1 beta	NM_011325	1	1
Scnn1g	sodium channel, nonvoltage-gated 1 gamma	NM_011326	1	1
Sdc2	syndecan 2	NM_008304	1	1
Sdpr	serum deprivation response	NM_138741	1	1
Sema3e	sema domain, immunoglobulin domain (Ig), short basic domain, secreted, (semaphorin) 3E	NM_011348	1	1
Sema6d	sema domain, transmembrane domain (TM), and cytoplasmic domain, (semaphorin) 6D	NM_172537	1	2
Sema7a	sema domain, immunoglobulin domain (Ig), and GPI membrane anchor, (semaphorin) 7A	NM_011352	1	2
Serinc3	serine incorporator 3	NM_012032	1	2
Serpinb6b	serine (or cysteine) peptidase inhibitor, clade B, member 6b	NM_011454	1	1
Serpinb9	serine (or cysteine) peptidase inhibitor, clade B, member 9	NM_009256	1	3
Sftpa1	surfactant associated protein A1	NM_023134	1	2
Sftpc	surfactant associated protein C	NM_011359	1	1
Sh3d19	SH3 domain protein D19	XM_979129	1	2
Siva	Cd27 binding protein (Hindu God of destruction)	NM_013929	1	3
Slc1a4	solute carrier family 1 (glutamate/neutral amino acid transporter), member 4	NM_018861	1	3
Slc1a5	solute carrier family 1 (neutral amino acid transporter), member 5	NM_009201	1	2
Slc23a2	solute carrier family 23 (nucleobase transporters), member 2	NM_018824	1	2
Slc31a1	solute carrier family 31, member 1	NM_175090	1	2
Slc39a8	solute carrier family 39 (metal ion transporter), member 8	NM_026228	1	2
Slk	STE20-like kinase (yeast)	NM_009289	1	2
Slmap	sarcolemma associated protein	NM_032008	1	2
Smad5	MAD homolog 5 (Drosophila)	NM_008541	1	1
Sox7	SRY-box containing gene 7	NM_011446	1	2
Srebf1	sterol regulatory element binding factor 1	NM_011480	1	3
St3gal6	ST3 beta-galactoside alpha-2,3-sialyltransferase 6	NM_018784	1	2
St8sia4	ST8 alpha-N-acetyl-neuraminide alpha-2,8-sialyltransferase 4	NM_009183	1	1
Stag2	stromal antigen 2	---	1	2
Stard4	StAR-related lipid transfer (START) domain containing 4	NM_133774	1	1
Steap2	six transmembrane epithelial antigen of prostate 2	XM_284053	1	1
Supt16h	suppressor of Ty 16 homolog (S. cerevisiae)	NM_033618	1	2
Syne2	synaptic nuclear envelope 2	XM_001001846	1	1
Sytl2	synaptotagmin-like 2	NM_001040085	1	1
Tagln	transgelin	NM_011526	1	2
Tbx4	T-box 4	NM_011536	1	2
Tfrc	transferrin receptor	NM_011638	1	1
Tgm2	transglutaminase 2, C polypeptide	NM_009373	1	2
Tgoln1	trans-golgi network protein	NM_009443	1	2
Tie1	tyrosine kinase receptor 1	NM_011587	1	3
Timp3	tissue inhibitor of metalloproteinase 3	NM_011595	1	1
Tmem16a	Transmembrane protein 16A	NM_178642	1	1
Tmem47	transmembrane protein 47	NM_138751	1	1
Tmod3	tropomodulin 3	NM_016963	1	3
Tnc	tenascin C	NM_011607	1	1
Tnfrsf19	tumor necrosis factor receptor superfamily, member 19	NM_013869	1	1
Topors	topoisomerase I binding, arginine/serine-rich	NM_134097	1	2
Trpc6	transient receptor potential cation channel, subfamily C, member 6	NM_013838	1	1
Tshb	thyroid stimulating hormone, beta subunit	NM_009432	1	2
Tsn	translin	NM_011650	1	1
Tspan11	tetraspanin 11	NM_026743	1	1
Tspan2	tetraspanin 2	NM_027533	1	1
Upk3b	uroplakin 3B	NM_175309	1	2
Utp11l	UTP11-like, U3 small nucleolar ribonucleoprotein, (yeast)	NM_026031	1	1
Vav3	vav 3 oncogene	NM_020505	1	1
Vegfa	vascular endothelial growth factor A	NM_001025250	1	2
Vldlr	very low density lipoprotein receptor	NM_013703	1	2
Vsnl1	visinin-like 1	NM_012038	1	2
Wdr48	WD repeat domain 48	NM_026236	1	2
Wnk1	WNK lysine deficient protein kinase 1	NM_198703	1	3
Wwtr1	WW domain containing transcription regulator 1	NM_133784	1	2
Yipf4	Yip1 domain family, member 4	NM_026417	1	2
Ywhab	tyrosine 3-monooxygenase/tryptophan 5-monooxygenase activation protein, beta polypeptide	NM_018753	1	1
Ywhaq	tyrosine 3-monooxygenase/tryptophan 5-monooxygenase activation protein, theta polypeptide	NM_011739	1	2
Zdhhc14	zinc finger, DHHC domain containing 14	NM_146073	1	1
Zdhhc3	zinc finger, DHHC domain containing 3	NM_026917	1	2
Zfp533	zinc finger protein 533	NM_178723	1	1
Zfx	zinc finger protein X-linked	NM_001044386	1	1
Zfyve21	zinc finger, FYVE domain containing 21	NM_026752	1	1
Znrf2	zinc and ring finger 2	NM_199143	1	2
2810003C17Rik	RIKEN cDNA 2810003C17 gene	NM_145144	2	2
Abca3	ATP-binding cassette, sub-family A (ABC1), member 3	NM_001039581	2	2
Acoxl	acyl-Coenzyme A oxidase-like	NM_028765	2	2
Akap2	A kinase (PRKA) anchor protein 2	NM_001035532	2	2
Aqp5	aquaporin 5	NM_009701	2	2
Aytl2	acyltransferase like 2	NM_145376	2	2
Bex2	brain expressed X-linked 2	NM_009749	2	2
Btg3	B-cell translocation gene 3	NM_009770	2	2
Car8	carbonic anhydrase 8	NM_007592	2	2
Cd38	CD38 antigen	NM_007646	2	3
Cd55	CD55 antigen	NM_010016	2	3
Cyp2e1	cytochrome P450, family 2, subfamily e, polypeptide 1	NM_021282	2	3
Cyp4v3	cytochrome P450, family 4, subfamily v, polypeptide 3	NM_133969	2	2
Dlk1	delta-like 1 homolog (Drosophila)	NM_010052	2	2
Dscr1	Down syndrome critical region homolog 1 (human)	NM_019466	2	3
Elovl1	elongation of very long chain fatty acids (FEN1/Elo2, SUR4/Elo3, yeast)-like 1	NM_001039175	2	2
Emp2	epithelial membrane protein 2	NM_007929	2	2
Errfi1	ERBB receptor feedback inhibitor 1	NM_133753	2	3
Exosc7	exosome component 7	XM_001000053	2	3
Fabp5	fatty acid binding protein 5, epidermal	NM_010634	2	2
Foxa2	forkhead box A2	NM_010446	2	2
Gdpd2	glycerophosphodiester phosphodiesterase domain containing 2	NM_023608	2	2
Ggcx	gamma-glutamyl carboxylase	NM_019802	2	3
Gjb6	gap junction membrane channel protein beta 6	NM_001010937	2	2
Gpam	glycerol-3-phosphate acyltransferase, mitochondrial	NM_008149	2	3
Gsta3	glutathione S-transferase, alpha 3	NM_010356	2	3
Hc	hemolytic complement	NM_010406	2	2
Hck	hemopoietic cell kinase	NM_010407	2	2
Kdr	kinase insert domain protein receptor	NM_010612	2	4
Kit	kit oncogene	NM_021099	2	3
Lrp2	low density lipoprotein receptor-related protein 2	XM_130308	2	3
Lzp-s	P lysozyme structural	NM_013590	2	3
Mid1ip1	Mid1 interacting protein 1 (gastrulation specific G12-like (zebrafish))	NM_026524	2	2
Mtch2	mitochondrial carrier homolog 2 (C. elegans)	NM_019758	2	3
Pdia5	protein disulfide isomerase associated 5	NM_028295	2	3
Plekhk1	pleckstrin homology domain containing, family K member 1	XM_897426	2	2
Pnliprp1	pancreatic lipase related protein 1	NM_018874	2	1
Prdx6	peroxiredoxin 6	NM_007453	2	2
Rab6b	RAB6B, member RAS oncogene family	NM_173781	2	2
Rnase4	ribonuclease, RNase A family 4	NM_021472	2	2
S100g	S100 calcium binding protein G	NM_009789	2	2
Scd1	stearoyl-Coenzyme A desaturase 1	NM_009127	2	1
Scd2	stearoyl-Coenzyme A desaturase 2	NM_009128	2	3
Serpinb9	serine (or cysteine) peptidase inhibitor, clade B, member 9	NM_009256	2	3
Serpinf1	serine (or cysteine) peptidase inhibitor, clade F, member 1	NM_011340	2	2
Sftpa1	surfactant associated protein A1	NM_023134	2	2
Sftpb	surfactant associated protein B	NM_147779	2	2
Slc1a5	solute carrier family 1 (neutral amino acid transporter), member 5	NM_009201	2	2
Slc34a2	solute carrier family 34 (sodium phosphate), member 2	NM_011402	2	2
Soat1	sterol O-acyltransferase 1	NM_009230	2	3
Srebf1	sterol regulatory element binding factor 1	NM_011480	2	3
Wdr81	WD repeat domain 81	XM_001000834	2	2
Zdhhc3	zinc finger, DHHC domain containing 3	NM_026917	2	2
1200002N14Rik	RIKEN cDNA 1200002N14 gene	NM_027878	3	2
1200009O22Rik	RIKEN cDNA 1200009O22 gene	NM_025817	3	2
2810025M15Rik	RIKEN cDNA 2810025M15 gene	NM_027274	3	2
Arrb1	arrestin, beta 1	NM_177231	3	3
Bcl6b	B-cell CLL/lymphoma 6, member B	NM_007528	3	2
Btbd3	BTB (POZ) domain containing 3	NM_001025431	3	2
Calcrl	calcitonin receptor-like	NM_018782	3	2
Car2	carbonic anhydrase 2	NM_009801	3	2
Cd34	CD34 antigen	NM_133654	3	2
Cd93	CD93 antigen	NM_010740	3	2
Cdh5	cadherin 5	NM_009868	3	2
Centd3	centaurin, delta 3	NM_139206	3	2
Cldn5	claudin 5	NM_013805	3	1
Col18a1	procollagen, type XVIII, alpha 1	NM_009929	3	2
Col6a3	procollagen, type VI, alpha 3	XM_897036	3	2
Ctla2a	cytotoxic T lymphocyte-associated protein 2 alpha	NM_007796	3	2
Cxcl12	chemokine (C-X-C motif) ligand 12	NM_001012477	3	3
Elf5	E74-like factor 5	NM_010125	3	2
Gimap4	GTPase, IMAP family member 4	NM_174990	3	2
Gnb4	guanine nucleotide binding protein, beta 4	NM_013531	3	2
Gpm6b	glycoprotein m6b	NM_023122	3	2
Icam2	intercellular adhesion molecule 2	NM_010494	3	2
Kdr	kinase insert domain protein receptor	NM_010612	3	4
Kitl	kit ligand	NM_013598	3	2
Lmo2	LIM domain only 2	NM_008505	3	2
Mfap3l	microfibrillar-associated protein 3-like	NM_027756	3	2
Mgll	monoglyceride lipase	NM_011844	3	3
Npr3	natriuretic peptide receptor 3	NM_001039181	3	4
Pdgfra	platelet derived growth factor receptor, alpha polypeptide	NM_011058	3	2
Sema6d	sema domain, transmembrane domain (TM), and cytoplasmic domain, (semaphorin) 6D	NM_172537	3	2
Sox17	SRY-box containing gene 17	NM_011441	3	1
Sox7	SRY-box containing gene 7	NM_011446	3	2
Tie1	tyrosine kinase receptor 1	NM_011587	3	3
A430106J12Rik	RIKEN cDNA A430106J12 gene	NM_176841	4	1
Bmp5	bone morphogenetic protein 5	NM_007555	4	2
Bxdc2	brix domain containing 2	NM_026396	4	1
Cct8	chaperonin subunit 8 (theta)	NM_009840	4	2
Ddef1	development and differentiation enhancing	NM_010026	4	1
Dock7	dedicator of cytokinesis 7	NM_026082	4	2
Eif2s3x	eukaryotic translation initiation factor 2, subunit 3, structural gene X-linked	NM_012010	4	1
Elavl1	ELAV (embryonic lethal, abnormal vision, Drosophila)-like 1 (Hu antigen R)	NM_010485	4	2
Erdr1	erythroid differentiation regulator 1	NM_133362	4	2
Fubp1	far upstream element (FUSE) binding protein 1	NM_057172	4	2
Ghr	growth hormone receptor	NM_010284	4	2
Gtpbp4	GTP binding protein 4	NM_027000	4	2
Josd3	Josephin domain containing 3	NM_027261	4	2
Kpnb1	karyopherin (importin) beta 1	NM_008379	4	2
Matr3	matrin 3	NM_010771	4	3
Meis1	myeloid ecotropic viral integration site 1	NM_010789	4	2
Narg1	NMDA receptor-regulated gene 1	NM_053089	4	2
Nucks1	Nuclear casein kinase and cyclin-dependent kinase substrate 1	NM_175294	4	1
Orc4l	origin recognition complex, subunit 4-like (S. cerevisiae)	NM_011958	4	2
Ppig	peptidyl-prolyl isomerase G (cyclophilin G)	XM_001003390	4	2
Rbbp4	retinoblastoma binding protein 4	NM_009030	4	2
Sfrs7	splicing factor, arginine/serine-rich 7	NM_146083	4	1
Smc2	structural maintenance of chromosomes 2	NM_008017	4	3
Smc6	structural maintenance of chromosomes 6	NM_025695	4	2
Sox11	SRY-box containing gene 11	NM_009234	4	1
Strbp	spermatid perinuclear RNA binding protein	NM_009261	4	2
Tia1	cytotoxic granule-associated RNA binding protein 1	NM_011585	4	1
Txnl1	thioredoxin-like 1	NM_016792	4	1
Ube2v2	ubiquitin-conjugating enzyme E2 variant 2	NM_023585	4	2
Usp1	ubiquitin specific peptdiase 1	NM_146144	4	2
Utx	ubiquitously transcribed tetratricopeptide repeat gene, X chromosome	NM_009483	4	2
Wac	WW domain containing adaptor with coiled-coil	NM_153085	4	2
Zkscan1	zinc finger with KRAB and SCAN domains 1	NM_029869	4	2
1110059H15Rik	RIKEN cDNA 1110059H15 gene	XM_981951	5	2
1500011J06Rik	RIKEN cDNA 1500011J06 gene	NM_001005523	5	1
2610005L07Rik	RIKEN cDNA 2610005L07 gene	NM_001033456	5	3
2700078E11Rik	RIKEN cDNA 2700078E11 gene	NM_030197	5	1
2900097C17Rik	---	XM_001004922	5	1
5830417C01Rik	RIKEN cDNA 5830417C01 gene	NM_024282	5	2
Acsl4	acyl-CoA synthetase long-chain family member 4	NM_001033600	5	3
Adk	adenosine kinase	NM_134079	5	1
Ak3l1	adenylate kinase 3 alpha-like 1	NM_009647	5	1
Alcam	activated leukocyte cell adhesion molecule	NM_009655	5	1
Aplp2	amyloid beta (A4) precursor-like protein 2	NM_009691	5	1
Arid4b	AT rich interactive domain 4B (Rbp1 like)	NM_194262	5	2
Azin1	antizyme inhibitor 1	NM_018745	5	3
BC013529	cDNA sequence BC013529	NM_145418	5	1
Birc4	baculoviral IAP repeat-containing 4	NM_009688	5	2
C79248	expressed sequence C79248	---	5	1
Cab39l	calcium binding protein 39-like	NM_026908	5	1
Camk2d	calcium/calmodulin-dependent protein kinase II, delta	NM_001025438	5	2
Cct4	chaperonin subunit 4 (delta)	NM_009837	5	2
Cnbp	cellular nucleic acid binding protein	NM_013493	5	1
Ctsc	cathepsin C	NM_009982	5	1
Cugbp2	CUG triplet repeat, RNA binding protein 2	NM_010160	5	1
Cutl1	cut-like 1 (Drosophila)	NM_009986	5	1
Dstn	destrin	NM_019771	5	1
Edem3	ER degradation enhancer, mannosidase alpha-like 3	NM_001039644	5	1
Eif2s2	eukaryotic translation initiation factor 2, subunit 2 (beta)	NM_026030	5	1
Eif3s1	eukaryotic translation initiation factor 3, subunit 1 alpha	NM_144545	5	2
Eif3s6	Eukaryotic translation initiation factor 3, subunit 6	NM_008388	5	1
Eif4e	eukaryotic translation initiation factor 4E	NM_007917	5	1
Elavl1	ELAV (embryonic lethal, abnormal vision, Drosophila)-like 1 (Hu antigen R)	NM_010485	5	2
Epb4.1	erythrocyte protein band 4.1	NM_183428	5	1
Fbxo3	F-box only protein 3	NM_020593	5	1
Fgl2	fibrinogen-like protein 2	NM_008013	5	1
Foxp1	forkhead box P1	NM_053202	5	1
Fubp1	far upstream element (FUSE) binding protein 1	NM_057172	5	2
Gnpnat1	glucosamine-phosphate N-acetyltransferase 1	NM_019425	5	2
Gpd2	glycerol phosphate dehydrogenase 2, mitochondrial	NM_010274	5	1
Gpiap1	GPI-anchored membrane protein 1	NM_016739	5	1
Gpr177	G protein-coupled receptor 177	NM_026582	5	1
Hif1a	Hypoxia inducible factor 1, alpha subunit	NM_010431	5	1
Ifrd1	interferon-related developmental regulator 1	NM_013562	5	2
Iigp1	interferon inducible GTPase 1	NM_021792	5	1
Itpr1	inositol 1,4,5-triphosphate receptor 1	NM_010585	5	1
Jak1	Janus kinase 1	NM_146145	5	1
Jarid1c	jumonji, AT rich interactive domain 1C (Rbp2 like)	NM_013668	5	1
Jarid2	---	NM_021878	5	1
Lpl	lipoprotein lipase	NM_008509	5	2
Luc7l2	LUC7-like 2 (S. cerevisiae)	NM_138680	5	1
Map2k4	mitogen activated protein kinase kinase 4	NM_009157	5	1
Mbtd1	mbt domain containing 1	NM_134012	5	3
Msn	moesin	NM_010833	5	3
Narg1	NMDA receptor-regulated gene 1	NM_053089	5	2
Nasp	nuclear autoantigenic sperm protein (histone-binding)	NM_016777	5	2
Nedd4l	neural precursor cell expressed, developmentally down-regulated gene 4-like	NM_031881	5	3
Nfkbiz	nuclear factor of kappa light polypeptide gene enhancer in B-cells inhibitor, zeta	NM_030612	5	1
Nmd3	NMD3 homolog (S. cerevisiae)	NM_133787	5	2
Nr3c1	nuclear receptor subfamily 3, group C, member 1	NM_008173	5	1
Nrip1	nuclear receptor interacting protein 1	NM_173440	5	2
Pbx1	pre B-cell leukemia transcription factor 1	NM_008783	5	1
Pbx3	pre B-cell leukemia transcription factor 3	NM_016768	5	1
Pde4b	phosphodiesterase 4B, cAMP specific	NM_019840	5	2
Pde7a	phosphodiesterase 7A	NM_008802	5	1
Pdk1	pyruvate dehydrogenase kinase, isoenzyme 1	NM_172665	5	1
Ppp3ca	protein phosphatase 3, catalytic subunit, alpha isoform	NM_008913	5	1
Ppp3r1	protein phosphatase 3, regulatory subunit B, alpha isoform (calcineurin B, type I)	NM_024459	5	3
Prpf39	PRP39 pre-mRNA processing factor 39 homolog (yeast)	NM_177806	5	2
Ptbp2	polypyrimidine tract binding protein 2	NM_019550	5	1
Ptplad1	protein tyrosine phosphatase-like A domain containing 1	NM_021345	5	2
Ptprk	protein tyrosine phosphatase, receptor type, K	NM_008983	5	1
Rab14	RAB14, member RAS oncogene family	NM_026697	5	1
Rbm39	RNA binding motif protein 39	NM_133242	5	1
Rbpms	RNA binding protein gene with multiple splicing	NM_001042674	5	1
Rnf12	ring finger protein 12	NM_011276	5	1
Rps6	ribosomal protein S6	NM_009096	5	1
Sltm	SAFB-like, transcription modulator	NM_025690	5	1
Snx2	sorting nexin 2	NM_026386	5	1
Sp4	trans-acting transcription factor 4	NM_009239	5	1
Stag2	stromal antigen 2	---	5	2
Syncrip	synaptotagmin binding, cytoplasmic RNA interacting protein	NM_019666	5	2
Timp2	tissue inhibitor of metalloproteinase 2	NM_011594	5	1
Tloc1	translocation protein 1	NM_027016	5	1
Tmod3	tropomodulin 3	NM_016963	5	3
Tnrc6a	trinucleotide repeat containing 6a	XM_486002	5	1
Trim59	Tripartite motif-containing 59	NM_025863	5	2
Twsg1	twisted gastrulation homolog 1 (Drosophila)	NM_023053	5	1
Ubr1	ubiquitin protein ligase E3 component n-recognin 1	NM_009461	5	1
Usp9x	ubiquitin specific peptidase 9, X chromosome	NM_009481	5	2
Wdr26	WD repeat domain 26	NM_145514	5	1
Yme1l1	YME1-like 1 (S. cerevisiae)	NM_013771	5	1
Ywhaq	tyrosine 3-monooxygenase/tryptophan 5-monooxygenase activation protein, theta polypeptide	NM_011739	5	2
Zbtb20	zinc finger and BTB domain containing 20	NM_019778	5	3
Zfp207	zinc finger protein 207	NM_011751	5	3
Zfp644	zinc finger protein 644	NM_026856	5	2
Zfr	zinc finger RNA binding protein	NM_011767	5	1
1190002N15Rik	RIKEN cDNA 1190002N15 gene	NM_001033145	6	2
2610312B22Rik	RIKEN cDNA 2610312B22 gene	NM_026934	6	2
4930469P12Rik	RIKEN cDNA 4930469P12 gene	NM_133688	6	2
Abcb1a	ATP-binding cassette, sub-family B (MDR/TAP), member 1A	NM_011076	6	2
Acsl4	acyl-CoA synthetase long-chain family member 4	NM_001033600	6	3
Ahr	aryl-hydrocarbon receptor	NM_013464	6	3
Ankhd1	ankyrin repeat and KH domain containing 1	---	6	1
Anxa3	annexin A3	NM_013470	6	3
BC003993	cDNA sequence BC003993	NM_030560	6	2
Birc4	baculoviral IAP repeat-containing 4	NM_009688	6	2
Canx	calnexin	NM_007597	6	2
Ccng2	cyclin G2	NM_007635	6	2
Cdadc1	cytidine and dCMP deaminase domain containing 1	NM_027986	6	2
D4Wsu53e	DNA segment, Chr 4, Wayne State University 53, expressed	NM_023665	6	1
Ddx3x	DEAD/H (Asp-Glu-Ala-Asp/His) box polypeptide 3, X-linked	NM_010028	6	1
Ddx5	DEAD (Asp-Glu-Ala-Asp) box polypeptide 5	NM_007840	6	2
Dleu2	deleted in lymphocytic leukemia, 2	---	6	2
Dnajc3	DnaJ (Hsp40) homolog, subfamily C, member 3	NM_008929	6	1
Efnb2	ephrin B2	NM_010111	6	1
Eif3s1	eukaryotic translation initiation factor 3, subunit 1 alpha	NM_144545	6	2
Eif5	eukaryotic translation initiation factor 5	NM_173363	6	2
Eps8	epidermal growth factor receptor pathway substrate 8	NM_007945	6	1
Ergic2	ERGIC and golgi 2	NM_026168	6	1
Fbxl3	F-box and leucine-rich repeat protein 3	NM_015822	6	3
Ghitm	growth hormone inducible transmembrane protein	NM_078478	6	1
Herc1	hect (homologous to the E6-AP (UBE3A) carboxyl terminus) domain and RCC1 (CHC1)-like domain (RLD) 1	XM_899481	6	1
Hspa5	heat shock 70kD protein 5 (glucose-regulated protein)	NM_022310	6	2
Id2	inhibitor of DNA binding 2	NM_010496	6	2
Ivns1abp	influenza virus NS1A binding protein	NM_001039511	6	2
Kif5b	kinesin family member 5B	NM_008448	6	1
Kpna3	karyopherin (importin) alpha 3	NM_008466	6	1
Lin7c	lin-7 homolog C (C. elegans)	NM_011699	6	1
Map3k7	mitogen activated protein kinase kinase kinase 7	NM_172688	6	2
Mef2c	myocyte enhancer factor 2C	NM_025282	6	2
Msn	moesin	NM_010833	6	3
Nedd9	neural precursor cell expressed, developmentally down-regulated gene 9	NM_017464	6	2
Nol7	nucleolar protein 7	NM_023554	6	2
Nudcd1	NudC domain containing 1	NM_026149	6	2
Papola	poly (A) polymerase alpha	NM_011112	6	2
Pcf11	cleavage and polyadenylation factor subunit homolog (S. cerevisiae)	NM_029078	6	1
Ptplad1	protein tyrosine phosphatase-like A domain containing 1	NM_021345	6	2
Rab2	RAB2, member RAS oncogene family	NM_021518	6	2
Ramp2	receptor (calcitonin) activity modifying protein 2	NM_019444	6	2
Rasa1	RAS p21 protein activator 1	NM_145452	6	1
Rdx	radixin	NM_009041	6	2
Rpl14	ribosomal protein L14	NM_025974	6	1
Serinc3	serine incorporator 3	NM_012032	6	2
Sfrs1	splicing factor, arginine/serine-rich 1 (ASF/SF2)	NM_173374	6	2
Slk	STE20-like kinase (yeast)	NM_009289	6	2
Slmap	sarcolemma associated protein	NM_032008	6	2
Ss18	synovial sarcoma translocation, Chromosome 18	NM_009280	6	1
Supt16h	suppressor of Ty 16 homolog (S. cerevisiae)	NM_033618	6	2
Tmem30a	transmembrane protein 30A	NM_133718	6	2
Tmod3	tropomodulin 3	NM_016963	6	3
Topors	topoisomerase I binding, arginine/serine-rich	NM_134097	6	2
Trim59	Tripartite motif-containing 59	NM_025863	6	2
Usp15	ubiquitin specific peptidase 15	NM_027604	6	2
Usp9x	ubiquitin specific peptidase 9, X chromosome	NM_009481	6	1
Vamp3	vesicle-associated membrane protein 3	NM_009498	6	1
Wdr43	WD repeat domain 43	XM_001005092	6	2
Wdr48	WD repeat domain 48	NM_026236	6	2
Wnk1	WNK lysine deficient protein kinase 1	NM_198703	6	3
Yipf4	Yip1 domain family, member 4	NM_026417	6	1
Zfp148	zinc finger protein 148	NM_011749	6	1
Zfp292	zinc finger protein 292	XM_620009	6	1
2610005L07Rik	RIKEN cDNA 2610005L07 gene	NM_001033456	7	3
Bmp5	bone morphogenetic protein 5	NM_007555	7	2
Ddx5	DEAD (Asp-Glu-Ala-Asp) box polypeptide 5	NM_007840	7	2
Eif5	eukaryotic translation initiation factor 5	NM_173363	7	2
Fusip1	FUS interacting protein (serine-arginine rich) 1	NM_010178	7	1
Hspa5	heat shock 70kD protein 5 (glucose-regulated protein)	NM_022310	7	2
Ivns1abp	influenza virus NS1A binding protein	NM_001039511	7	2
Seh1l	SEH1-like (S. cerevisiae	NM_001039088	7	2
Sfpq	splicing factor proline/glutamine rich (polypyrimidine tract binding protein associated)	NM_023603	7	1
Sfrs3	splicing factor, arginine/serine-rich 3 (SRp20)	NM_013663	7	1
Snx5	sorting nexin 5	NM_024225	7	1
Usp1	ubiquitin specific peptdiase 1	NM_146144	7	1
Wdr43	WD repeat domain 43	XM_001005092	7	2
Amd1	S-adenosylmethionine decarboxylase 1	NM_007444	8	1
BC003993	cDNA sequence BC003993	NM_030560	8	2
Bmp1	bone morphogenetic protein 1	NM_009755	8	2
Gnpnat1	glucosamine-phosphate N-acetyltransferase 1	NM_019425	8	2
Hnrpu	heterogeneous nuclear ribonucleoprotein U	NM_016805	8	1
Lima1	LIM domain and actin binding 1	NM_023063	8	1
Mbtd1	mbt domain containing 1	NM_134012	8	3
Nol7	nucleolar protein 7	NM_023554	8	2
Pnrc2	proline-rich nuclear receptor coactivator 2	NM_026383	8	1
Polr3k	polymerase (RNA) III (DNA directed) polypeptide K	NM_025901	8	2
Sfrs1	splicing factor, arginine/serine-rich 1 (ASF/SF2)	NM_173374	8	2
Suz12	suppressor of zeste 12 homolog (Drosophila)	NM_199196	8	2
Tardbp	TAR DNA binding protein	NM_001003898	8	1
Tcf4	transcription factor 4	NM_013685	8	1
Thbs1	thrombospondin 1	NM_011580	8	1
Txnrd1	thioredoxin reductase 1	NM_001042513	8	1
Ube3a	ubiquitin protein ligase E3A	NM_001033962	8	1
Umps	uridine monophosphate synthetase	NM_009471	8	1
Zfp207	zinc finger protein 207	NM_011751	8	3
Zfp644	zinc finger protein 644	NM_026856	8	2
2610312B22Rik	RIKEN cDNA 2610312B22 gene	NM_026934	9	2
Anp32a	acidic (leucine-rich) nuclear phosphoprotein 32 family, member A	NM_009672	9	1
Brd4	bromodomain containing 4	NM_020508	9	1
Cab39	calcium binding protein 39	NM_133781	9	1
Cd40	CD40 antigen	NM_011611	9	1
Ctcf	CCCTC-binding factor	NM_007794	9	1
Eif3s10	eukaryotic translation initiation factor 3, subunit 10 (theta)	NM_010123	9	1
Elovl6	ELOVL family member 6, elongation of long chain fatty acids (yeast)	NM_130450	9	1
Fbxl3	F-box and leucine-rich repeat protein 3	NM_015822	9	3
Fgfr1op2	FGFR1 oncogene partner 2	NM_026218	9	2
Gtpbp4	GTP binding protein 4	NM_027000	9	2
Hsd17b12	hydroxysteroid (17-beta) dehydrogenase 12	NM_019657	9	2
Kif1b	kinesin family member 1B	NM_008441	9	1
Kif2a	kinesin family member 2A	NM_008442	9	1
Krr1	KRR1, small subunit (SSU) processome component, homolog (yeast)	NM_178610	9	3
Map3k7	mitogen activated protein kinase kinase kinase 7	NM_172688	9	2
Mbtd1	mbt domain containing 1	NM_134012	9	3
Meis1	myeloid ecotropic viral integration site 1	NM_010789	9	2
Mrpl9	mitochondrial ribosomal protein L9	NM_030116	9	1
Mtf2	metal response element binding transcription factor 2	NM_013827	9	1
Nap1l1	nucleosome assembly protein 1-like 1	NM_015781	9	1
Nasp	nuclear autoantigenic sperm protein (histone-binding)	NM_016777	9	2
Ncl	nucleolin	NM_010880	9	2
Papola	poly (A) polymerase alpha	NM_011112	9	2
Pitpnb	phosphatidylinositol transfer protein, beta	NM_019640	9	1
Ppig	peptidyl-prolyl isomerase G (cyclophilin G)	XM_001003390	9	2
Pum2	pumilio 2 (Drosophila)	NM_030723	9	1
Recc1	replication factor C 1	NM_011258	9	1
Seh1l	SEH1-like (S. cerevisiae	NM_001039088	9	2
Strap	serine/threonine kinase receptor associated protein	NM_011499	9	1
Suz12	suppressor of zeste 12 homolog (Drosophila)	NM_199196	9	2
Syncrip	synaptotagmin binding, cytoplasmic RNA interacting protein	NM_019666	9	2
Tcerg1	transcription elongation regulator 1 (CA150)	NM_001039474	9	1
Tmem30a	transmembrane protein 30A	NM_133718	9	2
Tpr	translocated promoter region	NM_133780	9	2
Tram1	translocating chain-associating membrane protein 1	NM_028173	9	1
Usp15	ubiquitin specific peptidase 15	NM_027604	9	1
Zkscan1	zinc finger with KRAB and SCAN domains 1	NM_029869	9	2
1200003I10Rik	RIKEN cDNA 1200003I10 gene	NR_002860	10	2
1810013L24Rik	RIKEN cDNA 1810013L24 gene	XM_907664	10	1
2010106G01Rik	RIKEN cDNA 2010106G01 gene	NM_023220	10	3
2310035C23Rik	RIKEN cDNA 2310035C23 gene	NM_173187	10	1
2610018G03Rik	RIKEN cDNA 2610018G03 gene	NM_133729	10	3
4632427E13Rik	RIKEN cDNA 4632427E13 gene	---	10	1
4930422I07Rik	RIKEN cDNA 4930422I07 gene	XM_150216	10	1
4930589M24Rik	RIKEN cDNA 4930589M24 gene	XM_910337	10	4
5730508B09Rik	RIKEN cDNA 5730508B09 gene	NM_027482	10	3
5830417C01Rik	RIKEN cDNA 5830417C01 gene	NM_024282	10	2
9630019E01Rik	RIKEN cDNA 9630019E01 gene	---	10	2
AI447904	---	NM_175026	10	2
AI585793	expressed sequence AI585793	---	10	2
Apoc1	apolipoprotein C-I	NM_007469	10	2
Appbp2	amyloid beta precursor protein (cytoplasmic tail) binding protein 2	NM_025825	10	2
Arcn1	archain 1	NM_145985	10	2
Asb4	ankyrin repeat and SOCS box-containing protein 4	NM_023048	10	1
Atp6v0a1	ATPase, H+ transporting, lysosomal V0 subunit A1	NM_016920	10	2
Atp6v1a	ATPase, H+ transporting, lysosomal V1 subunit A	NM_007508	10	2
BC004044	cDNA sequence BC004044	NM_030565	10	2
BC013481	cDNA sequence BC013481	NM_139065	10	1
Bcl10	B-cell leukemia/lymphoma 10	NM_009740	10	2
C1qa	complement component 1, q subcomponent, alpha polypeptide	NM_007572	10	3
C1qb	complement component 1, q subcomponent, beta polypeptide	NM_009777	10	3
Cald1	caldesmon 1	NM_145575	10	2
Camk2d	calcium/calmodulin-dependent protein kinase II, delta	NM_001025438	10	2
Ccar1	cell division cycle and apoptosis regulator 1	NM_026201	10	2
Ccl6	chemokine (C-C motif) ligand 6	NM_009139	10	2
Cdh1	cadherin 1	NM_009864	10	2
Cdh16	cadherin 16	NM_007663	10	3
Cdon	cell adhesion molecule-related/down-regulated by oncogenes	NM_021339	10	3
Chd7	chromodomain helicase DNA binding protein 7	XM_905428	10	1
Chi3l3	chitinase 3-like 3	NM_009892	10	3
Clec4a2	C-type lectin domain family 4, member a2	NM_011999	10	1
Clec4n	C-type lectin domain family 4, member n	NM_020001	10	2
Clmn	calmin	NM_001040682	10	2
Clta	clathrin, light polypeptide (Lca)	NM_016760	10	1
Cotl1	coactosin-like 1 (Dictyostelium)	NM_028071	10	2
Crem	cAMP responsive element modulator	NM_013498	10	1
Crispld2	cysteine-rich secretory protein LCCL domain containing 2	NM_030209	10	3
Csdc2	cold shock domain containing C2, RNA binding	NM_145473	10	2
Csf2ra	colony stimulating factor 2 receptor, alpha, low-affinity (granulocyte-macrophage)	NM_009970	10	3
Cubn	cubilin (intrinsic factor-cobalamin receptor)	XM_130038	10	1
Cxadr	coxsackievirus and adenovirus receptor	NM_001025192	10	3
Cxcl1	chemokine (C-X-C motif) ligand 1	NM_008176	10	2
Cybb	cytochrome b-245, beta polypeptide	NM_007807	10	1
Cyr61	cysteine rich protein 61	NM_010516	10	1
D10Ucla1	DNA segment, Chr 10, University of California at Los Angeles 1	NM_178606	10	3
D830007B15Rik	RIKEN cDNA D830007B15 gene	NM_001033415	10	3
Dcamkl1	doublecortin and calcium/calmodulin-dependent protein kinase-like 1	NM_019978	10	3
Dcx	doublecortin	NM_010025	10	2
Depdc6	Transcribed locus	NM_001037937	10	2
Diap1	diaphanous homolog 1 (Drosophila)	NM_007858	10	1
E030004N02Rik	RIKEN cDNA E030004N02 gene	---	10	1
Emr4	EGF-like module containing, mucin-like, hormone receptor-like sequence 4	NM_139138	10	3
Epb4.1l5	erythrocyte protein band 4.1-like 5	NM_145506	10	3
Epha3	Eph receptor A3	NM_010140	10	1
Eva1	epithelial V-like antigen 1	NM_007962	10	3
F10	coagulation factor X	NM_007972	10	2
Fabp4	fatty acid binding protein 4, adipocyte	NM_024406	10	2
Fbxl7	F-box and leucine-rich repeat protein 7	NM_176959	10	2
Fcer1g	Fc receptor, IgE, high affinity I, gamma polypeptide	NM_010185	10	3
Fcgr2b	Fc receptor, IgG, low affinity IIb	NM_010187	10	2
Fgf1	fibroblast growth factor 1	NM_010197	10	3
Flrt3	fibronectin leucine rich transmembrane protein 3	NM_178382	10	2
Frk	fyn-related kinase	NM_010237	10	3
Fzd5	frizzled homolog 5 (Drosophila)	NM_001042659	10	1
G6pd2	glucose-6-phosphate dehydrogenase 2	NM_019468	10	2
Galk2	---	NM_175154	10	3
Gcnt2	glucosaminyl (N-acetyl) transferase 2, I-branching enzyme	NM_008105	10	2
Gdpd1	glycerophosphodiester phosphodiesterase domain containing 1	NM_025638	10	2
Glipr2	GLI pathogenesis-related 2	NM_027450	10	2
Gmps	guanine monphosphate synthetase	NM_001033300	10	3
Golph3	golgi phosphoprotein 3	NM_025673	10	2
Gp49a	glycoprotein 49 A	NM_008147	10	3
Gpr137b	G protein-coupled receptor 137B	NM_031999	10	2
Gprin3	---	NM_183183	10	1
Gusb	glucuronidase, beta	NM_010368	10	1
H2-K1	histocompatibility 2, K1, K region	NM_001001892	10	5
Hexb	hexosaminidase B	NM_010422	10	2
Il1rn	interleukin 1 receptor antagonist	NM_001039701	10	2
Jam4	junction adhesion molecule 4	NM_028078	10	3
Jmjd1c	jumonji domain containing 1C	XM_907708	10	2
Kcnip4	Kv channel interacting protein 4	NM_030265	10	3
Klf6	Kruppel-like factor 6	NM_011803	10	2
Klra2	killer cell lectin-like receptor, subfamily A, member 2	NM_008462	10	2
Lef1	lymphoid enhancer binding factor 1	NM_010703	10	2
Lgals3	lectin, galactose binding, soluble 3	NM_010705	10	3
Lilrb3	leukocyte immunoglobulin-like receptor, subfamily B (with TM and ITIM domains), member 3	NM_011095	10	3
Lmo4	LIM domain only 4	NM_010723	10	3
LOC630729	similar to Glutathione reductase, mitochondrial precursor (GR) (GRase)	XM_904332	10	3
Lpl	lipoprotein lipase	NM_008509	10	2
Lrrc8d	leucine rich repeat containing 8D	NM_178701	10	2
Magi1	membrane associated guanylate kinase, WW and PDZ domain containing 1	NM_001029850	10	2
Mettl7a	methyltransferase like 7A	NM_001024672	10	3
Mmp12	matrix metallopeptidase 12	NM_008605	10	3
Mmp23	matrix metallopeptidase 23	NM_011985	10	2
Mpp7	membrane protein, palmitoylated 7 (MAGUK p55 subfamily member 7)	XM_128966	10	1
Msr1	macrophage scavenger receptor 1	NM_031195	10	3
Mtac2d1	membrane targeting (tandem) C2 domain containing 1	NM_028924	10	1
Nat13	N-acetyltransferase 13	NM_028108	10	2
Nedd4l	neural precursor cell expressed, developmentally down-regulated gene 4-like	NM_031881	10	3
Ngp	neutrophilic granule protein	NM_008694	10	3
Nt5c2	5'-nucleotidase, cytosolic II	NM_029810	10	3
Opa3	optic atrophy 3 (human)	NM_207525	10	1
Pcbd1	pterin 4 alpha carbinolamine dehydratase/dimerization cofactor of hepatocyte nuclear factor 1 alpha (TCF1) 1	NM_025273	10	3
Pcmtd1	---	NM_183028	10	2
Pcyt1a	phosphate cytidylyltransferase 1, choline, alpha isoform	NM_009981	10	2
Pfkfb2	6-phosphofructo-2-kinase/fructose-2,6-biphosphatase 2	NM_008825	10	3
Phactr1	phosphatase and actin regulator 1	NM_001005740	10	2
Polr3c	polymerase (RNA) III (DNA directed) polypeptide C	XM_131049	10	2
Ppp2r5e	Protein phosphatase 2, regulatory subunit B (B56), epsilon isoform	NM_012024	10	3
Ptgs1	prostaglandin-endoperoxide synthase 1	NM_008969	10	4
Pycard	PYD and CARD domain containing	NM_023258	10	2
Qpctl	glutaminyl-peptide cyclotransferase-like	NM_026111	10	2
Rab32	RAB32, member RAS oncogene family	NM_026405	10	2
Rapgef5	Rap guanine nucleotide exchange factor (GEF) 5	NM_175930	10	2
Rarb	retinoic acid receptor, beta	NM_011243	10	3
Rgs4	regulator of G-protein signaling 4	NM_009062	10	2
Rufy3	RUN and FYVE domain containing 3	NM_027530	10	2
Runx1	runt related transcription factor 1	NM_009821	10	2
Sat1	spermidine/spermine N1-acetyl transferase 1	NM_009121	10	2
Sema3c	sema domain, immunoglobulin domain (Ig), short basic domain, secreted, (semaphorin) 3C	NM_013657	10	2
Sesn3	sestrin 3	NM_030261	10	2
Setd5	SET domain containing 5	NM_028385	10	1
Sirpa	signal-regulatory protein alpha	NM_007547	10	3
Slc29a3	solute carrier family 29 (nucleoside transporters), member 3	NM_023596	10	1
Slc2a3	solute carrier family 2 (facilitated glucose transporter), member 3	NM_011401	10	1
Slc39a10	solute carrier family 39 (zinc transporter), member 10	NM_172653	10	1
Slc40a1	solute carrier family 40 (iron-regulated transporter), member 1	NM_016917	10	2
Slco2a1	solute carrier organic anion transporter family, member 2a1	NM_033314	10	2
Snx10	sorting nexin 10	NM_028035	10	3
Sorl1	sortilin-related receptor, LDLR class A repeats-containing	NM_011436	10	3
St3gal6	ST3 beta-galactoside alpha-2,3-sialyltransferase 6	NM_018784	10	2
Stk39	serine/threonine kinase 39, STE20/SPS1 homolog (yeast)	NM_016866	10	1
Syngr1	synaptogyrin 1	NM_009303	10	3
Tcfec	transcription factor EC	NM_031198	10	1
Tgfbr1	transforming growth factor, beta receptor I	NM_009370	10	1
Tlk1	---	NM_172664	10	1
Tmem46	transmembrane protein 46	NM_145463	10	1
Tnfrsf1b	tumor necrosis factor receptor superfamily, member 1b	NM_011610	10	3
Trim12	tripartite motif protein 12	NM_023835	10	1
Tspan5	Tetraspanin 5	NM_019571	10	2
Uchl3	ubiquitin carboxyl-terminal esterase L3 (ubiquitin thiolesterase)	NM_016723	10	2
Wisp1	WNT1 inducible signaling pathway protein 1	NM_018865	10	2
Wnt7b	wingless-related MMTV integration site 7B	NM_009528	10	2
Zbtb20	zinc finger and BTB domain containing 20	NM_019778	10	3
Zfp313	zinc finger protein 313	NM_030743	10	2
1200003I10Rik	RIKEN cDNA 1200003I10 gene	NR_002860	11	2
2010106G01Rik	RIKEN cDNA 2010106G01 gene	NM_023220	11	3
2310016C16Rik	RIKEN cDNA 2310016C16 gene	NM_027127	11	2
2610018G03Rik	RIKEN cDNA 2610018G03 gene	NM_133729	11	3
4921524J17Rik	RIKEN cDNA 4921524J17 gene	NM_025722	11	3
Arhgap12	Rho GTPase activating protein 12	NM_001039692	11	2
Arid4b	AT rich interactive domain 4B (Rbp1 like)	NM_194262	11	2
Arid5b	AT rich interactive domain 5B (Mrf1 like)	NM_023598	11	2
Bcl10	B-cell leukemia/lymphoma 10	NM_009740	11	2
Bmp4	bone morphogenetic protein 4	NM_007554	11	2
C920006C10Rik	RIKEN cDNA C920006C10 gene	NM_133766	11	2
Calb2	calbindin 2	NM_007586	11	3
D10Ucla1	DNA segment, Chr 10, University of California at Los Angeles 1	NM_178606	11	3
Ddx46	DEAD (Asp-Glu-Ala-Asp) box polypeptide 46	NM_145975	11	1
Gata5	GATA binding protein 5	NM_008093	11	3
Golph3	golgi phosphoprotein 3	NM_025673	11	2
Gopc	golgi associated PDZ and coiled-coil motif containing	NM_053187	11	2
Gpc3	glypican 3	NM_016697	11	2
Gspt1	G1 to S phase transition 1	NM_146066	11	1
Hoxb5	homeo box B5	NM_008268	11	2
Irx2	Iroquois related homeobox 2 (Drosophila)	NM_010574	11	2
Jmjd1c	jumonji domain containing 1C	XM_907708	11	2
Matr3	matrin 3	NM_010771	11	3
Mlstd2	male sterility domain containing 2	NM_026143	11	1
Nfat5	nuclear factor of activated T-cells 5	NM_018823	11	1
Pcgf6	polycomb group ring finger 6	NM_027654	11	1
Phip	pleckstrin homology domain interacting protein	XM_001004343	11	2
Ppp3r1	protein phosphatase 3, regulatory subunit B, alpha isoform (calcineurin B, type I)	NM_024459	11	3
Rap2c	RAP2C, member of RAS oncogene family	NM_172413	11	3
Sfrs8	splicing factor, arginine/serine-rich 8	NM_172276	11	2
Slc15a2	solute carrier family 15 (H+/peptide transporter), member 2	NM_021301	11	1
Slc35a1	solute carrier family 35 (CMP-sialic acid transporter), member 1	NM_011895	11	1
Slc4a7	---	NM_001033270	11	1
Smc5	structural maintenance of chromosomes 5	NM_153808	11	2
Snapc3	small nuclear RNA activating complex, polypeptide 3	NM_029949	11	2
Spred1	sprouty protein with EVH-1 domain 1, related sequence	NM_033524	11	3
Tpp2	tripeptidyl peptidase II	NM_009418	11	2
Traf1	Tnf receptor-associated factor 1	NM_009421	11	1
Trim2	tripartite motif protein 2	NM_030706	11	1
Ttc3	tetratricopeptide repeat domain 3	NM_009441	11	3
Uchl3	ubiquitin carboxyl-terminal esterase L3 (ubiquitin thiolesterase)	NM_016723	11	2
Utx	ubiquitously transcribed tetratricopeptide repeat gene, X chromosome	NM_009483	11	1
Zfml	zinc finger, matrin-like	NM_008717	11	2
Zfp260	zinc finger protein 260	NM_011981	11	2
Zfp52	zinc finger protein 52	NM_144515	11	1
2009-03-07	membrane-associated ring finger (C3HC4) 7	NM_020575	12	1
1110059H15Rik	RIKEN cDNA 1110059H15 gene	XM_981951	12	2
2010106G01Rik	RIKEN cDNA 2010106G01 gene	NM_023220	12	3
2210010A19Rik	RIKEN cDNA 2210010A19 gene	NM_001039533	12	2
2610101N10Rik	RIKEN cDNA 2610101N10 gene	NM_026476	12	2
4921524J17Rik	RIKEN cDNA 4921524J17 gene	NM_025722	12	3
Arcn1	archain 1	NM_145985	12	2
Arf2	ADP-ribosylation factor 2	NM_007477	12	1
Arhgap12	Rho GTPase activating protein 12	NM_001039692	12	2
Asph	aspartate-beta-hydroxylase	NM_023066	12	2
Atp13a3	ATPase type 13A3	XM_001000944	12	2
C1galt1	core 1 UDP-galactose:N-acetylgalactosamine-alpha-R beta 1,3-galactosyltransferase	NM_052993	12	1
Canx	calnexin	NM_007597	12	2
Casp3	caspase 3	NM_009810	12	1
Ccng1	cyclin G1	NM_009831	12	1
Cd44	CD44 antigen	NM_001039150	12	1
Chic2	cysteine-rich hydrophobic domain 2	NM_028850	12	2
Cttnbp2nl	CTTNBP2 N-terminal like	NM_030249	12	2
Cul3	cullin 3	NM_016716	12	1
Cxcl13	chemokine (C-X-C motif) ligand 13	NM_018866	12	2
D10Ertd438e	DNA segment, Chr 10, ERATO Doi 438, expressed	NM_030250	12	1
D10Ucla1	DNA segment, Chr 10, University of California at Los Angeles 1	NM_178606	12	3
Ddx10	DEAD (Asp-Glu-Ala-Asp) box polypeptide 10	XM_001002864	12	2
Dusp9	dual specificity phosphatase 9	NM_029352	12	1
Egfr	epidermal growth factor receptor	NM_007912	12	1
Gmcl1	germ cell-less homolog 1 (Drosophila)	NM_011818	12	1
Gnpda2	glucosamine-6-phosphate deaminase 2	NM_001038015	12	1
Gopc	golgi associated PDZ and coiled-coil motif containing	NM_053187	12	2
Gpr137b	G protein-coupled receptor 137B	NM_031999	12	2
Hdac2	histone deacetylase 2	NM_008229	12	1
Hipk1	homeodomain interacting protein kinase 1	NM_010432	12	1
Hsd17b12	hydroxysteroid (17-beta) dehydrogenase 12	NM_019657	12	2
Immt	inner membrane protein, mitochondrial	NM_029673	12	2
Irx2	Iroquois related homeobox 2 (Drosophila)	NM_010574	12	2
Itsn2	intersectin 2	NM_011365	12	2
Kpna1	karyopherin (importin) alpha 1	NM_008465	12	1
Krr1	KRR1, small subunit (SSU) processome component, homolog (yeast)	NM_178610	12	3
Lactb2	lactamase, beta 2	NM_145381	12	1
Mbnl3	muscleblind-like 3 (Drosophila)	NM_134163	12	2
Mcl1	myeloid cell leukemia sequence 1	NM_008562	12	2
Mnab	membrane associated DNA binding protein	XM_001000931	12	2
Mtmr6	myotubularin related protein 6	NM_144843	12	1
Mynn	myoneurin	NM_030557	12	2
Nipa2	non imprinted in Prader-Willi/Angelman syndrome 2 homolog (human)	NM_023647	12	1
Nmt2	N-myristoyltransferase 2	NM_008708	12	1
Nupl1	nucleoporin like 1	NM_170591	12	1
Oxct1	3-oxoacid CoA transferase 1	NM_024188	12	1
Pafah1b2	platelet-activating factor acetylhydrolase, isoform 1b, alpha2 subunit	NM_008775	12	1
Pdgfc	platelet-derived growth factor, C polypeptide	NM_019971	12	1
Perp	PERP, TP53 apoptosis effector	NM_022032	12	2
Plek	pleckstrin	NM_019549	12	2
Polr3c	polymerase (RNA) III (DNA directed) polypeptide C	XM_131049	12	1
Polr3k	polymerase (RNA) III (DNA directed) polypeptide K	NM_025901	12	2
Ppp2r5e	Protein phosphatase 2, regulatory subunit B (B56), epsilon isoform	NM_012024	12	3
Prpf40a	PRP40 pre-mRNA processing factor 40 homolog A (yeast)	NM_018785	12	2
Ptpn12	protein tyrosine phosphatase, non-receptor type 12	NM_011203	12	2
Rap1b	RAS related protein 1b	NM_024457	12	1
Rap2c	RAP2C, member of RAS oncogene family	NM_172413	12	3
Rp2h	retinitis pigmentosa 2 homolog (human)	NM_133669	12	1
Rps25	ribosomal protein S25	NM_024266	12	1
Senp2	SUMO/sentrin specific peptidase 2	NM_029457	12	1
Senp6	SUMO/sentrin specific peptidase 6	NM_146003	12	1
Sgk3	serum/glucocorticoid regulated kinase 3	NM_001037759	12	2
Sh3bgrl2	SH3 domain binding glutamic acid-rich protein like 2	NM_172507	12	1
Shmt1	serine hydroxymethyl transferase 1 (soluble)	NM_009171	12	1
Slc12a2	solute carrier family 12, member 2	NM_009194	12	1
Snap23	synaptosomal-associated protein 23	NM_009222	12	1
Snx6	sorting nexin 6	NM_026998	12	1
Spred1	sprouty protein with EVH-1 domain 1, related sequence	NM_033524	12	3
Stk17b	serine/threonine kinase 17b (apoptosis-inducing)	NM_133810	12	1
Thoc2	THO complex 2	XM_284697	12	2
Tmed5	transmembrane emp24 protein transport domain containing 5	NM_028876	12	1
Tmem23	transmembrane protein 23	NM_144792	12	1
Tmem33	transmembrane protein 33	NM_028975	12	1
Tmlhe	trimethyllysine hydroxylase, epsilon	NM_138758	12	2
Top2b	topoisomerase (DNA) II beta	NM_009409	12	1
Tpm3	tropomyosin 3, gamma	NM_022314	12	1
Trpm7	transient receptor potential cation channel, subfamily M, member 7	NM_021450	12	2
Ttc14	tetratricopeptide repeat domain 14	NM_025978	12	2
Ttc3	tetratricopeptide repeat domain 3	NM_009441	12	3
Txndc9	thioredoxin domain containing 9	NM_172054	12	1
Wwp1	WW domain containing E3 ubiquitin protein ligase 1	NM_177327	12	1
Zfp207	zinc finger protein 207	NM_011751	12	3
Zfp260	zinc finger protein 260	NM_011981	12	2
2310016C16Rik	RIKEN cDNA 2310016C16 gene	NM_027127	13	2
2610005L07Rik	RIKEN cDNA 2610005L07 gene	NM_001033456	13	3
2610101N10Rik	RIKEN cDNA 2610101N10 gene	NM_026476	13	2
2810485I05Rik	RIKEN cDNA 2810485I05 gene	NM_176836	13	1
4921524J17Rik	RIKEN cDNA 4921524J17 gene	NM_025722	13	3
9030425E11Rik	RIKEN cDNA 9030425E11 gene	NM_133733	13	1
Abi3bp	ABI gene family, member 3 (NESH) binding protein	NM_001014399	13	1
Acp1	acid phosphatase 1, soluble	NM_021330	13	2
Arid5b	AT rich interactive domain 5B (Mrf1 like)	NM_023598	13	2
Atp13a3	ATPase type 13A3	XM_001000944	13	2
Bach2	BTB and CNC homology 2	NM_007521	13	1
Bmp4	bone morphogenetic protein 4	NM_007554	13	2
C920006C10Rik	RIKEN cDNA C920006C10 gene	NM_133766	13	2
Ccar1	cell division cycle and apoptosis regulator 1	NM_026201	13	2
Cd2ap	CD2-associated protein	NM_009847	13	1
Chic2	cysteine-rich hydrophobic domain 2	NM_028850	13	2
Cnot4	CCR4-NOT transcription complex, subunit 4	NM_016877	13	1
D10Wsu52e	DNA segment, Chr 10, Wayne State University 52, expressed	NM_145422	13	1
D11Ertd730e	DNA segment, Chr 11, ERATO Doi 730, expressed	NM_148673	13	1
Ddx10	DEAD (Asp-Glu-Ala-Asp) box polypeptide 10	XM_001002864	13	2
Denr	density-regulated protein	NM_026603	13	1
Dnajc5	DnaJ (Hsp40) homolog, subfamily C, member 5	NM_016775	13	1
Dock7	dedicator of cytokinesis 7	NM_026082	13	2
Eif1ay	eukaryotic translation initiation factor 1A, Y-linked	NM_025437	13	1
Erh	enhancer of rudimentary homolog (Drosophila)	NM_007951	13	1
Etf1	eukaryotic translation termination factor 1	NM_144866	13	1
Fgfr1op2	FGFR1 oncogene partner 2	NM_026218	13	2
Foxp2	forkhead box P2	NM_053242	13	1
Ggps1	geranylgeranyl diphosphate synthase 1	NM_010282	13	1
Gpc3	glypican 3	NM_016697	13	2
Hipk2	homeodomain interacting protein kinase 2	NM_010433	13	1
Hmgcs2	3-hydroxy-3-methylglutaryl-Coenzyme A synthase 2	NM_008256	13	1
Itsn2	intersectin 2	NM_011365	13	2
Krr1	KRR1, small subunit (SSU) processome component, homolog (yeast)	NM_178610	13	3
LOC433230	similar to TGF beta-inducible nuclear protein 1 (L-name-related protein 42) (LNR42)	XM_001000831	13	1
LOC671598	similar to Telomere-associated protein RIF1 (Rap1-interacting factor 1 homolog) (mRif1)	XR_003484	13	1
Luc7l	Luc7 homolog (S. cerevisiae)-like	NM_025881	13	1
Mat2a	methionine adenosyltransferase II, alpha	NM_145569	13	1
Matr3	matrin 3	NM_010771	13	3
Mbnl3	muscleblind-like 3 (Drosophila)	NM_134163	13	2
Mgea5	meningioma expressed antigen 5 (hyaluronidase)	NM_023799	13	1
Mnab	membrane associated DNA binding protein	XM_001000931	13	2
Mynn	myoneurin	NM_030557	13	2
Nat13	N-acetyltransferase 13	NM_028108	13	2
Nbn	nibrin	NM_013752	13	1
Ncl	nucleolin	NM_010880	13	2
Nipbl	Nipped-B homolog (Drosophila)	NM_027707	13	1
Nmd3	NMD3 homolog (S. cerevisiae)	NM_133787	13	2
Nol5	nucleolar protein 5	NM_018868	13	1
Nrip1	nuclear receptor interacting protein 1	NM_173440	13	2
Orc4l	origin recognition complex, subunit 4-like (S. cerevisiae)	NM_011958	13	2
Pcm1	pericentriolar material 1	NM_023662	13	1
Pcmtd1	---	NM_183028	13	2
Peli1	pellino 1	NM_023324	13	1
Phip	pleckstrin homology domain interacting protein	XM_001004343	13	2
Ppat	phosphoribosyl pyrophosphate amidotransferase	XM_001002879	13	2
Ppp2r5e	Protein phosphatase 2, regulatory subunit B (B56), epsilon isoform	NM_012024	13	3
Ppp3r1	protein phosphatase 3, regulatory subunit B, alpha isoform (calcineurin B, type I)	NM_024459	13	3
Prpf39	PRP39 pre-mRNA processing factor 39 homolog (yeast)	NM_177806	13	2
Prpf40a	PRP40 pre-mRNA processing factor 40 homolog A (yeast)	NM_018785	13	2
Psme4	proteasome (prosome, macropain) activator subunit 4	NM_134013	13	1
Ptp4a2	protein tyrosine phosphatase 4a2	NM_008974	13	1
Ptprd	protein tyrosine phosphatase, receptor type, D	NM_001014288	13	2
Ranbp2	RAN binding protein 2	NM_011240	13	1
Rap2c	RAP2C, member of RAS oncogene family	NM_172413	13	3
Rbbp6	retinoblastoma binding protein 6	NM_011247	13	1
Rdh10	retinol dehydrogenase 10 (all-trans)	NM_133832	13	1
Rnps1	ribonucleic acid binding protein S1	NM_009070	13	2
Sesn3	sestrin 3	NM_030261	13	2
Sfrs8	splicing factor, arginine/serine-rich 8	NM_172276	13	2
Slc44a1	solute carrier family 44, member 1	NM_133891	13	2
Smc5	structural maintenance of chromosomes 5	NM_153808	13	2
Smc6	structural maintenance of chromosomes 6	NM_025695	13	2
Snapc3	small nuclear RNA activating complex, polypeptide 3	NM_029949	13	2
Son	Son cell proliferation protein	NM_019973	13	1
Sox4	SRY-box containing gene 4	NM_009238	13	1
Spred1	sprouty protein with EVH-1 domain 1, related sequence	NM_033524	13	3
Spred2	sprouty-related, EVH1 domain containing 2	NM_033523	13	1
Strbp	spermatid perinuclear RNA binding protein	NM_009261	13	2
Tceb1	transcription elongation factor B (SIII), polypeptide 1	NM_026456	13	1
Tgfb2	transforming growth factor, beta 2	NM_009367	13	1
Thoc2	THO complex 2	XM_284697	13	2
Tle4	transducin-like enhancer of split 4, homolog of Drosophila E(spl)	NM_011600	13	1
Tmlhe	trimethyllysine hydroxylase, epsilon	NM_138758	13	2
Top1	topoisomerase (DNA) I	NM_009408	13	1
Tpp2	tripeptidyl peptidase II	NM_009418	13	2
Tpr	translocated promoter region	NM_133780	13	2
Trip11	Thyroid hormone receptor interactor 11	XM_001001171	13	2
Trpm7	transient receptor potential cation channel, subfamily M, member 7	NM_021450	13	2
Trps1	trichorhinophalangeal syndrome I (human)	NM_032000	13	1
Ttc14	tetratricopeptide repeat domain 14	NM_025978	13	2
Ttc3	tetratricopeptide repeat domain 3	NM_009441	13	3
Ube2v2	ubiquitin-conjugating enzyme E2 variant 2	NM_023585	13	2
Wac	WW domain containing adaptor with coiled-coil	NM_153085	13	2
Zfand3	zinc finger, AN1-type domain 3	NM_148926	13	2
Zfml	zinc finger, matrin-like	NM_008717	13	2
2310061C15Rik	RIKEN cDNA 2310061C15 gene	NM_026844	14	2
2400001E08Rik	RIKEN cDNA 2400001E08 gene	NM_025605	14	3
2810417H13Rik	RIKEN cDNA 2810417H13 gene	NM_026515	14	3
Aldh18a1	aldehyde dehydrogenase 18 family, member A1	NM_019698	14	2
Anp32e	acidic (leucine-rich) nuclear phosphoprotein 32 family, member E	NM_023210	14	2
Apex1	apurinic/apyrimidinic endonuclease 1	NM_009687	14	2
Bub1	budding uninhibited by benzimidazoles 1 homolog (S. cerevisiae)	NM_009772	14	2
C330011F01Rik	RIKEN cDNA C330011F01 gene	NM_198652	14	2
C79407	expressed sequence C79407	NM_172578	14	3
Ccna2	cyclin A2	NM_009828	14	1
Ccnf	cyclin F	NM_007634	14	2
Cdc25a	cell division cycle 25 homolog A (S. cerevisiae)	NM_007658	14	3
Cdc6	cell division cycle 6 homolog (S. cerevisiae)	NM_001025779	14	2
Cdc7	cell division cycle 7 (S. cerevisiae)	NM_009863	14	2
Cdca5	cell division cycle associated 5	NM_026410	14	3
Cenpk	centromere protein K	NM_021790	14	2
Chek1	checkpoint kinase 1 homolog (S. pombe)	NM_007691	14	3
Ckap2	cytoskeleton associated protein 2	NM_001004140	14	2
Cks1b	CDC28 protein kinase 1b	NM_016904	14	3
Cks2	CDC28 protein kinase regulatory subunit 2	NM_025415	14	2
D17H6S56E-5	DNA segment, Chr 17, human D6S56E 5	NM_033075	14	2
Dna2l	DNA2 DNA replication helicase 2-like (yeast)	NM_177372	14	2
Dnajc9	DnaJ (Hsp40) homolog, subfamily C, member 9	NM_134081	14	2
Dnmt1	DNA methyltransferase (cytosine-5) 1	NM_010066	14	2
Dscr2	Down syndrome critical region homolog 2 (human)	NM_019537	14	3
Dtl	denticleless homolog (Drosophila)	NM_029766	14	2
E2f8	E2F transcription factor 8	NM_001013368	14	2
Ect2	ect2 oncogene	NM_007900	14	2
Farslb	phenylalanine-tRNA synthetase-like, beta subunit	NM_011811	14	2
Fignl1	fidgetin-like 1	NM_021891	14	2
Gtf2h4	general transcription factor II H, polypeptide 4	NM_010364	14	3
H2afz	H2A histone family, member Z	NM_016750	14	2
Hells	helicase, lymphoid specific	NM_008234	14	2
Hmgb2	high mobility group box 2	NM_008252	14	2
Kif20a	kinesin family member 20A	NM_009004	14	2
Kif22	kinesin family member 22	NM_145588	14	2
Kif23	kinesin family member 23	NM_024245	14	3
Kif2c	kinesin family member 2C	NM_134471	14	2
Lmnb1	lamin B1	NM_010721	14	3
LOC671237	similar to Putative RNA-binding protein 3 (RNA-binding motif protein 3)	XM_974161	14	2
Mad2l1	MAD2 (mitotic arrest deficient, homolog)-like 1 (yeast)	NM_019499	14	2
Mcm2	minichromosome maintenance deficient 2 mitotin (S. cerevisiae)	NM_008564	14	2
Mcm3	minichromosome maintenance deficient 3 (S. cerevisiae)	NM_008563	14	3
Mcm4	minichromosome maintenance deficient 4 homolog (S. cerevisiae)	NM_008565	14	2
Mcm5	minichromosome maintenance deficient 5, cell division cycle 46 (S. cerevisiae)	NM_008566	14	2
Mcm7	minichromosome maintenance deficient 7 (S. cerevisiae)	NM_008568	14	2
Mki67	antigen identified by monoclonal antibody Ki 67	XM_001000692	14	3
Mrpl18	mitochondrial ribosomal protein L18	NM_026310	14	2
Mthfd2	methylenetetrahydrofolate dehydrogenase (NAD+ dependent), methenyltetrahydrofolate cyclohydrolase	NM_008638	14	2
Mybbp1a	MYB binding protein (P160) 1a	NM_016776	14	2
Myef2	myelin basic protein expression factor 2, repressor	NM_010852	14	2
Nup85	nucleoporin 85	NM_001002929	14	2
Nutf2	nuclear transport factor 2	NM_026532	14	2
Odz4	odd Oz/ten-m homolog 4 (Drosophila)	NM_011858	14	2
Parp1	poly (ADP-ribose) polymerase family, member 1	NM_007415	14	3
Plk4	polo-like kinase 4 (Drosophila)	NM_011495	14	2
Pola1	polymerase (DNA directed), alpha 1	NM_008892	14	2
Ppa1	pyrophosphatase (inorganic) 1	NM_026438	14	2
Prim1	DNA primase, p49 subunit	NM_008921	14	2
Prim2	DNA primase, p58 subunit	NM_008922	14	2
Psat1	phosphoserine aminotransferase 1	NM_177420	14	3
Rfc4	replication factor C (activator 1) 4	NM_145480	14	2
Rpa1	replication protein A1	NM_026653	14	2
Rrm1	ribonucleotide reductase M1	NM_009103	14	2
Rrm2	ribonucleotide reductase M2	NM_009104	14	2
Smc2	structural maintenance of chromosomes 2	NM_008017	14	3
Smyd2	SET and MYND domain containing 2	NM_026796	14	3
Snrpa1	small nuclear ribonucleoprotein polypeptide A'	NM_021336	14	3
Sqle	squalene epoxidase	NM_009270	14	2
Stmn1	stathmin 1	NM_019641	14	2
Tacc3	transforming, acidic coiled-coil containing protein 3	NM_001040435	14	2
Tcf19	transcription factor 19	NM_025674	14	2
Tgfbi	transforming growth factor, beta induced	NM_009369	14	2
Tipin	timeless interacting protein	NM_025372	14	2
Tmpo	thymopoietin	NM_011605	14	2
Top2a	topoisomerase (DNA) II alpha	NM_011623	14	2
Uck1	uridine-cytidine kinase 1	NM_011675	14	2
Xrcc6	X-ray repair complementing defective repair in Chinese hamster cells 6	NM_010247	14	2
2310061C15Rik	RIKEN cDNA 2310061C15 gene	NM_026844	15	2
2810417H13Rik	RIKEN cDNA 2810417H13 gene	NM_026515	15	3
4632417K18Rik	RIKEN cDNA 4632417K18 gene	NM_026640	15	2
6230416J20Rik	RIKEN cDNA 6230416J20 gene	NM_173400	15	1
Acp1	acid phosphatase 1, soluble	NM_021330	15	2
Aldh18a1	aldehyde dehydrogenase 18 family, member A1	NM_019698	15	2
Anp32e	acidic (leucine-rich) nuclear phosphoprotein 32 family, member E	NM_023210	15	2
Apex1	apurinic/apyrimidinic endonuclease 1	NM_009687	15	2
Aspm	asp (abnormal spindle)-like, microcephaly associated (Drosophila)	NM_009791	15	2
Aurkb	aurora kinase B	NM_011496	15	2
Birc5	baculoviral IAP repeat-containing 5	NM_001012273	15	1
Brca1	breast cancer 1	NM_009764	15	2
Bub1	budding uninhibited by benzimidazoles 1 homolog (S. cerevisiae)	NM_009772	15	2
Bub3	budding uninhibited by benzimidazoles 3 homolog (S. cerevisiae)	NM_009774	15	1
Bud31	BUD31 homolog (yeast)	NM_001008705	15	1
C330011F01Rik	RIKEN cDNA C330011F01 gene	NM_198652	15	2
C79407	expressed sequence C79407	NM_172578	15	3
Cad	carbamoyl-phosphate synthetase 2, aspartate transcarbamylase, and dihydroorotase	NM_023525	15	2
Ccnb2	cyclin B2	NM_007630	15	1
Ccnf	cyclin F	NM_007634	15	2
Cct4	chaperonin subunit 4 (delta)	NM_009837	15	2
Cct8	chaperonin subunit 8 (theta)	NM_009840	15	2
Cdc25a	cell division cycle 25 homolog A (S. cerevisiae)	NM_007658	15	3
Cdc6	cell division cycle 6 homolog (S. cerevisiae)	NM_001025779	15	2
Cdc7	cell division cycle 7 (S. cerevisiae)	NM_009863	15	2
Cdca5	cell division cycle associated 5	NM_026410	15	3
Cenpk	centromere protein K	NM_021790	15	2
Cenpo	centromere protein O	NM_134046	15	2
Cfi	complement component factor i	NM_007686	15	2
Chek1	checkpoint kinase 1 homolog (S. pombe)	NM_007691	15	3
Ckap2	cytoskeleton associated protein 2	NM_001004140	15	2
Cks1b	CDC28 protein kinase 1b	NM_016904	15	3
Cks2	CDC28 protein kinase regulatory subunit 2	NM_025415	15	2
Clns1a	chloride channel, nucleotide-sensitive, 1A	NM_023671	15	1
D17H6S56E-5	DNA segment, Chr 17, human D6S56E 5	NM_033075	15	2
Dhcr7	7-dehydrocholesterol reductase	NM_007856	15	2
Dna2l	DNA2 DNA replication helicase 2-like (yeast)	NM_177372	15	2
Dnajc9	DnaJ (Hsp40) homolog, subfamily C, member 9	NM_134081	15	2
Dnmt1	DNA methyltransferase (cytosine-5) 1	NM_010066	15	2
Dscr2	Down syndrome critical region homolog 2 (human)	NM_019537	15	3
Dtl	denticleless homolog (Drosophila)	NM_029766	15	2
Dtymk	deoxythymidylate kinase	NM_023136	15	1
E2f8	E2F transcription factor 8	NM_001013368	15	2
Ebna1bp2	EBNA1 binding protein 2	NM_026932	15	1
Ect2	ect2 oncogene	NM_007900	15	2
Eif2s1	eukaryotic translation initiation factor 2, subunit 1 alpha	NM_026114	15	1
Erdr1	erythroid differentiation regulator 1	NM_133362	15	2
Farslb	phenylalanine-tRNA synthetase-like, beta subunit	NM_011811	15	2
Fdft1	farnesyl diphosphate farnesyl transferase 1	NM_010191	15	1
Fignl1	fidgetin-like 1	NM_021891	15	2
Foxf2	forkhead box F2	NM_010225	15	1
Gas2	growth arrest specific 2	NM_008087	15	2
Grwd1	glutamate-rich WD repeat containing 1	NM_153419	15	1
Gtf2h4	general transcription factor II H, polypeptide 4	NM_010364	15	3
H2afz	H2A histone family, member Z	NM_016750	15	2
H2-T22	histocompatibility 2, T region locus 22	NM_010397	15	1
Hells	helicase, lymphoid specific	NM_008234	15	2
Hmgb2	high mobility group box 2	NM_008252	15	2
Hmmr	hyaluronan mediated motility receptor (RHAMM)	NM_013552	15	2
Igfbp2	insulin-like growth factor binding protein 2	NM_008342	15	2
Ints5	integrator complex subunit 5	NM_176843	15	2
Josd3	Josephin domain containing 3	NM_027261	15	2
Kif13a	kinesin family member 13A	NM_010617	15	3
Kif20a	kinesin family member 20A	NM_009004	15	2
Kif22	kinesin family member 22	NM_145588	15	2
Kif23	kinesin family member 23	NM_024245	15	3
Kif2c	kinesin family member 2C	NM_134471	15	2
Lmnb1	lamin B1	NM_010721	15	3
LOC671237	similar to Putative RNA-binding protein 3 (RNA-binding motif protein 3)	XM_974161	15	2
Mad2l1	MAD2 (mitotic arrest deficient, homolog)-like 1 (yeast)	NM_019499	15	2
Mcm2	minichromosome maintenance deficient 2 mitotin (S. cerevisiae)	NM_008564	15	2
Mcm3	minichromosome maintenance deficient 3 (S. cerevisiae)	NM_008563	15	3
Mcm4	minichromosome maintenance deficient 4 homolog (S. cerevisiae)	NM_008565	15	2
Mcm5	minichromosome maintenance deficient 5, cell division cycle 46 (S. cerevisiae)	NM_008566	15	2
Mcm7	minichromosome maintenance deficient 7 (S. cerevisiae)	NM_008568	15	2
Mki67	antigen identified by monoclonal antibody Ki 67	XM_001000692	15	3
Mpp6	membrane protein, palmitoylated 6 (MAGUK p55 subfamily member 6)	NM_019939	15	2
Mrpl18	mitochondrial ribosomal protein L18	NM_026310	15	2
Mthfd2	methylenetetrahydrofolate dehydrogenase (NAD+ dependent), methenyltetrahydrofolate cyclohydrolase	NM_008638	15	2
Mybbp1a	MYB binding protein (P160) 1a	NM_016776	15	2
Myef2	myelin basic protein expression factor 2, repressor	NM_010852	15	2
Ncor1	nuclear receptor co-repressor 1	NM_011308	15	1
Nnat	neuronatin	NM_010923	15	2
Nol5a	nucleolar protein 5A	NM_024193	15	1
Nup85	nucleoporin 85	NM_001002929	15	2
Nutf2	nuclear transport factor 2	NM_026532	15	2
Odz4	odd Oz/ten-m homolog 4 (Drosophila)	NM_011858	15	2
Pacs1	phosphofurin acidic cluster sorting protein 1	NM_153129	15	1
Parp1	poly (ADP-ribose) polymerase family, member 1	NM_007415	15	3
Pbk	PDZ binding kinase	NM_023209	15	2
Phf17	PHD finger protein 17	NM_172303	15	1
Plk4	polo-like kinase 4 (Drosophila)	NM_011495	15	2
Pola1	polymerase (DNA directed), alpha 1	NM_008892	15	2
Ppa1	pyrophosphatase (inorganic) 1	NM_026438	15	2
Prim1	DNA primase, p49 subunit	NM_008921	15	2
Prim2	DNA primase, p58 subunit	NM_008922	15	2
Psat1	phosphoserine aminotransferase 1	NM_177420	15	3
Pttg1	pituitary tumor-transforming 1	NM_013917	15	2
Rad51	RAD51 homolog (S. cerevisiae)	NM_011234	15	1
Ran	RAN, member RAS oncogene family	NM_009391	15	1
Rbbp4	retinoblastoma binding protein 4	NM_009030	15	2
Rfc3	replication factor C (activator 1) 3	XM_906911	15	1
Rfc4	replication factor C (activator 1) 4	NM_145480	15	2
Rg9mtd2	RNA (guanine-9-) methyltransferase domain containing 2	NM_175389	15	2
Rnps1	ribonucleic acid binding protein S1	NM_009070	15	2
Rpa1	replication protein A1	NM_026653	15	2
Rrm1	ribonucleotide reductase M1	NM_009103	15	2
Rrm2	ribonucleotide reductase M2	NM_009104	15	2
Ruvbl1	RuvB-like protein 1	NM_019685	15	2
Siva	Cd27 binding protein (Hindu God of destruction)	NM_013929	15	3
Smc2	structural maintenance of chromosomes 2	NM_008017	15	3
Smyd2	SET and MYND domain containing 2	NM_026796	15	3
Snrpa1	small nuclear ribonucleoprotein polypeptide A'	NM_021336	15	3
Snrpb2	U2 small nuclear ribonucleoprotein B	NM_021335	15	1
Spata5	spermatogenesis associated 5	NM_021343	15	1
Sqle	squalene epoxidase	NM_009270	15	2
Stmn1	stathmin 1	NM_019641	15	2
Tacc3	transforming, acidic coiled-coil containing protein 3	NM_001040435	15	2
Tcf19	transcription factor 19	NM_025674	15	2
Tcf7	transcription factor 7, T-cell specific	NM_009331	15	1
Tgfbi	transforming growth factor, beta induced	NM_009369	15	2
Tipin	timeless interacting protein	NM_025372	15	2
Tkt	transketolase	NM_009388	15	1
Tmpo	thymopoietin	NM_011605	15	2
Top2a	topoisomerase (DNA) II alpha	NM_011623	15	2
Uck1	uridine-cytidine kinase 1	NM_011675	15	2
Xrcc6	X-ray repair complementing defective repair in Chinese hamster cells 6	NM_010247	15	2
Zfp706	zinc finger protein 706	NM_026521	15	2
Zipro1	zinc finger proliferation 1	NM_011757	15	2
2400001E08Rik	RIKEN cDNA 2400001E08 gene	NM_025605	16	3
2810417H13Rik	RIKEN cDNA 2810417H13 gene	NM_026515	16	3
Asns	asparagine synthetase	NM_012055	16	1
Aspm	asp (abnormal spindle)-like, microcephaly associated (Drosophila)	NM_009791	16	2
Brca1	breast cancer 1	NM_009764	16	2
C79407	expressed sequence C79407	NM_172578	16	3
Cad	carbamoyl-phosphate synthetase 2, aspartate transcarbamylase, and dihydroorotase	NM_023525	16	2
Cdc25a	cell division cycle 25 homolog A (S. cerevisiae)	NM_007658	16	3
Cfi	complement component factor i	NM_007686	16	2
Chek1	checkpoint kinase 1 homolog (S. pombe)	NM_007691	16	3
Cks1b	CDC28 protein kinase 1b	NM_016904	16	3
Cspg2	chondroitin sulfate proteoglycan 2	XM_488510	16	1
D13Wsu177e	DNA segment, Chr 13, Wayne State University 177, expressed	NM_178605	16	1
Dscr2	Down syndrome critical region homolog 2 (human)	NM_019537	16	3
Exo1	exonuclease 1	NM_012012	16	1
Gas2	growth arrest specific 2	NM_008087	16	2
Gprk6	G protein-coupled receptor kinase 6	NM_001038018	16	1
Kif11	kinesin family member 11	NM_010615	16	1
Lef1	lymphoid enhancer binding factor 1	NM_010703	16	2
Mcm3	minichromosome maintenance deficient 3 (S. cerevisiae)	NM_008563	16	3
Mettl1	methyltransferase-like 1	NM_010792	16	1
Mki67	antigen identified by monoclonal antibody Ki 67	XM_001000692	16	3
Mthfd1	methylenetetrahydrofolate dehydrogenase (NADP+ dependent), methenyltetrahydrofolate cyclohydrolase, formyltetrahydrofolate synthase	NM_138745	16	1
Psat1	phosphoserine aminotransferase 1	NM_177420	16	3
Pttg1	pituitary tumor-transforming 1	NM_013917	16	2
Ruvbl1	RuvB-like protein 1	NM_019685	16	2
Smyd2	SET and MYND domain containing 2	NM_026796	16	3
Wnt7b	wingless-related MMTV integration site 7B	NM_009528	16	2
Zipro1	zinc finger proliferation 1	NM_011757	16	2
4632417K18Rik	RIKEN cDNA 4632417K18 gene	NM_026640	17	2
Ap1s2	Adaptor-related protein complex 1, sigma 2 subunit	NM_026887	17	1
Asph	aspartate-beta-hydroxylase	NM_023066	17	2
Aurkb	aurora kinase B	NM_011496	17	2
Cdca5	cell division cycle associated 5	NM_026410	17	3
Glcci1	glucocorticoid induced transcript 1	NM_133236	17	1
Hmmr	hyaluronan mediated motility receptor (RHAMM)	NM_013552	17	2
Kif23	kinesin family member 23	NM_024245	17	3
Kpnb1	karyopherin (importin) beta 1	NM_008379	17	2
Lmnb1	lamin B1	NM_010721	17	3
Mpp6	membrane protein, palmitoylated 6 (MAGUK p55 subfamily member 6)	NM_019939	17	2
Ncbp2	nuclear cap binding protein subunit 2	NM_026554	17	1
Nfia	nuclear factor I/A	NM_010905	17	2
Pbk	PDZ binding kinase	NM_023209	17	2
Ptpn12	protein tyrosine phosphatase, non-receptor type 12	NM_011203	17	2
Rg9mtd2	RNA (guanine-9-) methyltransferase domain containing 2	NM_175389	17	2
Rps6ka3	ribosomal protein S6 kinase polypeptide 3	NM_148945	17	1
Smc4	structural maintenance of chromosomes 4	NM_133786	17	1
Zfhx1b	zinc finger homeobox 1b	NM_001033635	17	1
Zfp706	zinc finger protein 706	NM_026521	17	2
5430405G24Rik	RIKEN cDNA 5430405G24 gene	---	18	3
Actn1	actinin, alpha 1	NM_134156	18	3
Atr	ataxia telangiectasia and Rad3 related	---	18	1
Calb2	calbindin 2	NM_007586	18	3
Cask	calcium/calmodulin-dependent serine protein kinase (MAGUK family)	NM_009806	18	1
Cxcl13	chemokine (C-X-C motif) ligand 13	NM_018866	18	2
Dcx	doublecortin	NM_010025	18	2
Gata5	GATA binding protein 5	NM_008093	18	3
Gpc6	glypican 6	NM_011821	18	1
Hmga2	high mobility group AT-hook 2	NM_010441	18	3
Ing2	inhibitor of growth family, member 2	NM_023503	18	3
Lig1	ligase I, DNA, ATP-dependent	NM_010715	18	2
Nfia	nuclear factor I/A	NM_010905	18	2
Orc3l	origin recognition complex, subunit 3-like (S. cerevisiae)	NM_015824	18	1
Pa2g4	proliferation-associated 2G4	NM_011119	18	3
Plagl2	pleiomorphic adenoma gene-like 2	NM_018807	18	1
Ppat	phosphoribosyl pyrophosphate amidotransferase	XM_001002879	18	2
Psrc1	proline/serine-rich coiled-coil 1	NM_019976	18	1
Rgs5	regulator of G-protein signaling 5	NM_009063	18	3
Sf3b2	splicing factor 3b, subunit 2	NM_030109	18	2
Shmt2	serine hydroxymethyl transferase 2 (mitochondrial)	NM_028230	18	3
Sin3b	transcriptional regulator, SIN3B (yeast)	NM_009188	18	3
Slc44a1	solute carrier family 44, member 1	NM_133891	18	2
Tes	testis derived transcript	NM_011570	18	1
1700097N02Rik	RIKEN cDNA 1700097N02 gene	---	19	2
Acta2	actin, alpha 2, smooth muscle, aorta	NM_007392	19	3
Actg2	actin, gamma 2, smooth muscle, enteric	NM_009610	19	2
Alad	aminolevulinate, delta-, dehydratase	NM_008525	19	2
Arrb1	arrestin, beta 1	NM_177231	19	3
Cxcl12	chemokine (C-X-C motif) ligand 12	NM_001012477	19	3
Cxcl15	chemokine (C-X-C motif) ligand 15	NM_011339	19	2
Gli1	GLI-Kruppel family member GLI1	NM_010296	19	1
Hhip	Hedgehog-interacting protein	NM_020259	19	1
Id4	Inhibitor of DNA binding 4	NM_031166	19	3
Mgll	monoglyceride lipase	NM_011844	19	3
Mrvi1	MRV integration site 1	NM_010826	19	2
Myh11	myosin, heavy polypeptide 11, smooth muscle	NM_013607	19	1
Mylk	myosin, light polypeptide kinase	NM_139300	19	2
Myocd	myocardin	NM_145136	19	1
Npr3	natriuretic peptide receptor 3	NM_001039181	19	4
Ptch1	patched homolog 1	NM_008957	19	1
Rnf144	ring finger protein 144	NM_080563	19	2
Smoc2	SPARC related modular calcium binding 2	NM_022315	19	1
Tagln	transgelin	NM_011526	19	2
Tbx4	T-box 4	NM_011536	19	2
Tie1	tyrosine kinase receptor 1	NM_011587	19	3
Tmem100	transmembrane protein 100	NM_026433	19	1
0610011F06Rik	RIKEN cDNA 0610011F06 gene	NM_026686	20	3
1110008P14Rik	RIKEN cDNA 1110008P14 gene	NM_198001	20	4
1810073N04Rik	RIKEN cDNA 1810073N04 gene	NM_024249	20	2
2310016A09Rik	RIKEN cDNA 2310016A09 gene	NM_181588	20	3
4930589M24Rik	RIKEN cDNA 4930589M24 gene	XM_910337	20	4
9630044O09Rik	RIKEN cDNA 9630044O09 gene	NM_198014	20	2
Abcc5	ATP-binding cassette, sub-family C (CFTR/MRP), member 5	NM_013790	20	2
Acaa1a	acetyl-Coenzyme A acyltransferase 1A	NM_130864	20	3
Acaa2	acetyl-Coenzyme A acyltransferase 2 (mitochondrial 3-oxoacyl-Coenzyme A thiolase)	NM_177470	20	3
Acot1	acyl-CoA thioesterase 1	NM_012006	20	2
Anxa1	annexin A1	NM_010730	20	1
Anxa4	annexin A4	NM_013471	20	1
Arf3	ADP-ribosylation factor 3	NM_007478	20	2
Atf3	activating transcription factor 3	NM_007498	20	2
Atp1b1	ATPase, Na+/K+ transporting, beta 1 polypeptide	NM_009721	20	2
Atp6v1b2	ATPase, H+ transporting, lysosomal V1 subunit B2	NM_007509	20	2
BC032204	cDNA sequence BC032204	NM_153795	20	2
Bcl2l11	BCL2-like 11 (apoptosis facilitator)	NM_009754	20	1
Bphl	biphenyl hydrolase-like (serine hydrolase, breast epithelial mucin-associated antigen)	NM_026512	20	2
C1qa	complement component 1, q subcomponent, alpha polypeptide	NM_007572	20	3
C1qb	complement component 1, q subcomponent, beta polypeptide	NM_009777	20	3
C5ar1	complement component 5a receptor 1	NM_007577	20	2
Capg	capping protein (actin filament), gelsolin-like	NM_001042534	20	3
Ccl6	chemokine (C-C motif) ligand 6	NM_009139	20	2
Ccl9	chemokine (C-C motif) ligand 9	NM_011338	20	1
Cd14	CD14 antigen	NM_009841	20	1
Cd53	CD53 antigen	NM_007651	20	2
Cd83	CD83 antigen	NM_009856	20	1
Ceacam1	CEA-related cell adhesion molecule 1	NM_001039185	20	2
Chi3l3	chitinase 3-like 3	NM_009892	20	3
Chia	chitinase, acidic	NM_023186	20	1
Cldn3	claudin 3	NM_009902	20	3
Clec4n	C-type lectin domain family 4, member n	NM_020001	20	2
Col4a5	procollagen, type IV, alpha 5	NM_007736	20	2
Coro1a	coronin, actin binding protein 1A	NM_009898	20	2
Crispld2	cysteine-rich secretory protein LCCL domain containing 2	NM_030209	20	3
Csf2ra	colony stimulating factor 2 receptor, alpha, low-affinity (granulocyte-macrophage)	NM_009970	20	3
Csf3r	colony stimulating factor 3 receptor (granulocyte)	NM_007782	20	2
Ctsb	cathepsin B	NM_007798	20	2
Ctss	cathepsin S	NM_021281	20	2
D230025D16Rik	RIKEN cDNA D230025D16 gene	NM_145604	20	1
D830007B15Rik	RIKEN cDNA D830007B15 gene	NM_001033415	20	3
Dab2	disabled homolog 2 (Drosophila)	NM_001008702	20	2
Dci	dodecenoyl-Coenzyme A delta isomerase (3,2 trans-enoyl-Coenyme A isomerase)	NM_010023	20	2
Dcn	decorin	NM_007833	20	3
Dnaja4	DnaJ (Hsp40) homolog, subfamily A, member 4	NM_021422	20	2
Ear2	eosinophil-associated, ribonuclease A family, member 2	NM_007895	20	2
Ela1	elastase 1, pancreatic	NM_033612	20	3
Ell2	elongation factor RNA polymerase II 2	XM_484289	20	1
Emr4	EGF-like module containing, mucin-like, hormone receptor-like sequence 4	NM_139138	20	3
Eno3	enolase 3, beta muscle	NM_007933	20	2
Epb4.1l5	erythrocyte protein band 4.1-like 5	NM_145506	20	3
Evi2a	ecotropic viral integration site 2a	NM_001033711	20	2
F2rl1	coagulation factor II (thrombin) receptor-like 1	NM_007974	20	3
Fabp4	fatty acid binding protein 4, adipocyte	NM_024406	20	2
Fcgr2b	Fc receptor, IgG, low affinity IIb	NM_010187	20	2
Fgf1	fibroblast growth factor 1	NM_010197	20	3
Fuca1	fucosidase, alpha-L- 1, tissue	NM_024243	20	2
G6pd2	glucose-6-phosphate dehydrogenase 2	NM_019468	20	2
Gadd45g	growth arrest and DNA-damage-inducible 45 gamma	NM_011817	20	2
Galk2	---	NM_175154	20	3
Gata6	GATA binding protein 6	NM_010258	20	2
Glrx	glutaredoxin	NM_053108	20	2
Gm2a	GM2 ganglioside activator protein	NM_010299	20	3
Gp49a	glycoprotein 49 A	NM_008147	20	3
Gpd1	glycerol-3-phosphate dehydrogenase 1 (soluble)	NM_010271	20	3
Grn	granulin	NM_008175	20	2
Gstz1	glutathione transferase zeta 1 (maleylacetoacetate isomerase)	NM_010363	20	3
H2-K1	Histocompatibility 2, K1, K region	NM_001001892	20	5
Hspa1b	heat shock protein 1B	NM_010478	20	3
Hspb8	heat shock protein 8	NM_030704	20	1
Id3	inhibitor of DNA binding 3	NM_008321	20	3
Il13ra1	interleukin 13 receptor, alpha 1	NM_133990	20	2
Il17ra	interleukin 17 receptor A	NM_008359	20	2
Il6st	interleukin 6 signal transducer	NM_010560	20	1
Inadl	InaD-like (Drosophila)	NM_001005784	20	4
Itga7	integrin alpha 7	NM_008398	20	1
Kcnh2	potassium voltage-gated channel, subfamily H (eag-related), member 2	NM_013569	20	1
Kcnk1	potassium channel, subfamily K, member 1	NM_008430	20	2
Klf5	Kruppel-like factor 5	NM_009769	20	1
Klra2	killer cell lectin-like receptor, subfamily A, member 2	NM_008462	20	2
Lbp	lipopolysaccharide binding protein	NM_008489	20	1
Lcn2	lipocalin 2	NM_008491	20	2
Ldlrap1	low density lipoprotein receptor adaptor protein 1	NM_145554	20	2
Lgals3	lectin, galactose binding, soluble 3	NM_010705	20	3
Lilrb3	leukocyte immunoglobulin-like receptor, subfamily B (with TM and ITIM domains), member 3	NM_011095	20	3
Lmo4	LIM domain only 4	NM_010723	20	3
LOC630729	similar to Glutathione reductase, mitochondrial precursor (GR) (GRase)	XM_904332	20	3
LOC671894	similar to myosin, heavy polypeptide 4, skeletal muscle	XM_976893	20	2
Mal	myelin and lymphocyte protein, T-cell differentiation protein	NM_010762	20	1
Man1a	mannosidase 1, alpha	NM_008548	20	1
Mmp12	matrix metallopeptidase 12	NM_008605	20	3
Msr1	macrophage scavenger receptor 1	NM_031195	20	3
Mt1	metallothionein 1	NM_013602	20	1
Mt2	metallothionein 2	NM_008630	20	1
Myeov2	myeloma overexpressed 2	XM_888711	20	3
Myh6	myosin, heavy polypeptide 6, cardiac muscle, alpha	NM_010856	20	2
Myl4	myosin, light polypeptide 4	NM_010858	20	2
Ncf4	neutrophil cytosolic factor 4	NM_008677	20	2
Ndg2	Nur77 downstream gene 2	NM_175329	20	3
Ndrg1	N-myc downstream regulated gene 1	NM_010884	20	3
Nedd4l	neural precursor cell expressed, developmentally down-regulated gene 4-like	NM_031881	20	3
Ngp	neutrophilic granule protein	NM_008694	20	3
Nov	nephroblastoma overexpressed gene	NM_010930	20	2
Nt5e	5' nucleotidase, ecto	NM_011851	20	1
Pam	peptidylglycine alpha-amidating monooxygenase	NM_013626	20	2
Papss2	3'-phosphoadenosine 5'-phosphosulfate synthase 2	NM_011864	20	2
Pcyt1a	phosphate cytidylyltransferase 1, choline, alpha isoform	NM_009981	20	2
Per1	period homolog 1 (Drosophila)	NM_011065	20	3
Pfkl	phosphofructokinase, liver, B-type	NM_008826	20	2
Pgd	phosphogluconate dehydrogenase	XM_001002937	20	3
Pglyrp1	peptidoglycan recognition protein 1	NM_009402	20	3
Phex	phosphate regulating gene with homologies to endopeptidases on the X chromosome (hypophosphatemia, vitamin D resistant rickets)	NM_011077	20	2
Pkp2	Plakophilin 2	NM_026163	20	2
Pla2g7	phospholipase A2, group VII (platelet-activating factor acetylhydrolase, plasma)	NM_013737	20	2
Plac8	placenta-specific 8	NM_139198	20	2
Pld3	phospholipase D family, member 3	NM_011116	20	3
Pld4	phospholipase D family, member 4	NM_178911	20	2
Pqlc1	PQ loop repeat containing 1	NM_025861	20	3
Pscdbp	pleckstrin homology, Sec7 and coiled-coil domains, binding protein	NM_139200	20	1
Ptgs1	prostaglandin-endoperoxide synthase 1	NM_008969	20	4
Ptpn13	protein tyrosine phosphatase, non-receptor type 13	NM_011204	20	3
Rap1gap	Rap1 GTPase-activating protein	XM_149500	20	2
Rap2ip	Rap2 interacting protein	NM_016759	20	2
S100a1	S100 calcium binding protein A1	NM_011309	20	2
S100a10	S100 calcium binding protein A10 (calpactin)	NM_009112	20	3
S100a4	S100 calcium binding protein A4	NM_011311	20	2
S100a8	S100 calcium binding protein A8 (calgranulin A)	NM_013650	20	2
S100a9	S100 calcium binding protein A9 (calgranulin B)	NM_009114	20	2
Shroom3	shroom family member 3	NM_015756	20	3
Sirpa	signal-regulatory protein alpha	NM_007547	20	3
Slc44a2	solute carrier family 44, member 2	NM_152808	20	2
Slfn2	schlafen 2	NM_011408	20	2
Snx10	sorting nexin 10	NM_028035	20	3
Socs3	suppressor of cytokine signaling 3	NM_007707	20	3
Speg	SPEG complex locus	NM_007463	20	3
Spp1	secreted phosphoprotein 1	NM_009263	20	2
Sptlc1	serine palmitoyltransferase, long chain base subunit 1	NM_009269	20	3
Synpo	synaptopodin	XM_894564	20	3
Tmem30b	transmembrane protein 30B	NM_178715	20	3
Tnfrsf1b	tumor necrosis factor receptor superfamily, member 1b	NM_011610	20	3
Tnfrsf21	tumor necrosis factor receptor superfamily, member 21	NM_178589	20	4
Tnni1	troponin I, skeletal, slow 1	NM_021467	20	2
Tpd52	tumor protein D52	NM_001025261	20	2
Trp53inp2	tumor protein p53 inducible nuclear protein 2	NM_178111	20	2
Tyrobp	TYRO protein tyrosine kinase binding protein	NM_011662	20	2
Ugt1a2	UDP glucuronosyltransferase 1 family, polypeptide A2	NM_013701	20	3
Was	Wiskott-Aldrich syndrome homolog (human)	NM_009515	20	2
Wbp2	WW domain binding protein 2	NM_016852	20	3
1110008P14Rik	RIKEN cDNA 1110008P14 gene	NM_198001	21	4
Acaa2	acetyl-Coenzyme A acyltransferase 2 (mitochondrial 3-oxoacyl-Coenzyme A thiolase)	NM_177470	21	3
Apoc1	apolipoprotein C-I	NM_007469	21	2
Apoe	apolipoprotein E	NM_009696	21	1
Arf3	ADP-ribosylation factor 3	NM_007478	21	2
Atf3	activating transcription factor 3	NM_007498	21	2
Atp6v0a1	ATPase, H+ transporting, lysosomal V0 subunit A1	NM_016920	21	2
Atp6v1a	ATPase, H+ transporting, lysosomal V1 subunit A	NM_007508	21	2
BC032204	cDNA sequence BC032204	NM_153795	21	2
Bcl2a1a	B-cell leukemia/lymphoma 2 related protein A1a	NM_007534	21	2
C1qa	complement component 1, q subcomponent, alpha polypeptide	NM_007572	21	3
C1qb	complement component 1, q subcomponent, beta polypeptide	NM_009777	21	3
C5ar1	complement component 5a receptor 1	NM_007577	21	2
Cd53	CD53 antigen	NM_007651	21	2
Ceacam1	CEA-related cell adhesion molecule 1	NM_001039185	21	2
Coro1a	coronin, actin binding protein 1A	NM_009898	21	2
Csf2ra	colony stimulating factor 2 receptor, alpha, low-affinity (granulocyte-macrophage)	NM_009970	21	3
Csf3r	colony stimulating factor 3 receptor (granulocyte)	NM_007782	21	2
Ctsb	cathepsin B	NM_007798	21	2
Ctse	cathepsin E	NM_007799	21	1
Ctss	cathepsin S	NM_021281	21	2
Depdc6	Transcribed locus	NM_001037937	21	2
Ela1	elastase 1, pancreatic	NM_033612	21	3
Emr4	EGF-like module containing, mucin-like, hormone receptor-like sequence 4	NM_139138	21	3
Fcer1g	Fc receptor, IgE, high affinity I, gamma polypeptide	NM_010185	21	3
Fpr-rs2	formyl peptide receptor, related sequence 2	NM_008039	21	1
Fuca1	fucosidase, alpha-L- 1, tissue	NM_024243	21	2
Glipr2	GLI pathogenesis-related 2	NM_027450	21	2
Glrx	glutaredoxin	NM_053108	21	2
Gp49a	glycoprotein 49 A	NM_008147	21	3
Il13ra1	interleukin 13 receptor, alpha 1	NM_133990	21	2
Il17ra	interleukin 17 receptor A	NM_008359	21	2
Lgals3	lectin, galactose binding, soluble 3	NM_010705	21	3
Lgals9	lectin, galactose binding, soluble 9	NM_010708	21	2
Lilrb3	leukocyte immunoglobulin-like receptor, subfamily B (with TM and ITIM domains), member 3	NM_011095	21	3
Lmo4	LIM domain only 4	NM_010723	21	3
LOC630729	similar to Glutathione reductase, mitochondrial precursor (GR) (GRase)	XM_904332	21	3
Mkrn1	makorin, ring finger protein, 1	NM_018810	21	2
Mpeg1	macrophage expressed gene 1	XM_129176	21	1
Msr1	macrophage scavenger receptor 1	NM_031195	21	3
Ncf4	neutrophil cytosolic factor 4	NM_008677	21	2
Ngp	neutrophilic granule protein	NM_008694	21	3
Pam	peptidylglycine alpha-amidating monooxygenase	NM_013626	21	2
Pira2	paired-Ig-like receptor A2	NM_011089	21	1
Pla2g7	phospholipase A2, group VII (platelet-activating factor acetylhydrolase, plasma)	NM_013737	21	2
Plac8	placenta-specific 8	NM_139198	21	2
Pld4	phospholipase D family, member 4	NM_178911	21	2
Plek	pleckstrin	NM_019549	21	2
Ptgs1	prostaglandin-endoperoxide synthase 1	NM_008969	21	4
S100a1	S100 calcium binding protein A1	NM_011309	21	2
S100a10	S100 calcium binding protein A10 (calpactin)	NM_009112	21	3
S100a4	S100 calcium binding protein A4	NM_011311	21	2
S100a8	S100 calcium binding protein A8 (calgranulin A)	NM_013650	21	2
S100a9	S100 calcium binding protein A9 (calgranulin B)	NM_009114	21	2
Sirpa	signal-regulatory protein alpha	NM_007547	21	3
Slc40a1	solute carrier family 40 (iron-regulated transporter), member 1	NM_016917	21	2
Slc7a7	solute carrier family 7 (cationic amino acid transporter, y+ system), member 7	NM_011405	21	2
Slfn2	schlafen 2	NM_011408	21	2
Snx10	sorting nexin 10	NM_028035	21	3
Tnfrsf1b	tumor necrosis factor receptor superfamily, member 1b	NM_011610	21	3
Tnni1	troponin I, skeletal, slow 1	NM_021467	21	2
Trim30	tripartite motif protein 30	NM_009099	21	1
Tyrobp	TYRO protein tyrosine kinase binding protein	NM_011662	21	2
Ugt1a2	UDP glucuronosyltransferase 1 family, polypeptide A2	NM_013701	21	3
Was	Wiskott-Aldrich syndrome homolog (human)	NM_009515	21	2
0610010O12Rik	RIKEN cDNA 0610010O12 gene	XM_900215	22	3
1810037I17Rik	RIKEN cDNA 1810037I17 gene	NM_024461	22	3
AI447904	---	NM_175026	22	2
Atg7	Autophagy-related 7 (yeast)	NM_028835	22	1
Bid	BH3 interacting domain death agonist	NM_007544	22	1
Bmp1	bone morphogenetic protein 1	NM_009755	22	2
Cotl1	coactosin-like 1 (Dictyostelium)	NM_028071	22	2
Cxcl1	chemokine (C-X-C motif) ligand 1	NM_008176	22	2
Dcamkl1	doublecortin and calcium/calmodulin-dependent protein kinase-like 1	NM_019978	22	3
Dcbld2	discoidin, CUB and LCCL domain containing 2	NM_028523	22	2
Eva1	epithelial V-like antigen 1	NM_007962	22	3
F10	coagulation factor X	NM_007972	22	2
Fcer1g	Fc receptor, IgE, high affinity I, gamma polypeptide	NM_010185	22	3
Grhl2	grainyhead-like 2 (Drosophila)	NM_026496	22	3
Hexb	hexosaminidase B	NM_010422	22	2
Icam1	intercellular adhesion molecule	NM_010493	22	3
Il1rn	interleukin 1 receptor antagonist	NM_001039701	22	2
Lmna	lamin A	NM_001002011	22	3
Lrig1	leucine-rich repeats and immunoglobulin-like domains 1	NM_008377	22	1
Metrnl	meteorin, glial cell differentiation regulator-like	NM_144797	22	1
Mmp12	matrix metallopeptidase 12	NM_008605	22	3
Npl	N-acetylneuraminate pyruvate lyase	NM_028749	22	3
Prkag2	protein kinase, AMP-activated, gamma 2 non-catalytic subunit	NM_145401	22	1
Pycard	PYD and CARD domain containing	NM_023258	22	2
Rab20	RAB20, member RAS oncogene family	NM_011227	22	1
0610009K11Rik	RIKEN cDNA 0610009K11 gene	NM_026689	23	2
0610010O12Rik	RIKEN cDNA 0610010O12 gene	XM_900215	23	3
0610011F06Rik	RIKEN cDNA 0610011F06 gene	NM_026686	23	3
0610040J01Rik	RIKEN cDNA 0610040J01 gene	NM_029554	23	2
1110008P14Rik	RIKEN cDNA 1110008P14 gene	NM_198001	23	4
1200007D18Rik	RIKEN cDNA 1200007D18 gene	NM_026170	23	2
1500026D16Rik	RIKEN cDNA 1500026D16 gene	NM_026616	23	2
1700012H17Rik	RIKEN cDNA 1700012H17 gene	NM_173426	23	2
1810037I17Rik	RIKEN cDNA 1810037I17 gene	NM_024461	23	3
1810073N04Rik	RIKEN cDNA 1810073N04 gene	NM_024249	23	2
2210010A19Rik	RIKEN cDNA 2210010A19 gene	NM_001039533	23	2
2310016A09Rik	RIKEN cDNA 2310016A09 gene	NM_181588	23	3
2400001E08Rik	RIKEN cDNA 2400001E08 gene	NM_025605	23	3
2410018L13Rik	RIKEN cDNA 2410018L13 gene	NM_001018086	23	2
2610018G03Rik	RIKEN cDNA 2610018G03 gene	NM_133729	23	3
2810043O03Rik	RIKEN cDNA 2810043O03 gene	---	23	1
2900093B09Rik	RIKEN cDNA 2900093B09 gene	NM_021387	23	2
4930589M24Rik	RIKEN cDNA 4930589M24 gene	XM_910337	23	4
5330417C22Rik	RIKEN cDNA 5330417C22 gene	NM_001033304	23	2
5430405G24Rik	RIKEN cDNA 5430405G24 gene	---	23	3
5730508B09Rik	RIKEN cDNA 5730508B09 gene	NM_027482	23	3
5730559C18Rik	RIKEN cDNA 5730559C18 gene	NM_028872	23	2
9630019E01Rik	RIKEN cDNA 9630019E01 gene	---	23	2
9630044O09Rik	RIKEN cDNA 9630044O09 gene	NM_198014	23	2
Abcb8	ATP-binding cassette, sub-family B (MDR/TAP), member 8	NM_029020	23	2
Abcc3	ATP-binding cassette, sub-family C (CFTR/MRP), member 3	NM_029600	23	3
Abcc5	ATP-binding cassette, sub-family C (CFTR/MRP), member 5	NM_013790	23	2
Abtb2	Ankyrin repeat and BTB (POZ) domain containing 2	NM_178890	23	2
Acaa1a	acetyl-Coenzyme A acyltransferase 1A	NM_130864	23	3
Acaa2	acetyl-Coenzyme A acyltransferase 2 (mitochondrial 3-oxoacyl-Coenzyme A thiolase)	NM_177470	23	3
Acot1	acyl-CoA thioesterase 1	NM_012006	23	2
Acta2	actin, alpha 2, smooth muscle, aorta	NM_007392	23	3
Actn1	actinin, alpha 1	NM_134156	23	3
Afp	alpha fetoprotein	NM_007423	23	2
AI585793	expressed sequence AI585793	---	23	2
Ak1	adenylate kinase 1	NM_021515	23	1
Akr1b3	aldo-keto reductase family 1, member B3 (aldose reductase)	NM_009658	23	2
Alad	aminolevulinate, delta-, dehydratase	NM_008525	23	2
Aldh3a1	aldehyde dehydrogenase family 3, subfamily A1	NM_007436	23	2
Angptl4	angiopoietin-like 4	NM_020581	23	1
Aox1	aldehyde oxidase 1	NM_009676	23	1
Appbp2	amyloid beta precursor protein (cytoplasmic tail) binding protein 2	NM_025825	23	2
Arg2	arginase type II	NM_009705	23	2
Atp1b1	ATPase, Na+/K+ transporting, beta 1 polypeptide	NM_009721	23	2
Atp2a2	ATPase, Ca++ transporting, cardiac muscle, slow twitch 2	NM_009722	23	1
Bace1	beta-site APP cleaving enzyme 1	NM_011792	23	2
Bambi	BMP and activin membrane-bound inhibitor, homolog (Xenopus laevis)	NM_026505	23	2
BC004044	cDNA sequence BC004044	NM_030565	23	2
BC019731	cDNA sequence BC019731	NM_144914	23	1
BC027382	cDNA sequence BC027382	---	23	2
Bphl	biphenyl hydrolase-like (serine hydrolase, breast epithelial mucin-associated antigen)	NM_026512	23	2
Brunol4	bruno-like 4, RNA binding protein (Drosophila)	NM_133195	23	1
Cachd1	cache domain containing 1	NM_198037	23	1
Cacnb3	calcium channel, voltage-dependent, beta 3 subunit	NM_007581	23	2
Calb2	calbindin 2	NM_007586	23	3
Capg	capping protein (actin filament), gelsolin-like	NM_001042534	23	3
Capn6	calpain 6	NM_007603	23	2
Capzb	capping protein (actin filament) muscle Z-line, beta	NM_001037761	23	1
Cckar	cholecystokinin A receptor	NM_009827	23	2
Ccl11	small chemokine (C-C motif) ligand 11	NM_011330	23	2
Ccnd3	cyclin D3	NM_007632	23	2
Cct3	chaperonin subunit 3 (gamma)	NM_009836	23	1
Cd24a	CD24a antigen	NM_009846	23	2
Cd99l2	Cd99 antigen-like 2	NM_138309	23	2
Cdh1	cadherin 1	NM_009864	23	2
Cdh16	cadherin 16	NM_007663	23	3
Cdon	cell adhesion molecule-related/down-regulated by oncogenes	NM_021339	23	3
Celsr1	cadherin EGF LAG seven-pass G-type receptor 1	NM_009886	23	2
Cenpo	centromere protein O	NM_134046	23	2
Cldn3	claudin 3	NM_009902	23	3
Cldn4	claudin 4	NM_009903	23	2
Clic6	chloride intracellular channel 6	NM_172469	23	2
Clu	clusterin	NM_013492	23	2
Cmtm8	CKLF-like MARVEL transmembrane domain containing 8	NM_027294	23	1
Cntn1	contactin 1	NM_007727	23	2
Cog8	component of oligomeric golgi complex 8	NM_139229	23	2
Col1a1	procollagen, type I, alpha 1	NM_007742	23	2
Col1a2	procollagen, type I, alpha 2	NM_007743	23	2
Col4a5	procollagen, type IV, alpha 5	NM_007736	23	2
Col4a6	procollagen, type IV, alpha 6	NM_053185	23	2
Cpxm1	carboxypeptidase X 1 (M14 family)	NM_019696	23	2
Crispld2	cysteine-rich secretory protein LCCL domain containing 2	NM_030209	23	3
Crlf1	cytokine receptor-like factor 1	NM_018827	23	2
Cryl1	crystallin, lamda 1	NM_030004	23	2
Csdc2	cold shock domain containing C2, RNA binding	NM_145473	23	2
Ctnnd2	Catenin (cadherin associated protein), delta 2	NM_008729	23	1
Cttnbp2nl	CTTNBP2 N-terminal like	NM_030249	23	2
Cxadr	coxsackievirus and adenovirus receptor	NM_001025192	23	3
Cxxc5	CXXC finger 5	NM_133687	23	2
Cygb	cytoglobin	NM_030206	23	2
D030051N19Rik	RIKEN cDNA D030051N19 gene	NM_172669	23	1
D830007B15Rik	RIKEN cDNA D830007B15 gene	NM_001033415	23	3
Daam2	dishevelled associated activator of morphogenesis 2	NM_001008231	23	2
Dab2	disabled homolog 2 (Drosophila)	NM_001008702	23	2
Dbp	D site albumin promoter binding protein	NM_016974	23	1
Dcamkl1	doublecortin and calcium/calmodulin-dependent protein kinase-like 1	NM_019978	23	3
Dcbld2	discoidin, CUB and LCCL domain containing 2	NM_028523	23	2
Dci	dodecenoyl-Coenzyme A delta isomerase (3,2 trans-enoyl-Coenyme A isomerase)	NM_010023	23	2
Dcn	decorin	NM_007833	23	3
Dedd	death effector domain-containing	NM_011615	23	2
Dhrs4	dehydrogenase/reductase (SDR family) member 4	NM_001037938	23	2
Dhx30	DEAH (Asp-Glu-Ala-His) box polypeptide 30	NM_133347	23	2
Dnaja4	DnaJ (Hsp40) homolog, subfamily A, member 4	NM_021422	23	2
Dsg2	desmoglein 2	NM_007883	23	1
Ear2	eosinophil-associated, ribonuclease A family, member 2	NM_007895	23	2
Eef2k	eukaryotic elongation factor-2 kinase	NM_007908	23	2
Efna1	ephrin A1	NM_010107	23	2
Efnb1	ephrin B1	NM_010110	23	2
Egr1	early growth response 1	NM_007913	23	2
Enah	enabled homolog (Drosophila)	NM_010135	23	1
Eno3	enolase 3, beta muscle	NM_007933	23	2
Epb4.1l1	erythrocyte protein band 4.1-like 1	NM_001003815	23	2
Epb4.1l3	erythrocyte protein band 4.1-like 3	NM_013813	23	2
Epb4.1l5	erythrocyte protein band 4.1-like 5	NM_145506	23	3
Eva1	epithelial V-like antigen 1	NM_007962	23	3
F2rl1	coagulation factor II (thrombin) receptor-like 1	NM_007974	23	3
Fads3	fatty acid desaturase 3	NM_021890	23	2
Fbxl7	F-box and leucine-rich repeat protein 7	NM_176959	23	2
Fgf1	fibroblast growth factor 1	NM_010197	23	3
Fgfr1	fibroblast growth factor receptor 1	NM_010206	23	2
Flrt3	fibronectin leucine rich transmembrane protein 3	NM_178382	23	2
Fmod	fibromodulin	NM_021355	23	2
Fndc1	fibronectin type III domain containing 1	XM_909373	23	1
Foxa1	forkhead box A1	NM_008259	23	2
Foxo3a	Forkhead box O3a	NM_019740	23	3
Frk	fyn-related kinase	NM_010237	23	3
Fstl1	follistatin-like 1	NM_008047	23	2
Fxyd3	FXYD domain-containing ion transport regulator 3	NM_008557	23	2
Gabbr1	gamma-aminobutyric acid (GABA-B) receptor, 1	NM_019439	23	2
Galk2	---	NM_175154	23	3
Galm	galactose mutarotase	NM_176963	23	2
Gas1	growth arrest specific 1	NM_008086	23	2
Gata5	GATA binding protein 5	NM_008093	23	3
Gata6	GATA binding protein 6	NM_010258	23	2
Gcnt2	glucosaminyl (N-acetyl) transferase 2, I-branching enzyme	NM_008105	23	2
Gdf10	growth differentiation factor 10	NM_145741	23	2
Gdpd1	glycerophosphodiester phosphodiesterase domain containing 1	NM_025638	23	2
Gja1	gap junction membrane channel protein alpha 1	NM_010288	23	2
Glb1	galactosidase, beta 1	NM_009752	23	2
Gle1l	GLE1 RNA export mediator-like (yeast	NM_028923	23	2
Glo1	glyoxalase 1	NM_025374	23	1
Gm2a	GM2 ganglioside activator protein	NM_010299	23	3
Gmps	guanine monphosphate synthetase	NM_001033300	23	3
Gnb1l	guanine nucleotide binding protein (G protein), beta polypeptide 1-like	NM_023120	23	2
Gpd1	glycerol-3-phosphate dehydrogenase 1 (soluble)	NM_010271	23	3
Gpr120	G protein-coupled receptor 120	NM_181748	23	2
Gpr155	G protein-coupled receptor 155	XM_001002587	23	2
Gpr56	G protein-coupled receptor 56	NM_018882	23	2
Grb14	growth factor receptor bound protein 14	NM_016719	23	2
Grhl1	grainyhead-like 1 (Drosophila)	NM_145890	23	2
Grhl2	grainyhead-like 2 (Drosophila)	NM_026496	23	3
Grn	granulin	NM_008175	23	2
Grpel2	GrpE-like 2, mitochondrial	NM_021296	23	1
Gsta4	glutathione S-transferase, alpha 4	NM_010357	23	2
Gstm5	glutathione S-transferase, mu 5	NM_010360	23	2
Gsto1	glutathione S-transferase omega 1	NM_010362	23	2
Gstt1	glutathione S-transferase, theta 1	NM_008185	23	2
Gstz1	glutathione transferase zeta 1 (maleylacetoacetate isomerase)	NM_010363	23	3
Gtf2h4	general transcription factor II H, polypeptide 4	NM_010364	23	3
H13	histocompatibility 13	NM_010376	23	2
H2-K1	histocompatibility 2, K1, K region	NM_001001892	23	5
H2-K1	Histocompatibility 2, K1, K region	NM_001001892	23	5
Haghl	hydroxyacylglutathione hydrolase-like	NM_026897	23	2
Hist2h3c2	histone 2, H3c2	NM_054045	23	2
Hmga2	high mobility group AT-hook 2	NM_010441	23	3
Hmgn3	high mobility group nucleosomal binding domain 3	NM_026122	23	2
Hmox2	heme oxygenase (decycling) 2	NM_010443	23	1
Homer2	homer homolog 2 (Drosophila)	NM_011983	23	2
Hoxb5	homeo box B5	NM_008268	23	2
Hsd3b2	hydroxy-delta-5-steroid dehydrogenase, 3 beta- and steroid delta-isomerase 2	NM_153193	23	2
Hspa1b	heat shock protein 1B	NM_010478	23	3
Hspa4l	heat shock protein 4 like	NM_011020	23	3
Htra1	HtrA serine peptidase 1	NM_019564	23	1
Icam1	intercellular adhesion molecule	NM_010493	23	3
Id3	inhibitor of DNA binding 3	NM_008321	23	3
Id4	Inhibitor of DNA binding 4	NM_031166	23	3
Igfbp2	insulin-like growth factor binding protein 2	NM_008342	23	2
Igfbp4	insulin-like growth factor binding protein 4	NM_010517	23	2
Igfbp5	insulin-like growth factor binding protein 5	NM_010518	23	2
Il11ra1	interleukin 11 receptor, alpha chain 1	NM_010549	23	2
Immt	inner membrane protein, mitochondrial	NM_029673	23	2
Inadl	InaD-like (Drosophila)	NM_001005784	23	4
Ing2	inhibitor of growth family, member 2	NM_023503	23	3
Ints5	integrator complex subunit 5	NM_176843	23	2
Irf3	interferon regulatory factor 3	NM_016849	23	2
Islr	immunoglobulin superfamily containing leucine-rich repeat	NM_012043	23	2
Jam4	junction adhesion molecule 4	NM_028078	23	3
Kcnip4	Kv channel interacting protein 4	NM_030265	23	3
Kcnk1	potassium channel, subfamily K, member 1	NM_008430	23	2
Khdrbs3	KH domain containing, RNA binding, signal transduction associated 3	NM_010158	23	2
Kif13a	kinesin family member 13A	NM_010617	23	3
Klf6	Kruppel-like factor 6	NM_011803	23	2
Lad1	ladinin	NM_133664	23	2
Lancl1	LanC (bacterial lantibiotic synthetase component C)-like 1	NM_021295	23	2
Ldhb	lactate dehydrogenase B	NM_008492	23	2
Ldlrap1	low density lipoprotein receptor adaptor protein 1	NM_145554	23	2
Lig1	ligase I, DNA, ATP-dependent	NM_010715	23	2
Lmna	lamin A	NM_001002011	23	3
LOC671894	similar to myosin, heavy polypeptide 4, skeletal muscle	XM_976893	23	2
Loxl1	lysyl oxidase-like 1	NM_010729	23	2
Lrrc51	leucine rich repeat containing 51	XM_620533	23	2
Lrrc8d	leucine rich repeat containing 8D	NM_178701	23	2
Ltb4dh	leukotriene B4 12-hydroxydehydrogenase	NM_025968	23	2
Ltbp1	latent transforming growth factor beta binding protein 1	NM_019919	23	1
Ltbp3	latent transforming growth factor beta binding protein 3	NM_008520	23	2
Lynx1	Ly6/neurotoxin 1	NM_011838	23	2
Magi1	membrane associated guanylate kinase, WW and PDZ domain containing 1	NM_001029850	23	2
Mapk13	mitogen activated protein kinase 13	NM_011950	23	2
Mettl7a	methyltransferase like 7A	NM_001024672	23	3
Mgst1	microsomal glutathione S-transferase 1	NM_019946	23	1
Mmp23	matrix metallopeptidase 23	NM_011985	23	2
Mrpl44	mitochondrial ribosomal protein L44	XM_357108	23	1
Mtss1	metastasis suppressor 1	NM_144800	23	1
Mvd	mevalonate (diphospho) decarboxylase	NM_138656	23	1
Myeov2	myeloma overexpressed 2	XM_888711	23	3
Ncdn	neurochondrin	NM_011986	23	2
Ndg2	Nur77 downstream gene 2	NM_175329	23	3
Ndrg1	N-myc downstream regulated gene 1	NM_010884	23	3
Ndrg4	N-myc downstream regulated gene 4	NM_145602	23	2
Necap2	NECAP endocytosis associated 2	NM_025383	23	2
Nfix	nuclear factor I/X	NM_010906	23	2
Nnat	neuronatin	NM_010923	23	2
Nov	nephroblastoma overexpressed gene	NM_010930	23	2
Npl	N-acetylneuraminate pyruvate lyase	NM_028749	23	3
Nsun4	NOL1/NOP2/Sun domain family, member 4	NM_028142	23	2
Nt5c2	5'-nucleotidase, cytosolic II	NM_029810	23	3
Ociad2	OCIA domain containing 2	NM_026950	23	2
Pa2g4	proliferation-associated 2G4	NM_011119	23	3
Paip1	polyadenylate binding protein-interacting protein 1	NM_145457	23	1
Papss2	3'-phosphoadenosine 5'-phosphosulfate synthase 2	NM_011864	23	2
Parp1	poly (ADP-ribose) polymerase family, member 1	NM_007415	23	3
Pbxip1	pre-B-cell leukemia transcription factor interacting protein 1	NM_146131	23	2
Pcbd1	pterin 4 alpha carbinolamine dehydratase/dimerization cofactor of hepatocyte nuclear factor 1 alpha (TCF1) 1	NM_025273	23	3
Pcsk6	proprotein convertase subtilisin/kexin type 6	XM_355911	23	2
Pcx	pyruvate carboxylase	NM_008797	23	3
Pdlim1	PDZ and LIM domain 1 (elfin)	NM_016861	23	2
Pdzk1ip1	PDZK1 interacting protein 1	NM_026018	23	2
Per1	period homolog 1 (Drosophila)	NM_011065	23	3
Pfkfb2	6-phosphofructo-2-kinase/fructose-2,6-biphosphatase 2	NM_008825	23	3
Pfkl	phosphofructokinase, liver, B-type	NM_008826	23	2
Pfn2	profilin 2	NM_019410	23	2
Pgd	phosphogluconate dehydrogenase	XM_001002937	23	3
Pglyrp1	peptidoglycan recognition protein 1	NM_009402	23	3
Phactr1	phosphatase and actin regulator 1	NM_001005740	23	2
Phex	phosphate regulating gene with homologies to endopeptidases on the X chromosome (hypophosphatemia, vitamin D resistant rickets)	NM_011077	23	2
Phgdh	3-phosphoglycerate dehydrogenase	NM_016966	23	1
Phlda1	pleckstrin homology-like domain, family A, member 1	NM_009344	23	2
Pja1	praja1, RING-H2 motif containing	NM_008853	23	1
Pkp2	Plakophilin 2	NM_026163	23	2
Plac9	placenta specific 9	NM_207229	23	2
Pld3	phospholipase D family, member 3	NM_011116	23	3
Ppap2c	phosphatidic acid phosphatase type 2c	NM_015817	23	2
Ppp1r3c	protein phosphatase 1, regulatory (inhibitor) subunit 3C	NM_016854	23	2
Pqlc1	PQ loop repeat containing 1	NM_025861	23	3
Prep	prolyl endopeptidase	NM_011156	23	2
Prkar1b	protein kinase, cAMP dependent regulatory, type I beta	NM_008923	23	2
Prrx1	paired related homeobox 1	NM_001025570	23	2
Prss8	protease, serine, 8 (prostasin)	NM_133351	23	2
Psmf1	proteasome (prosome, macropain) inhibitor subunit 1	NM_144889	23	2
Ptges	prostaglandin E synthase	NM_022415	23	2
Ptgs1	prostaglandin-endoperoxide synthase 1	NM_008969	23	4
Ptn	pleiotrophin	NM_008973	23	2
Ptpn13	protein tyrosine phosphatase, non-receptor type 13	NM_011204	23	3
Pvrl4	poliovirus receptor-related 4	NM_027893	23	2
Pygb	brain glycogen phosphorylase	NM_153781	23	2
Qpctl	glutaminyl-peptide cyclotransferase-like	NM_026111	23	2
Qscn6	quiescin Q6	NM_001024945	23	1
Rab15	RAB15, member RAS oncogene family	NM_134050	23	2
Rab32	RAB32, member RAS oncogene family	NM_026405	23	2
Rab38	Rab38, member of RAS oncogene family	NM_028238	23	2
Rab3d	RAB3D, member RAS oncogene family	NM_031874	23	2
Rad1	RAD1 homolog (S. pombe)	NM_011232	23	1
Ramp1	receptor (calcitonin) activity modifying protein 1	NM_016894	23	2
Rap1gap	Rap1 GTPase-activating protein	XM_149500	23	2
Rap2ip	Rap2 interacting protein	NM_016759	23	2
Rarb	retinoic acid receptor, beta	NM_011243	23	3
Rerg	RAS-like, estrogen-regulated, growth-inhibitor	NM_181988	23	1
Retnla	resistin like alpha	NM_020509	23	1
Rgs4	regulator of G-protein signaling 4	NM_009062	23	2
Rgs5	regulator of G-protein signaling 5	NM_009063	23	3
Rhod	ras homolog gene family, member D	NM_007485	23	2
Rhou	ras homolog gene family, member U	NM_133955	23	2
Rhpn2	rhophilin, Rho GTPase binding protein 2	NM_027897	23	2
Ripk4	receptor-interacting serine-threonine kinase 4	NM_023663	23	2
Rnf128	ring finger protein 128	NM_023270	23	2
Rprm	reprimo, TP53 dependent G2 arrest mediator candidate	NM_023396	23	2
Rsnl2	restin-like 2	NM_030179	23	1
Rufy3	RUN and FYVE domain containing 3	NM_027530	23	2
Runx1	runt related transcription factor 1	NM_009821	23	2
Saa3	serum amyloid A 3	NM_011315	23	2
Sdc1	syndecan 1	NM_011519	23	2
Sema3c	sema domain, immunoglobulin domain (Ig), short basic domain, secreted, (semaphorin) 3C	NM_013657	23	2
Sema4f	sema domain, immunoglobulin domain (Ig), TM domain, and short cytoplasmic domain	NM_011350	23	2
Sesn1	sestrin 1	NM_001013370	23	2
Sf3b2	splicing factor 3b, subunit 2	NM_030109	23	2
Sgk3	serum/glucocorticoid regulated kinase 3	NM_001037759	23	2
Shh	sonic hedgehog	NM_009170	23	2
Shmt2	serine hydroxymethyl transferase 2 (mitochondrial)	NM_028230	23	3
Shroom3	shroom family member 3	NM_015756	23	3
Sin3b	transcriptional regulator, SIN3B (yeast)	NM_009188	23	3
Slc12a6	solute carrier family 12, member 6	NM_133648	23	1
Slc16a2	---	NM_009197	23	2
Slc2a1	solute carrier family 2 (facilitated glucose transporter), member 1	NM_011400	23	2
Slc44a2	solute carrier family 44, member 2	NM_152808	23	2
Slc9a3r1	solute carrier family 9 (sodium/hydrogen exchanger), isoform 3 regulator 1	NM_012030	23	2
Slco2a1	solute carrier organic anion transporter family, member 2a1	NM_033314	23	2
Snrpa1	small nuclear ribonucleoprotein polypeptide A'	NM_021336	23	3
Socs3	suppressor of cytokine signaling 3	NM_007707	23	3
Sorl1	sortilin-related receptor, LDLR class A repeats-containing	NM_011436	23	3
Speg	SPEG complex locus	NM_007463	23	3
Spsb1	SplA/ryanodine receptor domain and SOCS box containing 1	NM_029035	23	2
Sptlc1	serine palmitoyltransferase, long chain base subunit 1	NM_009269	23	3
Srd5a2l	steroid 5 alpha-reductase 2-like	NM_020611	23	2
Srpx	sushi-repeat-containing protein	NM_016911	23	2
Ssbp2	single-stranded DNA binding protein 2	NM_024186	23	2
St3gal5	ST3 beta-galactoside alpha-2,3-sialyltransferase 5	NM_001035228	23	2
Stard10	START domain containing 10	NM_019990	23	2
Stat3	signal transducer and activator of transcription 3	NM_011486	23	3
Stx3	syntaxin 3	NM_001025307	23	1
Susd2	sushi domain containing 2	NM_027890	23	2
Syngr1	synaptogyrin 1	NM_009303	23	3
Synpo	synaptopodin	XM_894564	23	3
Tbc1d8	TBC1 domain family, member 8	NM_018775	23	2
Tcta	T-cell leukemia translocation altered gene	NM_133986	23	2
Tekt1	tektin 1	NM_011569	23	2
Tgfb3	transforming growth factor, beta 3	NM_009368	23	2
Tle2	transducin-like enhancer of split 2, homolog of Drosophila E(spl)	NM_019725	23	2
Tmc7	transmembrane channel-like gene family 7	NM_172476	23	2
Tmem30b	transmembrane protein 30B	NM_178715	23	3
Tmprss2	transmembrane protease, serine 2	NM_015775	23	2
Tnfrsf21	tumor necrosis factor receptor superfamily, member 21	NM_178589	23	4
Tob2	transducer of ERBB2, 2	NM_020507	23	2
Tor1b	torsin family 1, member B	NM_133673	23	2
Tpm2	tropomyosin 2, beta	NM_009416	23	2
Trf	transferrin	NM_133977	23	2
Trip11	Thyroid hormone receptor interactor 11	XM_001001171	23	1
Trp53inp2	tumor protein p53 inducible nuclear protein 2	NM_178111	23	2
Tspan5	Tetraspanin 5	NM_019571	23	2
Tuba4	tubulin, alpha 4	NM_009447	23	2
Txnrd3	thioredoxin reductase 3	NM_153162	23	2
Tyro3	TYRO3 protein tyrosine kinase 3	NM_019392	23	2
Ugt8a	UDP galactosyltransferase 8A	NM_011674	23	1
Upk3b	uroplakin 3B	NM_175309	23	2
Vcam1	vascular cell adhesion molecule 1	NM_011693	23	3
Vps37c	Vacuolar protein sorting 37C (yeast)	NM_181403	23	2
Vsig2	V-set and immunoglobulin domain containing 2	NM_020518	23	1
Wbp2	WW domain binding protein 2	NM_016852	23	3
Wif1	Wnt inhibitory factor 1	NM_011915	23	2
Wisp1	WNT1 inducible signaling pathway protein 1	NM_018865	23	2
Xrcc5	X-ray repair complementing defective repair in Chinese hamster cells 5	NM_009533	23	2
Zbtb20	zinc finger and BTB domain containing 20	NM_019778	23	3
Zfand3	zinc finger, AN1-type domain 3	NM_148926	23	2
Zfp313	zinc finger protein 313	NM_030743	23	2
0610009K11Rik	RIKEN cDNA 0610009K11 gene	NM_026689	24	2
0610010O12Rik	RIKEN cDNA 0610010O12 gene	XM_900215	24	3
0610011F06Rik	RIKEN cDNA 0610011F06 gene	NM_026686	24	3
0610040J01Rik	RIKEN cDNA 0610040J01 gene	NM_029554	24	2
1200007D18Rik	RIKEN cDNA 1200007D18 gene	NM_026170	24	2
1500026D16Rik	RIKEN cDNA 1500026D16 gene	NM_026616	24	2
1700012H17Rik	RIKEN cDNA 1700012H17 gene	NM_173426	24	2
1810037I17Rik	RIKEN cDNA 1810037I17 gene	NM_024461	24	3
2310016A09Rik	RIKEN cDNA 2310016A09 gene	NM_181588	24	3
2410018L13Rik	RIKEN cDNA 2410018L13 gene	NM_001018086	24	2
2900093B09Rik	RIKEN cDNA 2900093B09 gene	NM_021387	24	2
4930589M24Rik	RIKEN cDNA 4930589M24 gene	XM_910337	24	4
5330417C22Rik	RIKEN cDNA 5330417C22 gene	NM_001033304	24	1
5430405G24Rik	RIKEN cDNA 5430405G24 gene	---	24	3
5730508B09Rik	RIKEN cDNA 5730508B09 gene	NM_027482	24	3
5730559C18Rik	RIKEN cDNA 5730559C18 gene	NM_028872	24	1
Abcb8	ATP-binding cassette, sub-family B (MDR/TAP), member 8	NM_029020	24	2
Abcc3	ATP-binding cassette, sub-family C (CFTR/MRP), member 3	NM_029600	24	3
Abtb2	Ankyrin repeat and BTB (POZ) domain containing 2	NM_178890	24	2
Acaa1a	acetyl-Coenzyme A acyltransferase 1A	NM_130864	24	3
Actn1	actinin, alpha 1	NM_134156	24	3
Afp	alpha fetoprotein	NM_007423	24	2
Akr1b3	aldo-keto reductase family 1, member B3 (aldose reductase)	NM_009658	24	2
Aldh3a1	aldehyde dehydrogenase family 3, subfamily A1	NM_007436	24	2
Arg2	arginase type II	NM_009705	24	2
Bace1	beta-site APP cleaving enzyme 1	NM_011792	24	2
Bambi	BMP and activin membrane-bound inhibitor, homolog (Xenopus laevis)	NM_026505	24	2
BC027382	cDNA sequence BC027382	---	24	2
Cacnb3	calcium channel, voltage-dependent, beta 3 subunit	NM_007581	24	2
Capg	capping protein (actin filament), gelsolin-like	NM_001042534	24	3
Capn6	calpain 6	NM_007603	24	2
Ccl11	small chemokine (C-C motif) ligand 11	NM_011330	24	2
Ccnd3	cyclin D3	NM_007632	24	2
Cd99l2	Cd99 antigen-like 2	NM_138309	24	2
Cdh16	cadherin 16	NM_007663	24	3
Cdon	cell adhesion molecule-related/down-regulated by oncogenes	NM_021339	24	3
Celsr1	cadherin EGF LAG seven-pass G-type receptor 1	NM_009886	24	2
Cldn3	claudin 3	NM_009902	24	3
Cldn4	claudin 4	NM_009903	24	2
Clic6	chloride intracellular channel 6	NM_172469	24	2
Clu	clusterin	NM_013492	24	2
Cntn1	contactin 1	NM_007727	24	2
Cog8	component of oligomeric golgi complex 8	NM_139229	24	2
Col1a1	procollagen, type I, alpha 1	NM_007742	24	2
Col1a2	procollagen, type I, alpha 2	NM_007743	24	2
Col4a6	procollagen, type IV, alpha 6	NM_053185	24	2
Cpxm1	carboxypeptidase X 1 (M14 family)	NM_019696	24	2
Crlf1	cytokine receptor-like factor 1	NM_018827	24	2
Cryl1	crystallin, lamda 1	NM_030004	24	2
Cxadr	coxsackievirus and adenovirus receptor	NM_001025192	24	3
Cxxc5	CXXC finger 5	NM_133687	24	2
Cygb	cytoglobin	NM_030206	24	2
Daam2	dishevelled associated activator of morphogenesis 2	NM_001008231	24	2
Dcn	decorin	NM_007833	24	3
Dedd	death effector domain-containing	NM_011615	24	2
Dhrs4	dehydrogenase/reductase (SDR family) member 4	NM_001037938	24	2
Dhx30	DEAH (Asp-Glu-Ala-His) box polypeptide 30	NM_133347	24	2
Eef2k	eukaryotic elongation factor-2 kinase	NM_007908	24	2
Efnb1	ephrin B1	NM_010110	24	2
Egr1	early growth response 1	NM_007913	24	2
Epb4.1l1	erythrocyte protein band 4.1-like 1	NM_001003815	24	2
Epb4.1l3	erythrocyte protein band 4.1-like 3	NM_013813	24	2
F2rl1	coagulation factor II (thrombin) receptor-like 1	NM_007974	24	3
Fads3	fatty acid desaturase 3	NM_021890	24	2
Fgfr1	fibroblast growth factor receptor 1	NM_010206	24	2
Fmod	fibromodulin	NM_021355	24	2
Frk	fyn-related kinase	NM_010237	24	3
Fstl1	follistatin-like 1	NM_008047	24	2
Fxyd3	FXYD domain-containing ion transport regulator 3	NM_008557	24	2
[truncated: 408 more rows]
