# Supplementary material for: A systems approach to mapping transcriptional networks controlling surfactant homeostasis
Source: BMC Genomics. 2010 Jul 26;11:451. doi: 10.1186/1471-2164-11-451 (PMC3091648; doi:10.1186/1471-2164-11-451)
Supplement: Additional file 2 — Support & Confidence Calculation For C1 Genes. [file 1471-2164-11-451-S2.TXT]

Ti	Gj	Ct	Cg	Factor 1	Factor 2	Factor 3(Support)	Factor 4	Factor 5	Confidence (normalized)
SREBP	GPAM	Ct0	Cg7	0.392358245	0.62472474	0.379858245	0.81236237	0.996969292	0.723899169
SREBP1	SOAT1	Ct0	Cg12	0.409437177	0.596649698	0.378187177	0.798324849	0.996969292	0.721621337
CEBP	CEBPA	Ct1	Cg24	0.449027052	0.5	0.289989716	1	1.118087834	0.720713453
SREBP1	GPAM	Ct0	Cg7	0.367358245	0.62472474	0.379858245	0.81236237	0.996969292	0.717966126
SREBP	SOAT1	Ct0	Cg12	0.346937177	0.596649698	0.378187177	0.798324849	0.996969292	0.706833805
CEBP	FOXA2	Ct1	Cg24	0.449027052	0.478572434	0.289989716	0.811905768	1.118087834	0.698349846
IRF1	FOXA2	Ct5	Cg24	0.367619048	0.525833333	0.323690476	0.8175	1.100708876	0.697938304
SREBP1	SREBF1	Ct0	Cg24	0.289722585	0.75	0.289241427	0.875	0.996969292	0.695623497
SREBP	SREBF1	Ct0	Cg24	0.288760269	0.75	0.289241427	0.875	0.996969292	0.695334261
CEBP	ID2	Ct1	Cg24	0.449027052	0.41652932	0.289989716	0.85402932	1.118087834	0.690686827
CEBP	SFTPA1	Ct1	Cg4	0.39603469	0.478826789	0.302184012	0.791326789	1.118087834	0.688853497
HNF3ALPHA	SFTPC	Ct12	Cg29	0.418145024	0.413877735	0.369070724	0.777064361	1.004361995	0.68739597
CEBP	JUN	Ct1	Cg24	0.449027052	0.42406374	0.289989716	0.79906374	1.118087834	0.686503805
CEBP	EBF1	Ct1	Cg24	0.449027052	0.423121725	0.289989716	0.798121725	1.118087834	0.686211805
CEBP	KLF7	Ct1	Cg24	0.449027052	0.400897384	0.289989716	0.838397384	1.118087834	0.685806774
HNF3ALPHA	FOXA1	Ct12	Cg24	0.304597875	0.635622064	0.265917322	0.916666667	1.004361995	0.683080317
HNF3ALPHA	ACTB	Ct12	Cg29	0.418145024	0.433766851	0.369070724	0.69777531	1.004361995	0.682200989
HNF3B	BDNF	Ct12	Cg38	0.364027778	0.5062977	0.326657947	0.782083333	0.989620737	0.681623321
CEBP	AHR	Ct1	Cg24	0.449027052	0.407259746	0.289989716	0.782259746	1.118087834	0.681230661
HNF3	ACTB	Ct12	Cg29	0.388233813	0.433766851	0.369070724	0.730791632	1.016854514	0.680869629
IRF1	JUN	Ct5	Cg24	0.367619048	0.47875	0.323690476	0.72875	1.100708876	0.679964076
HNF3	BDNF	Ct12	Cg38	0.355830853	0.5062977	0.326657947	0.760261796	1.016854514	0.679587836
CEBP	MEF2C	Ct1	Cg24	0.449027052	0.394437772	0.289989716	0.790271106	1.118087834	0.679376786
HNF3ALPHA	FOXA2	Ct12	Cg24	0.304597875	0.625622064	0.265917322	0.884266429	1.004361995	0.678667997
CEBP	SFTPC	Ct1	Cg29	0.436125643	0.382954065	0.315285044	0.757954065	1.118087834	0.677949837
HNF3	SFTPC	Ct12	Cg29	0.388233813	0.413877735	0.369070724	0.739585575	1.016854514	0.677899454
CEBP	FOXA1	Ct1	Cg24	0.449027052	0.371872853	0.289989716	0.809372853	1.118087834	0.676408827
HNF3ALPHA	CCKAR	Ct12	Cg30	0.402206591	0.425920253	0.326739225	0.778044248	1.004361995	0.676252937
CEBP	ACTB	Ct1	Cg29	0.436125643	0.367530791	0.315285044	0.763364125	1.118087834	0.675075037
CEBP	RUNX1T1	Ct1	Cg24	0.449027052	0.402459567	0.289989716	0.7357929	1.118087834	0.675034717
GATA3	CD34	Ct5	Cg34	0.354166667	0.458333333	0.325416667	0.75	1.072395367	0.67379943
CEBP	SREBF1	Ct1	Cg24	0.449027052	0.361667954	0.289989716	0.799167954	1.118087834	0.672991981
IRF1	AHR	Ct5	Cg24	0.367619048	0.455416667	0.323690476	0.705416667	1.100708876	0.672987316
HNF3	FOXA2	Ct12	Cg24	0.279165995	0.625622064	0.265917322	0.88125	1.016854514	0.672062857
GATA3	CXCR4	Ct5	Cg41	0.375	0.458333333	0.298611111	0.75	1.072395367	0.671377617
SREBP1	LPHN3	Ct0	Cg12	0.409437177	0.38216627	0.378187177	0.691083135	0.996969292	0.670339503
SREBP1	STARD4	Ct0	Cg11	0.391318963	0.440743408	0.328818963	0.720371704	0.996969292	0.670253361
HNF3ALPHA	ID4	Ct12	Cg30	0.402206591	0.405866077	0.326739225	0.76025448	1.004361995	0.670247663
NFKAPPAB	NEDD9	Ct7	Cg5	0.417083333	0.3975	0.337847222	0.76375	0.942600003	0.669414126
IRF1	FLI1	Ct5	Cg24	0.367619048	0.425	0.323690476	0.716666667	1.100708876	0.668518325
NFKAPPAB	KITL	Ct7	Cg5	0.417083333	0.395	0.337847222	0.75625	0.942600003	0.668061799
IRF1	ETS1	Ct5	Cg24	0.367619048	0.409166667	0.323690476	0.721666667	1.100708876	0.665931657
CEBP	ETS1	Ct1	Cg24	0.449027052	0.359541892	0.289989716	0.734541892	1.118087834	0.665444955
IRF1	RUNX1T1	Ct5	Cg24	0.367619048	0.415	0.323690476	0.706666667	1.100708876	0.665361837
HNF3	FOXA1	Ct12	Cg24	0.279165995	0.635622064	0.265917322	0.784266429	1.016854514	0.663653393
CEBP	TIMP3	Ct1	Cg54	0.383384805	0.361891663	0.325025736	0.736891663	1.118087834	0.662599874
IRF1	PRDM1	Ct5	Cg24	0.367619048	0.35375	0.323690476	0.79125	1.100708876	0.661494627
HNF3ALPHA	CXCR4	Ct12	Cg41	0.379933951	0.408811623	0.319125409	0.728661997	1.004361995	0.66061912
GATA3	FOXA2	Ct5	Cg24	0.279761905	0.525833333	0.323690476	0.708333333	1.072395367	0.660381506
OCT	FOXA2	Ct15	Cg24	0.348214286	0.454791667	0.282046131	0.82375	0.982291828	0.660316118
CEBP	PVRL3	Ct1	Cg54	0.383384805	0.367092488	0.325025736	0.700425822	1.118087834	0.65958501
SREBP1	CEBPA	Ct0	Cg24	0.289722585	0.535835908	0.289241427	0.799167954	0.996969292	0.659476483
IRF1	SMAD5	Ct5	Cg24	0.367619048	0.379583333	0.323690476	0.712916667	1.100708876	0.65870853
IRF1	MEF2C	Ct5	Cg24	0.367619048	0.36875	0.323690476	0.722916667	1.100708876	0.657472485
GATA3	JUN	Ct5	Cg24	0.279761905	0.47875	0.323690476	0.75	1.072395367	0.65736327
CEBP	FGFR2	Ct1	Cg16	0.365141753	0.417659098	0.257570876	0.792659098	1.118087834	0.657230669
SREBP1	FOXA2	Ct0	Cg24	0.289722585	0.539343579	0.289241427	0.76967179	0.996969292	0.656919213
HNF3	CCKAR	Ct12	Cg30	0.343844418	0.425920253	0.326739225	0.710836131	1.016854514	0.656696925
SREBP	FOXA2	Ct0	Cg24	0.288760269	0.539343579	0.289241427	0.76967179	0.996969292	0.65664607
SREBP	LPHN3	Ct0	Cg12	0.346937177	0.38216627	0.378187177	0.691083135	0.996969292	0.656602843
IRF1	CD34	Ct5	Cg34	0.296666667	0.458333333	0.325416667	0.708333333	1.100708876	0.656485317
HNF3B	ACTB	Ct12	Cg29	0.300833333	0.433766851	0.369070724	0.722083333	0.989620737	0.656286548
SREBP	SCNN1B	Ct0	Cg7	0.392358245	0.340308473	0.379858245	0.670154236	0.996969292	0.655019466
NFE2	JUN	Ct9	Cg24	0.300952381	0.55875	0.28235119	0.76625	0.924317102	0.6543906
SREBP1	MTCH2	Ct0	Cg12	0.409437177	0.327988978	0.378187177	0.663994489	0.996969292	0.654372361
CEBP	FLI1	Ct1	Cg24	0.449027052	0.320720271	0.289989716	0.716553604	1.118087834	0.65397819
ETS1	FLI1	Ct6	Cg24	0.283726334	0.517756405	0.270944492	0.812051274	1.029686826	0.653543136
TITF1	JUN	Ct9	Cg24	0.26375	0.55875	0.28235119	0.7925	1.006840548	0.653348577
GATA3	AHR	Ct5	Cg24	0.279761905	0.455416667	0.323690476	0.75	1.072395367	0.653270356
HNF3	CEBPA	Ct12	Cg24	0.279165995	0.53751908	0.265917322	0.816905768	1.016854514	0.653212108
CEBP	CFTR	Ct1	Cg56	0.335735683	0.412360092	0.285923397	0.745693425	1.118087834	0.65285992
SREBP	CEBPA	Ct0	Cg24	0.288760269	0.535835908	0.289241427	0.736667954	0.996969292	0.652526139
SREBP1	ID2	Ct0	Cg24	0.289722585	0.502209175	0.289241427	0.782354588	0.996969292	0.652419019
TEF	RUNX1T1	Ct15	Cg24	0.294583333	0.465	0.282046131	0.8	1.057156071	0.652043088
HNF3ALPHA	CEBPA	Ct12	Cg24	0.304597875	0.53751908	0.265917322	0.746872853	1.004361995	0.652004421
CEBP	WWTR1	Ct1	Cg24	0.449027052	0.313228683	0.289989716	0.709062017	1.118087834	0.65119281
SREBP	2310046K01RIK	Ct0	Cg7	0.392358245	0.327279758	0.379858245	0.663639879	0.996969292	0.651035571
OCT	RUNX1T1	Ct15	Cg24	0.348214286	0.465	0.282046131	0.710416667	0.982291828	0.650012442
SREBP1	SCNN1B	Ct0	Cg7	0.367358245	0.340308473	0.379858245	0.670154236	0.996969292	0.649650957
HNF3	CXCR4	Ct12	Cg41	0.317442275	0.408811623	0.319125409	0.750805438	1.016854514	0.649369597
HNF3	ID4	Ct12	Cg30	0.343844418	0.405866077	0.326739225	0.679377969	1.016854514	0.64906701
IRF1	TFRC	Ct5	Cg23	0.351666667	0.3825	0.28	0.7575	1.100708876	0.64881663
OCT	MEF2C	Ct15	Cg24	0.348214286	0.396458333	0.282046131	0.8175	0.982291828	0.648465047
IRF1	EBF1	Ct5	Cg24	0.367619048	0.349166667	0.323690476	0.6825	1.100708876	0.64832382
SREBP	ENPP2	Ct0	Cg7	0.392358245	0.30615154	0.379858245	0.68432577	0.996969292	0.648109195
HNF3ALPHA	BDNF	Ct12	Cg38	0.260115211	0.5062977	0.326657947	0.717101421	1.004361995	0.647726959
FOXO1	FOXA2	Ct11	Cg24	0.320982143	0.492083333	0.208675595	0.8225	1.139761328	0.647504255
ETS1	ETS1	Ct6	Cg24	0.283726334	0.480277778	0.270944492	0.8125	1.029686826	0.64747816
HNF3	KITL	Ct12	Cg5	0.332405679	0.436258211	0.279392579	0.744984425	1.016854514	0.646962512
TEF	LMO2	Ct15	Cg10	0.40375	0.334583333	0.282604167	0.76	1.057156071	0.646909476
IRF1	FOXF1A	Ct5	Cg24	0.367619048	0.344166667	0.323690476	0.6775	1.100708876	0.646561458
SREBP1	2310046K01RIK	Ct0	Cg7	0.367358245	0.327279758	0.379858245	0.663639879	0.996969292	0.645699714
OCT	FOXA1	Ct15	Cg24	0.348214286	0.41375	0.282046131	0.75625	0.982291828	0.645619043
SREBP	ID2	Ct0	Cg24	0.288760269	0.502209175	0.289241427	0.719854588	0.996969292	0.64539581
CEBP	C6	Ct1	Cg38	0.390881186	0.338606934	0.261412815	0.776106934	1.118087834	0.645183306
CEBP	BDNF	Ct1	Cg38	0.390881186	0.344655696	0.261412815	0.761322363	1.118087834	0.645060132
SREBP1	ELOVL1	Ct0	Cg13	0.32658223	0.432981308	0.29533223	0.716490654	0.996969292	0.644663538
HNF3	AZIN1	Ct12	Cg38	0.355830853	0.359305722	0.326657947	0.699053813	1.016854514	0.644275029
TEF	FOXA2	Ct15	Cg24	0.294583333	0.454791667	0.282046131	0.742916667	1.057156071	0.644247146
HNF3B	AZIN1	Ct12	Cg38	0.364027778	0.359305722	0.326657947	0.70125	0.989620737	0.644175485
OCT	FLI1	Ct15	Cg24	0.348214286	0.42375	0.282046131	0.724166667	0.982291828	0.644049783
ETS2	ETS1	Ct6	Cg24	0.273214286	0.480277778	0.270944492	0.8125	1.019388695	0.643620585
OCT	CEBPA	Ct15	Cg24	0.348214286	0.3825	0.282046131	0.7925	0.982291828	0.643064813
CEBP	1190002N15RIK	Ct1	Cg54	0.383384805	0.307463609	0.325025736	0.682463609	1.118087834	0.643039607
GATA3	FLI1	Ct5	Cg24	0.279761905	0.425	0.323690476	0.708333333	1.072395367	0.643039283
CEBP	SMAD5	Ct1	Cg24	0.449027052	0.279860869	0.289989716	0.717360869	1.118087834	0.643022783
SREBP1	AHR	Ct0	Cg24	0.289722585	0.459197753	0.289241427	0.760848877	0.996969292	0.642913949
GATA3	CDH11	Ct5	Cg34	0.354166667	0.333333333	0.325416667	0.708333333	1.072395367	0.642894712
CEBP	FOXF1A	Ct1	Cg24	0.449027052	0.262495363	0.289989716	0.762495363	1.118087834	0.642778339
SREBP	CST8	Ct0	Cg7	0.392358245	0.300826715	0.379858245	0.650413358	0.996969292	0.64259375
NFKAPPAB65	KITL	Ct7	Cg5	0.325833333	0.395	0.337847222	0.70625	0.942600003	0.642243706
ETS2	FLI1	Ct6	Cg24	0.273214286	0.517756405	0.270944492	0.740416667	1.019388695	0.642193124
CEBP	VEGFA	Ct1	Cg49	0.365302953	0.360047806	0.245151477	0.797547806	1.118087834	0.641704469
NFKAPPAB65	NEDD9	Ct7	Cg5	0.325833333	0.3975	0.337847222	0.69625	0.942600003	0.641605688
ETS1	MEF2C	Ct6	Cg24	0.283726334	0.476727008	0.270944492	0.760507179	1.029686826	0.641552609
TITF1	CEBPA	Ct9	Cg24	0.26375	0.4725	0.28235119	0.8075	1.006840548	0.641299486
GATA3	RUNX1T1	Ct5	Cg24	0.279761905	0.415	0.323690476	0.708333333	1.072395367	0.641128231
SREBP	MTCH2	Ct0	Cg12	0.346937177	0.327988978	0.378187177	0.663994489	0.996969292	0.640962901
HNF3	HMGCS1	Ct12	Cg38	0.355830853	0.347685923	0.326657947	0.69170965	1.016854514	0.640786457
IRF1	ID2	Ct5	Cg24	0.367619048	0.327916667	0.323690476	0.66125	1.100708876	0.640716925
HNF3B	HMGCS1	Ct12	Cg38	0.364027778	0.347685923	0.326657947	0.69375	0.989620737	0.640672128
IRF1	FOXA1	Ct5	Cg24	0.367619048	0.3125	0.323690476	0.6875	1.100708876	0.639978509
CEBP	TMOD3	Ct1	Cg54	0.383384805	0.299261919	0.325025736	0.674261919	1.118087834	0.639902169
OCT	PRDM1	Ct15	Cg24	0.348214286	0.372083333	0.282046131	0.7825	0.982291828	0.639832768
IRF1	ETV5	Ct5	Cg24	0.367619048	0.31	0.323690476	0.685	1.100708876	0.639045208
SREBP	STARD4	Ct0	Cg11	0.266318963	0.440743408	0.328818963	0.720371704	0.996969292	0.638774984
HNF3B	SFTPC	Ct12	Cg29	0.300833333	0.413877735	0.369070724	0.604166667	0.989620737	0.638067531
IRF1	CEBPA	Ct5	Cg24	0.367619048	0.34875	0.323690476	0.59875	1.100708876	0.637705287
GATA3	ETS1	Ct5	Cg24	0.279761905	0.409166667	0.323690476	0.6875	1.072395367	0.637610994
SREBP1	CST8	Ct0	Cg7	0.367358245	0.300826715	0.379858245	0.650413358	0.996969292	0.637327081
IRF1	SOX7	Ct5	Cg24	0.367619048	0.305	0.323690476	0.68	1.100708876	0.637163873
TEF	CEBPA	Ct15	Cg24	0.294583333	0.3825	0.282046131	0.805	1.057156071	0.636812887
TEF	FLI1	Ct15	Cg24	0.294583333	0.42375	0.282046131	0.724166667	1.057156071	0.636541845
SREBP	MEF2C	Ct0	Cg24	0.288760269	0.437535625	0.289241427	0.739601146	0.996969292	0.636518952
HNF3B	FOXA1	Ct12	Cg24	0.213988095	0.635622064	0.265917322	0.7525	0.989620737	0.636485936
CEBP	RAMP2	Ct1	Cg54	0.383384805	0.289419001	0.325025736	0.664419001	1.118087834	0.636062375
SREBP	AHR	Ct0	Cg24	0.288760269	0.459197753	0.289241427	0.698348877	0.996969292	0.635797753
IRF1	ELF5	Ct5	Cg24	0.367619048	0.30125	0.323690476	0.67625	1.100708876	0.635739712
IRF1	KLF7	Ct5	Cg24	0.367619048	0.30125	0.323690476	0.67625	1.100708876	0.635739712
NFE2	RUNX1T1	Ct9	Cg24	0.300952381	0.45375	0.28235119	0.748333333	0.924317102	0.635700445
CEBP	CYP2E1	Ct1	Cg13	0.369406089	0.352436963	0.231578044	0.789936963	1.118087834	0.635578071
FOXO1	MCL1	Ct11	Cg35	0.396111111	0.331875	0.227777778	0.78	1.139761328	0.635552497
HNF3	BTBD3	Ct12	Cg19	0.355155726	0.365018158	0.285389746	0.704028579	1.016854514	0.635151891
SREBP1	ENPP2	Ct0	Cg7	0.367358245	0.30615154	0.379858245	0.62182577	0.996969292	0.635147784
IRF1	BDNF	Ct5	Cg38	0.284444444	0.421666667	0.281111111	0.713333333	1.100708876	0.635113312
HNF3ALPHA	ACTG2	Ct12	Cg30	0.402206591	0.299641465	0.326739225	0.668634728	1.004361995	0.635025911
ETS2	MEF2C	Ct6	Cg24	0.273214286	0.476727008	0.270944492	0.730416667	1.019388695	0.634520265
HNF3ALPHA	RCAN1	Ct12	Cg29	0.418145024	0.259567585	0.369070724	0.652377865	1.004361995	0.634431239
NFKAPPAB	ENG	Ct7	Cg5	0.417083333	0.289722222	0.337847222	0.679166667	0.942600003	0.634093935
SREBP1	SCD2	Ct0	Cg15	0.248059673	0.577663103	0.223059673	0.820081551	0.996969292	0.634086979
CEBP	ACOXL	Ct1	Cg4	0.39603469	0.292274851	0.302184012	0.667274851	1.118087834	0.63397496
HNF3ALPHA	MNS1	Ct12	Cg30	0.402206591	0.300597998	0.326739225	0.651965736	1.004361995	0.633277339
IRF1	SUPT16H	Ct5	Cg24	0.367619048	0.29375	0.323690476	0.66875	1.100708876	0.632856519
IRF1	TBX4	Ct5	Cg24	0.367619048	0.2925	0.323690476	0.6675	1.100708876	0.632371359
SREBP1	MEF2C	Ct0	Cg24	0.289722585	0.437535625	0.289241427	0.697934479	0.996969292	0.632184856
SREBP1	BCL6B	Ct0	Cg24	0.289722585	0.42666901	0.289241427	0.713334505	0.996969292	0.631922211
TCF4	FLI1	Ct8	Cg24	0.271488095	0.455	0.267842262	0.757083333	1.014333808	0.631859813
GATA3	CEBPA	Ct5	Cg24	0.279761905	0.34875	0.323690476	0.75	1.072395367	0.631838541
SREBP	BCL6B	Ct0	Cg24	0.288760269	0.42666901	0.289241427	0.713334505	0.996969292	0.631659462
NRF2	FLI1	Ct6	Cg24	0.255892857	0.517756405	0.270944492	0.724166667	0.970058096	0.631266192
TEF	FOXA1	Ct15	Cg24	0.294583333	0.41375	0.282046131	0.69375	1.057156071	0.63124951
LEF1TCF1	WWTR1	Ct8	Cg24	0.264196429	0.460833333	0.267842262	0.725416667	1.06309143	0.63104962
NFE2	ETV5	Ct9	Cg24	0.300952381	0.421666667	0.28235119	0.7575	0.924317102	0.630859341
GATA3	BDNF	Ct5	Cg38	0.277777778	0.421666667	0.281111111	0.708333333	1.072395367	0.630619178
TCF4	WWTR1	Ct8	Cg24	0.271488095	0.460833333	0.267842262	0.735416667	1.014333808	0.63057394
GRE	SFTPA1	Ct7	Cg4	0.311666667	0.426666667	0.266944444	0.7575	0.924317102	0.630123168
IRF1	BCL6B	Ct5	Cg24	0.367619048	0.28625	0.323690476	0.66125	1.100708876	0.629925148
IRF1	SREBF1	Ct5	Cg24	0.367619048	0.28625	0.323690476	0.66125	1.100708876	0.629925148
NFE2	CEBPA	Ct9	Cg24	0.300952381	0.4725	0.28235119	0.665	0.924317102	0.629566313
GATA3	SMAD5	Ct5	Cg24	0.279761905	0.379583333	0.323690476	0.666666667	1.072395367	0.629232525
SREBP1	6330416G13RIK	Ct0	Cg40	0.360100344	0.354224395	0.272600344	0.708362198	0.996969292	0.629173895
SOX5	RUNX1T1	Ct15	Cg24	0.254464286	0.465	0.282046131	0.717916667	1.024502675	0.629141573
SREBP	ELOVL1	Ct0	Cg13	0.26408223	0.432981308	0.29533223	0.716490654	0.996969292	0.627771269
TEF	MEF2C	Ct15	Cg24	0.294583333	0.396458333	0.282046131	0.6925	1.057156071	0.627748371
NFE2	FOXA2	Ct9	Cg24	0.300952381	0.422916667	0.28235119	0.724166667	0.924317102	0.627552719
OCT	WWTR1	Ct15	Cg24	0.348214286	0.337708333	0.282046131	0.736666667	0.982291828	0.627375431
TITF1	RUNX1T1	Ct9	Cg24	0.26375	0.45375	0.28235119	0.705416667	1.006840548	0.627372738
CEBP	VLDLR	Ct1	Cg16	0.365141753	0.28914439	0.257570876	0.78914439	1.118087834	0.627354731
SREBP1	JUN	Ct0	Cg24	0.289722585	0.407553958	0.289241427	0.703776979	0.996969292	0.62725351
IRF1	WWTR1	Ct5	Cg24	0.367619048	0.255833333	0.323690476	0.714166667	1.100708876	0.627147417
LEF1TCF1	FLI1	Ct8	Cg24	0.264196429	0.455	0.267842262	0.697916667	1.06309143	0.627009259
SREBP	JUN	Ct0	Cg24	0.288760269	0.407553958	0.289241427	0.703776979	0.996969292	0.626992702
CEBP	ELF5	Ct1	Cg24	0.449027052	0.241062763	0.289989716	0.678562763	1.118087834	0.626767397
CEBP	ABCB1A	Ct1	Cg53	0.306122469	0.389568725	0.233418377	0.764568725	1.118087834	0.626705273
IRF1	CXCR4	Ct5	Cg41	0.222222222	0.458333333	0.298611111	0.708333333	1.100708876	0.62643084
HNF3B	FOXA2	Ct12	Cg24	0.213988095	0.625622064	0.265917322	0.672916667	0.989620737	0.626411607
OCT	ID2	Ct15	Cg24	0.348214286	0.302083333	0.282046131	0.805	0.982291828	0.625592075
HNF3B	KITL	Ct12	Cg5	0.255625	0.436258211	0.279392579	0.75875	0.989620737	0.625375931
LEF1TCF1	MEF2C	Ct8	Cg24	0.264196429	0.432083333	0.267842262	0.717916667	1.06309143	0.62517597
IRF1	RAB2	Ct5	Cg24	0.367619048	0.27375	0.323690476	0.64875	1.100708876	0.624926565
NRF2	MEF2C	Ct6	Cg24	0.255892857	0.476727008	0.270944492	0.724166667	0.970058096	0.624784958
HNF3	RCAN1	Ct12	Cg29	0.388233813	0.259567585	0.369070724	0.611973513	1.016854514	0.62453331
GATA3	MEF2C	Ct5	Cg24	0.279761905	0.36875	0.323690476	0.645833333	1.072395367	0.624475981
HNF3B	BTBD3	Ct12	Cg19	0.316166667	0.365018158	0.285389746	0.709166667	0.989620737	0.624432864
HNF3	NTN1	Ct12	Cg2	0.313729769	0.414090466	0.241534142	0.71987971	1.016854514	0.623941008
LEF1TCF1	SREBF1	Ct8	Cg24	0.264196429	0.3925	0.267842262	0.77625	1.06309143	0.623773962
HNF3	MNS1	Ct12	Cg30	0.343844418	0.300597998	0.326739225	0.66643126	1.016854514	0.623656481
HEB	CXCR4	Ct2	Cg41	0.333333333	0.416666667	0.259259259	0.708333333	0.896268393	0.623569253
ETS2	FOXA2	Ct6	Cg24	0.273214286	0.413062442	0.270944492	0.731666667	1.019388695	0.623385312
OCT	JUN	Ct15	Cg24	0.348214286	0.322708333	0.282046131	0.7325	0.982291828	0.623380387
CEBP	CST8	Ct1	Cg7	0.326948228	0.325386409	0.250974114	0.762886409	1.118087834	0.623275981
TCF4	MEF2C	Ct8	Cg24	0.271488095	0.432083333	0.267842262	0.714166667	1.014333808	0.6232284
NFKAPPAB	MACF1	Ct7	Cg5	0.417083333	0.269166667	0.337847222	0.635	0.942600003	0.623028916
HNF3	MACF1	Ct12	Cg5	0.332405679	0.348286745	0.279392579	0.688565058	1.016854514	0.622842165
GATA3	EBF1	Ct5	Cg24	0.279761905	0.349166667	0.323690476	0.666666667	1.072395367	0.622697136
HNF3ALPHA	CXCL15	Ct12	Cg41	0.379933951	0.280148934	0.319125409	0.660232989	1.004361995	0.622415994
GATA3	SEMA6D	Ct5	Cg41	0.375	0.25	0.298611111	0.75	1.072395367	0.622388671
HNF3B	CEBPA	Ct12	Cg24	0.213988095	0.53751908	0.265917322	0.7425	0.989620737	0.622245725
HNF3	ACTG2	Ct12	Cg30	0.343844418	0.299641465	0.326739225	0.65332747	1.016854514	0.621862492
GATA3	FOXF1A	Ct5	Cg24	0.279761905	0.344166667	0.323690476	0.666666667	1.072395367	0.621575477
HNF3ALPHA	SEMA6D	Ct12	Cg41	0.379933951	0.268415669	0.319125409	0.68100594	1.004361995	0.621498114
SREBP	KLF7	Ct0	Cg24	0.288760269	0.381201172	0.289241427	0.701017253	0.996969292	0.621470232
SOX5	FOXA2	Ct15	Cg24	0.254464286	0.454791667	0.282046131	0.662916667	1.024502675	0.621178534
TITF1	FOXA2	Ct9	Cg24	0.26375	0.422916667	0.28235119	0.69875	1.006840548	0.621140613
IRF1	CDH11	Ct5	Cg34	0.296666667	0.333333333	0.325416667	0.625	1.100708876	0.621072746
IRF1	CFTR	Ct5	Cg56	0.274166667	0.375	0.275972222	0.708333333	1.100708876	0.621015843
HNF3B	GNG2	Ct12	Cg38	0.364027778	0.270211822	0.326657947	0.6925	0.989620737	0.620658322
TITF1	WWTR1	Ct9	Cg24	0.26375	0.389166667	0.28235119	0.75	1.006840548	0.620179578
ETS1	AHR	Ct6	Cg24	0.283726334	0.390934526	0.270944492	0.702235122	1.029686826	0.619632178
CEBP	ETV5	Ct1	Cg24	0.449027052	0.210112254	0.289989716	0.710112254	1.118087834	0.619603235
SOX9	RUNX1T1	Ct15	Cg24	0.230922619	0.465	0.282046131	0.701666667	1.019388695	0.619389415
SREBP1	KLF7	Ct0	Cg24	0.289722585	0.381201172	0.289241427	0.680183919	0.996969292	0.61938852
SREBP1	ETV5	Ct0	Cg24	0.289722585	0.367155689	0.289241427	0.704411178	0.996969292	0.619191722
HNF3ALPHA	KLF7	Ct12	Cg24	0.304597875	0.378879998	0.265917322	0.698060526	1.004361995	0.618863424
ETS1	FOXA2	Ct6	Cg24	0.283726334	0.413062442	0.270944492	0.656260329	1.029686826	0.618653001
GRE	NEDD9	Ct7	Cg5	0.270625	0.3975	0.337847222	0.63625	0.924317102	0.618349869
CEBP	PRDM1	Ct1	Cg24	0.449027052	0.207484654	0.289989716	0.707484654	1.118087834	0.618342723
CEBP	MSN	Ct1	Cg56	0.335735683	0.295601168	0.285923397	0.670601168	1.118087834	0.617997469
HNF3B	CXCR4	Ct12	Cg41	0.26	0.408811623	0.319125409	0.63375	0.989620737	0.617988781
TCF4	FOXA2	Ct8	Cg24	0.271488095	0.40375	0.267842262	0.714166667	1.014333808	0.617967113
FOXO1	RUNX1T1	Ct11	Cg24	0.320982143	0.394166667	0.208675595	0.706666667	1.139761328	0.617956093
SREBP1	CLDN18	Ct0	Cg13	0.32658223	0.319606213	0.29533223	0.691053106	0.996969292	0.61785843
GATA3	ID2	Ct5	Cg24	0.279761905	0.327916667	0.323690476	0.666666667	1.072395367	0.617828883
HNF3ALPHA	JUN	Ct12	Cg24	0.304597875	0.34540805	0.265917322	0.75298272	1.004361995	0.617568526
SREBP1	ZDHHC3	Ct0	Cg12	0.409437177	0.205943763	0.378187177	0.665471881	0.996969292	0.617563722
TCF4	CEBPA	Ct8	Cg24	0.271488095	0.395416667	0.267842262	0.724166667	1.014333808	0.61743044
SOX5	FOXA1	Ct15	Cg24	0.254464286	0.41375	0.282046131	0.6925	1.024502675	0.6172374
GRE	KITL	Ct7	Cg5	0.270625	0.395	0.337847222	0.63	0.924317102	0.617100449
TITF1	ETV5	Ct9	Cg24	0.26375	0.421666667	0.28235119	0.664166667	1.006840548	0.616983631
ETS1	PRDM1	Ct6	Cg24	0.283726334	0.34705827	0.270944492	0.764337405	1.029686826	0.616980702
SOX5	FLI1	Ct15	Cg24	0.254464286	0.42375	0.282046131	0.672916667	1.024502675	0.616866782
HNF3B	CCKAR	Ct12	Cg30	0.234166667	0.425920253	0.326739225	0.65	0.989620737	0.616850041
CEBP	HMGCS1	Ct1	Cg38	0.390881186	0.280035443	0.261412815	0.655035443	1.118087834	0.61683026
LEF1TCF1	FOXA2	Ct8	Cg24	0.264196429	0.40375	0.267842262	0.689583333	1.06309143	0.616785982
IRF1	VEGFA	Ct5	Cg49	0.2555	0.419166667	0.236083333	0.7525	1.100708876	0.616776393
CEBP	B3GNT2	Ct1	Cg55	0.360272593	0.311808145	0.242636296	0.686808145	1.118087834	0.616734475
CEBP	YWHAB	Ct1	Cg56	0.335735683	0.304995871	0.285923397	0.638329204	1.118087834	0.616605969
CEBP	MMD	Ct1	Cg56	0.335735683	0.291522803	0.285923397	0.666522803	1.118087834	0.616454934
FOXO1	FOXA1	Ct11	Cg24	0.320982143	0.369583333	0.208675595	0.737916667	1.139761328	0.616326397
HNF3	KLF7	Ct12	Cg24	0.279165995	0.378879998	0.265917322	0.727759471	1.016854514	0.616303577
NFKAPPAB65	PDGFRA	Ct7	Cg23	0.315833333	0.351666667	0.283611111	0.6975	0.942600003	0.615918157
HNF3B	ID4	Ct12	Cg30	0.234166667	0.405866077	0.326739225	0.669166667	0.989620737	0.615373831
GATA3	CFTR	Ct5	Cg56	0.277777778	0.375	0.275972222	0.666666667	1.072395367	0.615328777
NFKAPPAB	CYP2E1	Ct7	Cg13	0.29375	0.440833333	0.219375	0.7675	0.942600003	0.615326554
SOX9	FOXA2	Ct15	Cg24	0.230922619	0.454791667	0.282046131	0.68	1.019388695	0.615256174
HNF3	GNG2	Ct12	Cg38	0.355830853	0.270211822	0.326657947	0.640120338	1.016854514	0.614922243
SOX9	FLI1	Ct15	Cg24	0.230922619	0.42375	0.282046131	0.72625	1.019388695	0.614879886
NFKAPPAB65	TFRC	Ct7	Cg23	0.315833333	0.3475	0.283611111	0.695	0.942600003	0.614725221
ERR1	PVRL3	Ct1	Cg54	0.266666667	0.367092488	0.325025736	0.666666667	0.960194734	0.614633539
CEBP	PCX	Ct1	Cg46	0.330979529	0.381753373	0.190489765	0.756753373	1.118087834	0.614625739
NRF2	FOXA2	Ct6	Cg24	0.255892857	0.413062442	0.270944492	0.731666667	0.970058096	0.614480565
FOXO1	WWTR1	Ct11	Cg24	0.320982143	0.364583333	0.208675595	0.729166667	1.139761328	0.61436117
OCT	ZFX	Ct15	Cg24	0.348214286	0.31125	0.282046131	0.675	0.982291828	0.614260444
SREBP	ETV5	Ct0	Cg24	0.288760269	0.367155689	0.289241427	0.662744511	0.996969292	0.614234937
IRF1	NGDN	Ct5	Cg24	0.367619048	0.23125	0.323690476	0.66875	1.100708876	0.614211921
NFKAPPAB	SFTPA1	Ct7	Cg4	0.271666667	0.426666667	0.266944444	0.69375	0.942600003	0.614128919
NFE2	AHR	Ct9	Cg24	0.300952381	0.340833333	0.28235119	0.754166667	0.924317102	0.6139595
HNF3B	ANXA6	Ct12	Cg45	0.3	0.349721483	0.266363978	0.7275	0.989620737	0.613695029
GATA3	MAPT	Ct5	Cg34	0.354166667	0.26	0.325416667	0.625	1.072395367	0.613559905
HNF3ALPHA	ETV5	Ct12	Cg24	0.304597875	0.348994486	0.265917322	0.706489113	1.004361995	0.613459612
LEF1TCF1	CEBPA	Ct8	Cg24	0.264196429	0.395416667	0.267842262	0.67125	1.06309143	0.613111542
TITF1	FOXA1	Ct9	Cg24	0.26375	0.3775	0.28235119	0.705	1.006840548	0.613064414
NFE2	FOXA1	Ct9	Cg24	0.300952381	0.3775	0.28235119	0.6725	0.924317102	0.613005971
HNF3ALPHA	KITL	Ct12	Cg5	0.250147057	0.436258211	0.279392579	0.650652892	1.004361995	0.612948786
ERR1	SFTPA1	Ct1	Cg4	0.208333333	0.478826789	0.302184012	0.6875	0.960194734	0.612851267
TEF	SH3D19	Ct15	Cg32	0.31625	0.34375	0.23046875	0.75	1.057156071	0.612718097
HNF3	PODXL	Ct12	Cg47	0.299797666	0.340778605	0.283050895	0.674160805	1.016854514	0.612559709
OCT	ETV5	Ct15	Cg24	0.348214286	0.297708333	0.282046131	0.69	0.982291828	0.612535012
NFE2	SREBF1	Ct9	Cg24	0.300952381	0.352916667	0.28235119	0.71375	0.924317102	0.612407972
IRF1	F2R	Ct5	Cg37	0.287333333	0.333333333	0.281166667	0.666666667	1.100708876	0.61231687
IRF1	GNAI1	Ct5	Cg37	0.287333333	0.333333333	0.281166667	0.666666667	1.100708876	0.61231687
HNF3	FOXF1A	Ct12	Cg24	0.279165995	0.346177181	0.265917322	0.75565335	1.016854514	0.612260338
CEBP	SUPT16H	Ct1	Cg24	0.449027052	0.195045704	0.289989716	0.695045704	1.118087834	0.612223643
OCT	ETS1	Ct15	Cg24	0.348214286	0.297083333	0.282046131	0.6875	0.982291828	0.612096338
CEBP	3110001I20RIK	Ct1	Cg38	0.390881186	0.250476598	0.261412815	0.687976598	1.118087834	0.61203118
HNF3	DOCK9	Ct12	Cg19	0.355155726	0.29362435	0.285389746	0.649766113	1.016854514	0.611939013
HNF3	DTNA	Ct12	Cg2	0.313729769	0.363688156	0.241534142	0.700568335	1.016854514	0.611817074
HNF3ALPHA	AZIN1	Ct12	Cg38	0.260115211	0.359305722	0.326657947	0.63865477	1.004361995	0.611624597
NFE2	WWTR1	Ct9	Cg24	0.300952381	0.389166667	0.28235119	0.639166667	0.924317102	0.611444818
TEF	PRDM1	Ct15	Cg24	0.294583333	0.372083333	0.282046131	0.5975	1.057156071	0.611407405
HNF3B	C6	Ct12	Cg38	0.364027778	0.257416017	0.326657947	0.6425	0.989620737	0.611153995
CEBP	LRP2	Ct1	Cg50	0.320240778	0.295826908	0.272620389	0.670826908	1.118087834	0.610794165
NRF2	AHR	Ct6	Cg24	0.255892857	0.390934526	0.270944492	0.735	0.970058096	0.610612865
GATA3	PRDM1	Ct5	Cg24	0.279761905	0.35375	0.323690476	0.5625	1.072395367	0.610606679
GATA3	NPR3	Ct5	Cg34	0.354166667	0.25	0.325416667	0.625	1.072395367	0.610559234
CEBP	ZNRF2	Ct1	Cg50	0.320240778	0.2950824	0.272620389	0.6700824	1.118087834	0.610517055
IRF1	PODXL	Ct5	Cg47	0.266666667	0.385	0.252380952	0.676666667	1.100708876	0.610508424
SREBP	SCD2	Ct0	Cg15	0.198059673	0.577663103	0.223059673	0.757581551	0.996969292	0.610415236
NRF2	ETS1	Ct6	Cg24	0.255892857	0.480277778	0.270944492	0.595416667	0.970058096	0.610247789
HNF3	CYP2E1	Ct12	Cg13	0.342589298	0.313134243	0.248640375	0.706422708	1.016854514	0.609958004
ETS2	AHR	Ct6	Cg24	0.273214286	0.390934526	0.270944492	0.649166667	1.019388695	0.609920138
CEBP	RTN1	Ct1	Cg50	0.320240778	0.293149433	0.272620389	0.668149433	1.118087834	0.60979547
HNF3ALPHA	WWTR1	Ct12	Cg24	0.304597875	0.331423375	0.265917322	0.707773092	1.004361995	0.609649355
LEF1TCF1	RUNX1T1	Ct8	Cg24	0.264196429	0.365416667	0.267842262	0.694166667	1.06309143	0.609647218
HNF3	CLDN18	Ct12	Cg13	0.342589298	0.329787044	0.248640375	0.667138728	1.016854514	0.609546372
HNF3	C6	Ct12	Cg38	0.355830853	0.257416017	0.326657947	0.62605485	1.016854514	0.609509459
ETS1	ENG	Ct6	Cg5	0.305514674	0.324498229	0.263504891	0.707997344	1.029686826	0.609496525
HNF3	ANXA3	Ct12	Cg19	0.355155726	0.269684758	0.285389746	0.684971725	1.016854514	0.609474629
CEBP	RCAN1	Ct1	Cg29	0.436125643	0.195370275	0.315285044	0.632870275	1.118087834	0.609355187
CEBP	VSNL1	Ct1	Cg22	0.343399841	0.308580004	0.234199921	0.683580004	1.118087834	0.609189607
GATA3	FOXA1	Ct5	Cg24	0.279761905	0.3125	0.323690476	0.625	1.072395367	0.609186728
CEBP	SCIN	Ct1	Cg49	0.365302953	0.28629813	0.245151477	0.66129813	1.118087834	0.609147446
GATA3	ID4	Ct5	Cg30	0.258333333	0.395	0.24425	0.708333333	1.072395367	0.609046695
OCT	MTDH	Ct15	Cg24	0.348214286	0.294375	0.282046131	0.665	0.982291828	0.608858297
HNF3ALPHA	HMGCS1	Ct12	Cg38	0.260115211	0.347685923	0.326657947	0.636069235	1.004361995	0.608807639
TITF1	SFTPA1	Ct9	Cg4	0.253333333	0.37875	0.260416667	0.75	1.006840548	0.608789235
TEF	AHR	Ct15	Cg24	0.294583333	0.302083333	0.282046131	0.710416667	1.057156071	0.608714177
HNF3ALPHA	GNAI1	Ct12	Cg37	0.296693316	0.353132828	0.262205276	0.682432172	1.004361995	0.608631787
ERR1	TIMP3	Ct1	Cg54	0.266666667	0.361891663	0.325025736	0.625	0.960194734	0.608608551
SOX9	FOXA1	Ct15	Cg24	0.230922619	0.41375	0.282046131	0.685	1.019388695	0.608582383
GATA3	ETV5	Ct5	Cg24	0.279761905	0.31	0.323690476	0.625	1.072395367	0.608575399
OCT	AHR	Ct15	Cg24	0.348214286	0.302083333	0.282046131	0.645416667	0.982291828	0.608550713
SOX5	MEF2C	Ct15	Cg24	0.254464286	0.396458333	0.282046131	0.644583333	1.024502675	0.608474087
FOXO1	ID4	Ct11	Cg30	0.3055	0.363958333	0.211416667	0.700416667	1.139761328	0.608375283
HNF3	JUN	Ct12	Cg24	0.279165995	0.34540805	0.265917322	0.719712689	1.016854514	0.608373022
OCT	EBF1	Ct15	Cg24	0.348214286	0.264583333	0.282046131	0.734166667	0.982291828	0.608268814
SREBP1	1200002N14RIK	Ct0	Cg11	0.391318963	0.216894518	0.328818963	0.670947259	0.996969292	0.607978625
IRF1	CDH5	Ct5	Cg40	0.269666667	0.375	0.2515	0.666666667	1.100708876	0.607956095
SREBP1	S100A14	Ct0	Cg3	0.300588364	0.31871999	0.295380031	0.659359995	0.996969292	0.607709285
IRF1	SH3D19	Ct5	Cg32	0.277083333	0.333333333	0.273958333	0.666666667	1.100708876	0.607567255
FOXO1	VEGFA	Ct11	Cg49	0.299	0.333125	0.2265	0.72125	1.139761328	0.607478337
GATA3	SOX7	Ct5	Cg24	0.279761905	0.305	0.323690476	0.625	1.072395367	0.607339686
IRF1	YWHAB	Ct5	Cg56	0.274166667	0.333333333	0.275972222	0.666666667	1.100708876	0.607319879
SREBP	WWTR1	Ct0	Cg24	0.288760269	0.321057533	0.289241427	0.691778767	0.996969292	0.607265664
TITF1	SFTPC	Ct9	Cg29	0.298611111	0.3125	0.262361111	0.75	1.006840548	0.607239027
NFKAPPAB65	ENG	Ct7	Cg5	0.325833333	0.289722222	0.337847222	0.614166667	0.942600003	0.607140101
GATA3	F2R	Ct5	Cg37	0.275	0.333333333	0.281166667	0.666666667	1.072395367	0.606987668
GATA3	GNAI1	Ct5	Cg37	0.275	0.333333333	0.281166667	0.666666667	1.072395367	0.606987668
TEF	ZFX	Ct15	Cg24	0.294583333	0.31125	0.282046131	0.6725	1.057156071	0.606818251
ETS1	RUNX1T1	Ct6	Cg24	0.283726334	0.330923169	0.270944492	0.70180142	1.029686826	0.606810823
IRF1	ZFX	Ct5	Cg24	0.367619048	0.23125	0.323690476	0.60625	1.100708876	0.606724785
NFE2	FLI1	Ct9	Cg24	0.300952381	0.320833333	0.28235119	0.726666667	0.924317102	0.606513385
CEBP	QK	Ct1	Cg50	0.320240778	0.284299108	0.272620389	0.659299108	1.118087834	0.606451548
GATA3	ELF5	Ct5	Cg24	0.279761905	0.30125	0.323690476	0.625	1.072395367	0.606401215
GATA3	KLF7	Ct5	Cg24	0.279761905	0.30125	0.323690476	0.625	1.072395367	0.606401215
CEBP	SERPINB6B	Ct1	Cg8	0.310746323	0.315664606	0.241310662	0.690664606	1.118087834	0.606378704
GATA3	YWHAB	Ct5	Cg56	0.277777778	0.333333333	0.275972222	0.666666667	1.072395367	0.60633573
SOX5	PRDM1	Ct15	Cg24	0.254464286	0.372083333	0.282046131	0.6675	1.024502675	0.606308904
IRF1	SLK	Ct5	Cg23	0.351666667	0.26375	0.28	0.63875	1.100708876	0.606297302
TEF	ETV5	Ct15	Cg24	0.294583333	0.297708333	0.282046131	0.6975	1.057156071	0.606213116
OCT	RAB2	Ct15	Cg24	0.348214286	0.290208333	0.282046131	0.65125	0.982291828	0.606189081
HNF3	CXCL15	Ct12	Cg41	0.317442275	0.280148934	0.319125409	0.628740413	1.016854514	0.605819384
SREBP1	LIPG	Ct0	Cg1	0.316270754	0.330080744	0.232937421	0.748373705	0.996969292	0.605814758
SREBP1	ICAM2	Ct0	Cg40	0.360100344	0.2768386	0.272600344	0.6696693	0.996969292	0.605814751
SREBP1	1110032E23RIK	Ct0	Cg40	0.360100344	0.266427543	0.272600344	0.695713771	0.996969292	0.60580127
SREBP1	ACTB	Ct0	Cg29	0.280915911	0.364452393	0.260082578	0.682226197	0.996969292	0.60567873
IRF1	ACTB	Ct5	Cg29	0.299166667	0.296666667	0.267638889	0.6925	1.100708876	0.605658654
TCF4	RUNX1T1	Ct8	Cg24	0.271488095	0.365416667	0.267842262	0.67125	1.014333808	0.605599392
SREBP1	ADH1	Ct0	Cg53	0.25125767	0.458842845	0.198455842	0.791921423	0.996969292	0.605482202
CEBP	RAB2	Ct1	Cg24	0.449027052	0.211234675	0.289989716	0.586234675	1.118087834	0.605335254
SREBP	SYTL2	Ct0	Cg3	0.290171698	0.311473467	0.295380031	0.676570067	0.996969292	0.605245369
HNF3	EDIL3	Ct12	Cg19	0.355155726	0.254572857	0.285389746	0.686114423	1.016854514	0.605223219
SREBP	S100A14	Ct0	Cg3	0.290171698	0.31871999	0.295380031	0.659359995	0.996969292	0.605036023
HNF3B	DOCK9	Ct12	Cg19	0.316166667	0.29362435	0.285389746	0.68375	0.989620737	0.604907654
TEF	SIVA1	Ct15	Cg10	0.40375	0.230625	0.282604167	0.64375	1.057156071	0.604827778
LEF1TCF1	JUN	Ct8	Cg24	0.264196429	0.3275	0.267842262	0.725	1.06309143	0.604631469
TCF4	SREBF1	Ct8	Cg24	0.271488095	0.3925	0.267842262	0.61625	1.014333808	0.604541228
GATA3	SUPT16H	Ct5	Cg24	0.279761905	0.29375	0.323690476	0.625	1.072395367	0.604493193
HNF3B	RCAN1	Ct12	Cg29	0.300833333	0.259567585	0.369070724	0.625	0.989620737	0.604476403
ERR1	CFTR	Ct1	Cg56	0.236111111	0.412360092	0.285923397	0.666666667	0.960194734	0.604454828
TEF	WWTR1	Ct15	Cg24	0.294583333	0.337708333	0.282046131	0.600416667	1.057156071	0.604411533
ETS1	ID2	Ct6	Cg24	0.283726334	0.304990941	0.270944492	0.737486411	1.029686826	0.604387901
HNF3ALPHA	PODXL	Ct12	Cg47	0.273878828	0.340778605	0.283050895	0.670340435	1.004361995	0.604310479
GATA3	TBX4	Ct5	Cg24	0.279761905	0.2925	0.323690476	0.625	1.072395367	0.604171054
HNF3	ETV5	Ct12	Cg24	0.279165995	0.348994486	0.265917322	0.673252617	1.016854514	0.604098938
NFKAPPAB65	MACF1	Ct7	Cg5	0.325833333	0.269166667	0.337847222	0.635	0.942600003	0.604094369
SREBP1	NTN1	Ct0	Cg2	0.253147528	0.412351571	0.241242766	0.706175785	0.996969292	0.604068627
TEF	ID2	Ct15	Cg24	0.294583333	0.302083333	0.282046131	0.6675	1.057156071	0.6039913
LEF1TCF1	ETS1	Ct8	Cg24	0.264196429	0.35	0.267842262	0.6725	1.06309143	0.603972444
HNF3ALPHA	FOXF1A	Ct12	Cg24	0.304597875	0.346177181	0.265917322	0.628612422	1.004361995	0.60395648
GATA3	SH3D19	Ct5	Cg32	0.270833333	0.333333333	0.273958333	0.666666667	1.072395367	0.603866769
NFE2	FOXF1A	Ct9	Cg24	0.300952381	0.339166667	0.28235119	0.66375	0.924317102	0.603866255
NFKAPPAB65	CYP2E1	Ct7	Cg13	0.256875	0.440833333	0.219375	0.75375	0.942600003	0.603729323
HNF3ALPHA	MTDH	Ct12	Cg24	0.304597875	0.321264513	0.265917322	0.675215419	1.004361995	0.603717283
SREBP1	VEGFA	Ct0	Cg49	0.296602625	0.343351173	0.246602625	0.702925586	0.996969292	0.603514619
ETS2	RUNX1T1	Ct6	Cg24	0.273214286	0.330923169	0.270944492	0.704166667	1.019388695	0.603449279
GATA3	PODXL	Ct5	Cg47	0.238095238	0.385	0.252380952	0.708333333	1.072395367	0.603403157
NFKAPPAB	CEBPA	Ct7	Cg24	0.265714286	0.4125	0.232589286	0.73125	0.942600003	0.603396428
IRF1	MAPT	Ct5	Cg34	0.296666667	0.26	0.325416667	0.635	1.100708876	0.603275948
HNF3B	PODXL	Ct12	Cg47	0.27547619	0.340778605	0.283050895	0.666666667	0.989620737	0.603218714
SREBP1	SYTL2	Ct0	Cg3	0.300588364	0.311473467	0.295380031	0.6349034	0.996969292	0.603108534
TCF4	ETS1	Ct8	Cg24	0.271488095	0.35	0.267842262	0.6775	1.014333808	0.603043329
SOX5	CEBPA	Ct15	Cg24	0.254464286	0.3825	0.282046131	0.62125	1.024502675	0.602968661
SREBP1	SDC2	Ct0	Cg40	0.360100344	0.268272438	0.272600344	0.665386219	0.996969292	0.602955411
CEBP	SLK	Ct1	Cg23	0.327507908	0.308423624	0.226253954	0.683423624	1.118087834	0.602929369
CEBP	GOLPH2	Ct1	Cg49	0.365302953	0.270103838	0.245151477	0.645103838	1.118087834	0.602858654
HNF3	ANXA6	Ct12	Cg45	0.263596808	0.349721483	0.266363978	0.6968028	1.016854514	0.602647463
AMEF2	FOXA2	Ct14	Cg24	0.254255952	0.395833333	0.228318452	0.729166667	1.037622053	0.602592626
GATA3	BCL6B	Ct5	Cg24	0.279761905	0.28625	0.323690476	0.625	1.072395367	0.602542059
GATA3	SREBF1	Ct5	Cg24	0.279761905	0.28625	0.323690476	0.625	1.072395367	0.602542059
HNF3	LIPA	Ct12	Cg2	0.313729769	0.327567908	0.241534142	0.686086941	1.016854514	0.602294916
ETS2	PRDM1	Ct6	Cg24	0.273214286	0.34705827	0.270944492	0.66	1.019388695	0.602155607
LMO2COM	CXCR4	Ct2	Cg41	0.222222222	0.416666667	0.259259259	0.708333333	1.014333808	0.601992579
CEBP	NGDN	Ct1	Cg24	0.449027052	0.188885675	0.289989716	0.626385675	1.118087834	0.601896036
HNF3ALPHA	MRVI1	Ct12	Cg30	0.402206591	0.201670333	0.326739225	0.646617285	1.004361995	0.601836824
SOX9	PRDM1	Ct15	Cg24	0.230922619	0.372083333	0.282046131	0.696666667	1.019388695	0.601830177
TEF	MTDH	Ct15	Cg24	0.294583333	0.294375	0.282046131	0.665	1.057156071	0.601760601
TITF1	FOXF1A	Ct9	Cg24	0.26375	0.339166667	0.28235119	0.675416667	1.006840548	0.60168054
SREBP1	DTNA	Ct0	Cg2	0.253147528	0.388770121	0.241242766	0.72563506	0.996969292	0.60167936
SREBP1	PARD6B	Ct0	Cg3	0.300588364	0.298556785	0.295380031	0.649278393	0.996969292	0.601605256
NFE2	BCL6B	Ct9	Cg24	0.300952381	0.30625	0.28235119	0.71125	0.924317102	0.601382584
SREBP	TBX4	Ct0	Cg24	0.288760269	0.299682025	0.289241427	0.681091013	0.996969292	0.600887535
NFKAPPAB	PDGFRA	Ct7	Cg23	0.261666667	0.351666667	0.283611111	0.69	0.942600003	0.600789622
HNF3ALPHA	RUNX1T1	Ct12	Cg24	0.304597875	0.308211292	0.265917322	0.674663267	1.004361995	0.600533753
FOXO1	PVRL3	Ct11	Cg54	0.328666667	0.334583333	0.201666667	0.669166667	1.139761328	0.600523888
TITF1	SREBF1	Ct9	Cg24	0.26375	0.352916667	0.28235119	0.639166667	1.006840548	0.600521602
CEBP	ACSL4	Ct1	Cg16	0.365141753	0.238008083	0.257570876	0.675508083	1.118087834	0.600491762
SREBP1	WWTR1	Ct0	Cg24	0.289722585	0.321057533	0.289241427	0.629278767	0.996969292	0.600369777
HNF3B	MACF1	Ct12	Cg5	0.255625	0.348286745	0.279392579	0.685	0.989620737	0.600294428
HNF3	3110001I20RIK	Ct12	Cg38	0.355830853	0.2190305	0.326657947	0.650292113	1.016854514	0.600172499
HNF3B	CD34	Ct12	Cg34	0.275208333	0.362136939	0.251579117	0.677916667	0.989620737	0.600111241
NFKAPPAB	TFRC	Ct7	Cg23	0.261666667	0.3475	0.283611111	0.69125	0.942600003	0.600030918
SOX9	MEF2C	Ct15	Cg24	0.230922619	0.396458333	0.282046131	0.638333333	1.019388695	0.600027892
HNF3	GGCX	Ct12	Cg47	0.299797666	0.295799906	0.283050895	0.658094259	1.016854514	0.600004789
IRF1	ID4	Ct5	Cg30	0.230166667	0.395	0.24425	0.686666667	1.100708876	0.599945177
TCF4	ELF5	Ct8	Cg24	0.271488095	0.335	0.267842262	0.6775	1.014333808	0.599750492
GATA3	CDH5	Ct5	Cg40	0.233333333	0.375	0.2515	0.708333333	1.072395367	0.599642397
TITF1	TBX4	Ct9	Cg24	0.26375	0.310416667	0.28235119	0.716666667	1.006840548	0.599481283
HNF3	EHD2	Ct12	Cg19	0.355155726	0.244048608	0.285389746	0.663008475	1.016854514	0.599465133
BARBIE	YWHAB	Ct4	Cg56	0.277777778	0.333333333	0.243055556	0.666666667	1.109013062	0.599295339
TEF	RAB2	Ct15	Cg24	0.294583333	0.290208333	0.282046131	0.6525	1.057156071	0.599266124
CEBP	SERPINB9	Ct1	Cg8	0.310746323	0.295693914	0.241310662	0.670693914	1.118087834	0.599243246
SOX5	JUN	Ct15	Cg24	0.254464286	0.322708333	0.282046131	0.700416667	1.024502675	0.599209019
GATA3	RAB2	Ct5	Cg24	0.279761905	0.27375	0.323690476	0.625	1.072395367	0.599188468
ETS2	SREBF1	Ct6	Cg24	0.273214286	0.334028626	0.270944492	0.65875	1.019388695	0.599140231
IRF1	NPR3	Ct5	Cg34	0.296666667	0.25	0.325416667	0.625	1.100708876	0.599135606
SOX5	WWTR1	Ct15	Cg24	0.254464286	0.337708333	0.282046131	0.667916667	1.024502675	0.599053372
LEF1TCF1	ELF5	Ct8	Cg24	0.264196429	0.335	0.267842262	0.6575	1.06309143	0.598983216
SREBP	PARD6B	Ct0	Cg3	0.290171698	0.298556785	0.295380031	0.649278393	0.996969292	0.598958845
NRF2	SREBF1	Ct6	Cg24	0.255892857	0.334028626	0.270944492	0.73625	0.970058096	0.598850138
HNF3	SEMA6D	Ct12	Cg41	0.317442275	0.268415669	0.319125409	0.596617563	1.016854514	0.598650856
HNF3ALPHA	DDX39	Ct12	Cg28	0.280832345	0.344538507	0.259920317	0.652138518	1.004361995	0.59854169
FREAC2	FOXA2	Ct11	Cg24	0.228005952	0.492083333	0.208675595	0.703333333	0.99942736	0.598475143
LBP1	CXCR4	Ct2	Cg41	0.222222222	0.416666667	0.259259259	0.708333333	0.967601075	0.598453716
ERR1	SCD2	Ct1	Cg15	0.25	0.382528363	0.238306679	0.75	0.960194734	0.598267011
SREBP1	ETS1	Ct0	Cg24	0.289722585	0.279585878	0.289241427	0.702292939	0.996969292	0.598232179
IRF1	BTBD3	Ct5	Cg19	0.283333333	0.3125	0.2375	0.708333333	1.100708876	0.598191423
CEBP	GPAM	Ct1	Cg7	0.326948228	0.274687215	0.250974114	0.649687215	1.118087834	0.598089015
NFE2	ELF5	Ct9	Cg24	0.300952381	0.3025	0.28235119	0.68625	0.924317102	0.597777434
ETS1	CXCR4	Ct6	Cg41	0.291161585	0.401824275	0.168257565	0.803569746	1.029686826	0.597701296
FOXO1	ETV5	Ct11	Cg24	0.320982143	0.309375	0.208675595	0.68875	1.139761328	0.597604914
NFE2	MEF2C	Ct9	Cg24	0.300952381	0.318333333	0.28235119	0.649166667	0.924317102	0.597438685
HNF3	PDIA5	Ct12	Cg47	0.299797666	0.283956491	0.283050895	0.662170053	1.016854514	0.597408802
CEBP	TSPAN2	Ct1	Cg18	0.318111194	0.292143861	0.226763931	0.687977194	1.118087834	0.597344621
CEBP	A130022J15RIK	Ct1	Cg18	0.318111194	0.29807368	0.226763931	0.67307368	1.118087834	0.597209745
NFKAPPAB	AHR	Ct7	Cg24	0.265714286	0.418888889	0.232589286	0.6625	0.942600003	0.597141282
TEF	EBF1	Ct15	Cg24	0.294583333	0.264583333	0.282046131	0.695	1.057156071	0.597072184
GRE	PDGFRA	Ct7	Cg23	0.273333333	0.351666667	0.283611111	0.64	0.924317102	0.596957621
NFKAPPAB65	SFTPA1	Ct7	Cg4	0.2175	0.426666667	0.266944444	0.68875	0.942600003	0.596753176
SREBP	NTN1	Ct0	Cg2	0.229338005	0.412351571	0.241242766	0.706175785	0.996969292	0.596656084
ETS1	SREBF1	Ct6	Cg24	0.283726334	0.334028626	0.270944492	0.606042939	1.029686826	0.596480879
HNF3	DDX39	Ct12	Cg28	0.254428605	0.344538507	0.259920317	0.690919243	1.016854514	0.596404971
ERR1	1190002N15RIK	Ct1	Cg54	0.266666667	0.307463609	0.325025736	0.625	0.960194734	0.59633451
TEF	BDNF	Ct15	Cg38	0.27375	0.352708333	0.207430556	0.755	1.057156071	0.596301744
TITF1	MEF2C	Ct9	Cg24	0.26375	0.318333333	0.28235119	0.669166667	1.006840548	0.596238342
LEF1TCF1	YWHAB	Ct8	Cg56	0.261944444	0.340833333	0.250902778	0.670416667	1.06309143	0.596206241
FOXO1	NLK	Ct11	Cg28	0.305	0.28375	0.24275	0.665	1.139761328	0.596010367
ETS1	EBF1	Ct6	Cg24	0.283726334	0.305993336	0.270944492	0.656490004	1.029686826	0.595906541
LEF1TCF1	CFTR	Ct8	Cg56	0.261944444	0.339583333	0.250902778	0.669166667	1.06309143	0.595793476
HNF3	CD34	Ct12	Cg34	0.262520949	0.362136939	0.251579117	0.652489692	1.016854514	0.595755392
HNF3ALPHA	MACF1	Ct12	Cg5	0.250147057	0.348286745	0.279392579	0.64886506	1.004361995	0.595729332
GRE	TFRC	Ct7	Cg23	0.273333333	0.3475	0.283611111	0.635	0.924317102	0.595484786
HNF3	GNB4	Ct12	Cg47	0.299797666	0.282476113	0.283050895	0.647979928	1.016854514	0.595404154
HNF3	CFTR	Ct12	Cg56	0.282907969	0.321656541	0.23093714	0.738003325	1.016854514	0.595293391
TCF4	ZFX	Ct8	Cg24	0.271488095	0.31875	0.267842262	0.66875	1.014333808	0.595066632
HNF3	A830073O21RIK	Ct12	Cg0	0.295716128	0.307429215	0.253791157	0.669223176	1.016854514	0.594964158
GRE	ENG	Ct7	Cg5	0.270625	0.289722222	0.337847222	0.64125	0.924317102	0.59496279
TEF	KLF7	Ct15	Cg24	0.294583333	0.268541667	0.282046131	0.662916667	1.057156071	0.594657986
CEBP	CPD	Ct1	Cg56	0.335735683	0.221040436	0.285923397	0.658540436	1.118087834	0.594596245
HNF3	MTDH	Ct12	Cg24	0.279165995	0.321264513	0.265917322	0.64418135	1.016854514	0.594589668
SREBP	CLDN18	Ct0	Cg13	0.26408223	0.319606213	0.29533223	0.628553106	0.996969292	0.594581133
BARBIE	CFTR	Ct4	Cg56	0.277777778	0.3125	0.243055556	0.666666667	1.109013062	0.594480084
LEF1TCF1	ZFX	Ct8	Cg24	0.264196429	0.31875	0.267842262	0.65	1.06309143	0.594418786
ETS2	EBF1	Ct6	Cg24	0.273214286	0.305993336	0.270944492	0.675	1.019388695	0.594418628
HNF3	WWTR1	Ct12	Cg24	0.279165995	0.331423375	0.265917322	0.622695304	1.016854514	0.594382257
ERR1	TMOD3	Ct1	Cg54	0.266666667	0.299261919	0.325025736	0.625	0.960194734	0.594322483
SOX5	ZFX	Ct15	Cg24	0.254464286	0.31125	0.282046131	0.68	1.024502675	0.594305561
ETS1	MACF1	Ct6	Cg5	0.305514674	0.283320527	0.263504891	0.66123079	1.029686826	0.594147984
AMEF2	NLK	Ct14	Cg28	0.2455	0.3425	0.24775	0.7175	1.037622053	0.594050484
SREBP1	TBX4	Ct0	Cg24	0.289722585	0.299682025	0.289241427	0.618591013	0.996969292	0.593948262
TEF	JUN	Ct15	Cg24	0.294583333	0.322708333	0.282046131	0.54625	1.057156071	0.59392777
SREBP1	BDNF	Ct0	Cg38	0.249716858	0.389320737	0.219905715	0.725910368	0.996969292	0.593874376
AMEF2	MEF2C	Ct14	Cg24	0.254255952	0.366666667	0.228318452	0.7	1.037622053	0.593816964
HNF3	GNAI1	Ct12	Cg37	0.242589178	0.353132828	0.262205276	0.676850403	1.016854514	0.593813828
OCT	LMO2	Ct15	Cg10	0.267916667	0.334583333	0.282604167	0.620416667	0.982291828	0.593711994
SREBP	ACTB	Ct0	Cg29	0.239249244	0.364452393	0.260082578	0.682226197	0.996969292	0.59364471
HNF4ALPHA	PVRL3	Ct3	Cg54	0.283333333	0.3125	0.2375	0.708333333	1.034953495	0.593603192
GATA3	EDNRB	Ct5	Cg33	0.291666667	0.333333333	0.208645833	0.708333333	1.072395367	0.593568689
SREBP1	SEMA7A	Ct0	Cg13	0.32658223	0.244361325	0.29533223	0.653430663	0.996969292	0.59330382
NFE2	SFTPA1	Ct9	Cg4	0.2675	0.37875	0.260416667	0.62875	0.924317102	0.593205985
GATA3	VEGFA	Ct5	Cg49	0.216666667	0.419166667	0.236083333	0.666666667	1.072395367	0.593182705
TCF4	ETV5	Ct8	Cg24	0.271488095	0.310416667	0.267842262	0.66875	1.014333808	0.593099356
FOXO1	FLI1	Ct11	Cg24	0.320982143	0.270625	0.208675595	0.74	1.139761328	0.592987803
TEF1	CDH11	Ct4	Cg34	0.25	0.333333333	0.244791667	0.708333333	1.057156071	0.592923989
AMEF2	BDNF	Ct14	Cg38	0.259166667	0.344583333	0.216388889	0.76125	1.037622053	0.592869841
SOX9	FGFR2	Ct15	Cg16	0.259	0.388333333	0.194708333	0.76375	1.019388695	0.592785404
NFKAPPAB	SREBF1	Ct7	Cg24	0.265714286	0.370555556	0.232589286	0.705416667	0.942600003	0.592691756
SREBP1	ROS1	Ct0	Cg48	0.282332515	0.325076425	0.251082515	0.662538213	0.996969292	0.592661812
IRF1	PDIA5	Ct5	Cg47	0.266666667	0.302916667	0.252380952	0.677916667	1.100708876	0.592617752
HNF3B	GNAI1	Ct12	Cg37	0.247333333	0.353132828	0.262205276	0.670416667	0.989620737	0.592528807
CIZ	PDGFRA	Ct14	Cg23	0.277777778	0.296666667	0.271805556	0.666666667	1.016854514	0.592480441
CEBP	PODXL	Ct1	Cg47	0.302150535	0.287434243	0.22845622	0.683267577	1.118087834	0.592350759
GATA3	PVRL3	Ct5	Cg54	0.233333333	0.375	0.22675	0.708333333	1.072395367	0.591927469
TITF1	ACTB	Ct9	Cg29	0.298611111	0.307083333	0.262361111	0.621666667	1.006840548	0.591864775
ERR1	RAMP2	Ct1	Cg54	0.266666667	0.289419001	0.325025736	0.625	0.960194734	0.591843126
SOX9	WWTR1	Ct15	Cg24	0.230922619	0.337708333	0.282046131	0.670416667	1.019388695	0.59173414
HNF3	BTG3	Ct12	Cg47	0.299797666	0.269535401	0.283050895	0.64535478	1.016854514	0.591623945
TITF1	ETS1	Ct9	Cg24	0.26375	0.29	0.28235119	0.69	1.006840548	0.591593965
TITF1	AHR	Ct9	Cg24	0.26375	0.340833333	0.28235119	0.586666667	1.006840548	0.591540567
SOX5	ETS1	Ct15	Cg24	0.254464286	0.297083333	0.282046131	0.68625	1.024502675	0.591531111
HNF3	DNAHC8	Ct12	Cg0	0.295716128	0.29314594	0.253791157	0.669904525	1.016854514	0.591511768
LEF1TCF1	ETV5	Ct8	Cg24	0.264196429	0.310416667	0.267842262	0.641666667	1.06309143	0.591498839
HNF3	GABARAPL1	Ct12	Cg32	0.29003878	0.28489338	0.266943475	0.667334033	1.016854514	0.5914186
HNF3	MRVI1	Ct12	Cg30	0.343844418	0.201670333	0.326739225	0.649638215	1.016854514	0.591414485
GATA3	TFRC	Ct5	Cg23	0.208333333	0.3825	0.28	0.625	1.072395367	0.591354488
HNF3B	3110001I20RIK	Ct12	Cg38	0.364027778	0.2190305	0.326657947	0.58	0.989620737	0.591328269
HNF3B	ANXA3	Ct12	Cg19	0.316166667	0.269684758	0.285389746	0.61875	0.989620737	0.591084207
CEBP	CCNG2	Ct1	Cg53	0.306122469	0.28320765	0.233418377	0.65820765	1.118087834	0.59104665
SREBP1	ZDHHC14	Ct0	Cg2	0.253147528	0.364061509	0.241242766	0.671614088	0.996969292	0.591017774
CEBP	RGS2	Ct1	Cg53	0.306122469	0.265135039	0.233418377	0.702635039	1.118087834	0.591000554
HNF3	ACTA2	Ct12	Cg2	0.313729769	0.271620363	0.241534142	0.709804424	1.016854514	0.590862957
HNF3ALPHA	GGCX	Ct12	Cg47	0.273878828	0.295799906	0.283050895	0.6431056	1.004361995	0.590641826
HNF3ALPHA	SMAD5	Ct12	Cg24	0.304597875	0.261351078	0.265917322	0.695803679	1.004361995	0.590553636
SREBP1	NGDN	Ct0	Cg24	0.289722585	0.266469653	0.289241427	0.664484826	0.996969292	0.59055069
HNF3ALPHA	ZFX	Ct12	Cg24	0.304597875	0.264782573	0.265917322	0.68598761	1.004361995	0.590467746
TCF4	AHR	Ct8	Cg24	0.271488095	0.302083333	0.267842262	0.662916667	1.014333808	0.590438356
CEBP	SCHIP1	Ct1	Cg8	0.310746323	0.272148353	0.241310662	0.647148353	1.118087834	0.590416517
SREBP1	CTGF	Ct0	Cg48	0.282332515	0.317068803	0.251082515	0.658534401	0.996969292	0.590369471
CEBP	SYTL2	Ct1	Cg3	0.33646166	0.278659105	0.21510583	0.653659105	1.118087834	0.590284025
HNF3ALPHA	ETS1	Ct12	Cg24	0.304597875	0.282953658	0.265917322	0.639836825	1.004361995	0.590226275
SREBP1	TGOLN1	Ct0	Cg3	0.300588364	0.252769883	0.295380031	0.657634941	0.996969292	0.590157812
ETS1	FAM134B	Ct6	Cg8	0.291350683	0.282576549	0.257533561	0.673864824	1.029686826	0.590143994
GRE	AHR	Ct7	Cg24	0.21889881	0.418888889	0.232589286	0.745833333	0.924317102	0.590098269
NRF2	ENG	Ct6	Cg5	0.276875	0.324498229	0.263504891	0.64	0.970058096	0.590075807
HNF3B	GGCX	Ct12	Cg47	0.27547619	0.295799906	0.283050895	0.6425	0.989620737	0.589910422
HNF3	HBA-A1	Ct12	Cg47	0.299797666	0.266293538	0.283050895	0.637912256	1.016854514	0.589873854
IRF1	C6	Ct5	Cg38	0.284444444	0.26125	0.281111111	0.63625	1.100708876	0.589731063
HNF3	COL6A1	Ct12	Cg2	0.313729769	0.283843485	0.241534142	0.668804678	1.016854514	0.589720757
SREBP	PRDM1	Ct0	Cg24	0.288760269	0.248164987	0.289241427	0.707415827	0.996969292	0.589673858
TEF	ETS1	Ct15	Cg24	0.294583333	0.297083333	0.282046131	0.56	1.057156071	0.58964649
CEBP	SCD2	Ct1	Cg15	0.226613359	0.382528363	0.238306679	0.632528363	1.118087834	0.5896308
HNF3B	EHD2	Ct12	Cg19	0.316166667	0.244048608	0.285389746	0.67	0.989620737	0.589585503
FOXO1	ZFX	Ct11	Cg24	0.320982143	0.288125	0.208675595	0.66375	1.139761328	0.589581694
HNF3B	DDX39	Ct12	Cg28	0.2445	0.344538507	0.259920317	0.67375	0.989620737	0.589577027
HNF3ALPHA	F2R	Ct12	Cg37	0.296693316	0.275214628	0.262205276	0.678212471	1.004361995	0.589501063
CEBP	GNG2	Ct1	Cg38	0.390881186	0.200165416	0.261412815	0.637665416	1.118087834	0.589493043
HNF3B	CLDN10	Ct12	Cg44	0.288125	0.296029943	0.252972095	0.6825	0.989620737	0.589447433
ETS2	WWTR1	Ct6	Cg24	0.273214286	0.289082371	0.270944492	0.667916667	1.019388695	0.589431619
SREBP	ZDHHC3	Ct0	Cg12	0.346937177	0.205943763	0.378187177	0.540471881	0.996969292	0.589379663
TCF4	JUN	Ct8	Cg24	0.271488095	0.3275	0.267842262	0.6025	1.014333808	0.589348787
CEBP	NDST1	Ct1	Cg48	0.31186586	0.320335324	0.18718293	0.695335324	1.118087834	0.589269062
CEBP	SCNN1B	Ct1	Cg7	0.326948228	0.252405059	0.250974114	0.627405059	1.118087834	0.589221708
LEF1TCF1	AHR	Ct8	Cg24	0.264196429	0.302083333	0.267842262	0.639166667	1.06309143	0.589202652
HNF3B	CXCL15	Ct12	Cg41	0.26	0.280148934	0.319125409	0.63125	0.989620737	0.589181682
SOX5	SMAD5	Ct15	Cg24	0.254464286	0.248125	0.282046131	0.795	1.024502675	0.58909755
SOX5	MTDH	Ct15	Cg24	0.254464286	0.294375	0.282046131	0.67	1.024502675	0.58908705
NFKAPPAB	PRDM1	Ct7	Cg24	0.265714286	0.365277778	0.232589286	0.68125	0.942600003	0.58905755
IRF1	MME	Ct5	Cg37	0.287333333	0.2575	0.281166667	0.6325	1.100708876	0.588989441
SOX5	LMO2	Ct15	Cg10	0.23125	0.334583333	0.282604167	0.64625	1.024502675	0.58895862
NFE2	TBX4	Ct9	Cg24	0.300952381	0.310416667	0.28235119	0.59375	0.924317102	0.588955024
NFE2	ID2	Ct9	Cg24	0.300952381	0.268333333	0.28235119	0.686666667	0.924317102	0.588933316
CEBP	ADH1	Ct1	Cg53	0.306122469	0.25967957	0.233418377	0.69717957	1.118087834	0.588892572
HNF3	RUNX1T1	Ct12	Cg24	0.279165995	0.308211292	0.265917322	0.620987004	1.016854514	0.588809594
HNF3ALPHA	NTN1	Ct12	Cg2	0.207301228	0.414090466	0.241534142	0.692922655	1.004361995	0.58871667
AMEF2	SMAD5	Ct14	Cg24	0.254255952	0.3575	0.228318452	0.67	1.037622053	0.588708455
GRE	MACF1	Ct7	Cg5	0.270625	0.269166667	0.337847222	0.63375	0.924317102	0.588648529
HNF3B	MNS1	Ct12	Cg30	0.234166667	0.300597998	0.326739225	0.6325	0.989620737	0.588545737
CEBP	PION	Ct1	Cg18	0.318111194	0.274538021	0.226763931	0.649538021	1.118087834	0.588476996
OCT	KLF7	Ct15	Cg24	0.348214286	0.268541667	0.282046131	0.555	0.982291828	0.588455994
ETS1	JUN	Ct6	Cg24	0.283726334	0.28276408	0.270944492	0.64164612	1.029686826	0.588370132
HEB	SEMA6D	Ct2	Cg41	0.333333333	0.277777778	0.259259259	0.666666667	0.896268393	0.588277405
FOXO1	PITPNC1	Ct11	Cg28	0.305	0.264375	0.24275	0.6425	1.139761328	0.588228163
OCT	TBX4	Ct15	Cg24	0.348214286	0.22125	0.282046131	0.67125	0.982291828	0.588195713
SREBP1	HMGCS1	Ct0	Cg38	0.249716858	0.378881646	0.219905715	0.689440823	0.996969292	0.588058918
TITF1	FLI1	Ct9	Cg24	0.26375	0.320833333	0.28235119	0.594166667	1.006840548	0.588018946
HNF3	ELOVL1	Ct12	Cg13	0.342589298	0.231807234	0.248640375	0.711054736	1.016854514	0.58793496
HNF3	ETS1	Ct12	Cg24	0.279165995	0.282953658	0.265917322	0.668343663	1.016854514	0.587926301
SOX9	JUN	Ct15	Cg24	0.230922619	0.322708333	0.282046131	0.66625	1.019388695	0.587924732
HNF3B	NTN1	Ct12	Cg2	0.203571429	0.414090466	0.241534142	0.708333333	0.989620737	0.587911738
TITF1	MME	Ct9	Cg37	0.2775	0.291666667	0.262666667	0.666666667	1.006840548	0.587899409
SREBP1	NDST1	Ct0	Cg48	0.282332515	0.28616375	0.251082515	0.705581875	0.996969292	0.5878989
IRF1	RCAN1	Ct5	Cg29	0.299166667	0.25625	0.267638889	0.63125	1.100708876	0.587827662
ATF1	JUN	Ct10	Cg24	0.199494048	0.54375	0.18233631	0.79375	0.907827416	0.587808925
HNF3B	CNN3	Ct12	Cg45	0.3	0.285395214	0.266363978	0.63125	0.989620737	0.587779184
ETS2	ID2	Ct6	Cg24	0.273214286	0.304990941	0.270944492	0.61875	1.019388695	0.587747394
HNF3B	ACTG2	Ct12	Cg30	0.234166667	0.299641465	0.326739225	0.6275	0.989620737	0.587727954
OCT	ID4	Ct15	Cg30	0.261166667	0.385833333	0.207541667	0.692916667	0.982291828	0.587716713
SREBP	DTNA	Ct0	Cg2	0.229338005	0.388770121	0.241242766	0.66313506	0.996969292	0.587642737
LEF1TCF1	RAB2	Ct8	Cg24	0.264196429	0.29375	0.267842262	0.6425	1.06309143	0.587527851
CEBP	MTDH	Ct1	Cg24	0.449027052	0.149970075	0.289989716	0.649970075	1.118087834	0.587494256
FOXO1	DDX39	Ct11	Cg28	0.305	0.26375	0.24275	0.6375	1.139761328	0.587480163
SREBP1	AQP5	Ct0	Cg51	0.255210772	0.345556685	0.239585772	0.672778343	0.996969292	0.587393503
HNF3ALPHA	CD34	Ct12	Cg34	0.217008068	0.362136939	0.251579117	0.71279905	1.004361995	0.587300113
FOXO1	PODXL	Ct11	Cg47	0.274404762	0.294166667	0.22952381	0.669166667	1.139761328	0.587178483
HNF3ALPHA	PDIA5	Ct12	Cg47	0.273878828	0.283956491	0.283050895	0.638764684	1.004361995	0.587135372
TCF4	RAB2	Ct8	Cg24	0.271488095	0.29375	0.267842262	0.65125	1.014333808	0.587072924
CEBP	TBX4	Ct1	Cg24	0.449027052	0.17578658	0.289989716	0.55078658	1.118087834	0.586999203
NFKAPPAB65	AHR	Ct7	Cg24	0.213154762	0.418888889	0.232589286	0.72	0.942600003	0.586989645
IRF1	LPGAT1	Ct5	Cg37	0.287333333	0.2525	0.281166667	0.6275	1.100708876	0.586964963
ERR1	SFTPC	Ct1	Cg29	0.194444444	0.382954065	0.315285044	0.625	0.960194734	0.586962852
SOX9	LMO2	Ct15	Cg10	0.2275	0.334583333	0.282604167	0.6425	1.019388695	0.586961548
CEBP	CD38	Ct1	Cg8	0.310746323	0.245875775	0.241310662	0.683375775	1.118087834	0.586954206
CEBP	1190002H23RIK	Ct1	Cg9	0.296573569	0.263791524	0.210786785	0.763791524	1.118087834	0.586929484
HNF3ALPHA	GNB4	Ct12	Cg47	0.273878828	0.282476113	0.283050895	0.639484243	1.004361995	0.586834455
CEBP	CD55	Ct1	Cg22	0.343399841	0.233191056	0.234199921	0.670691056	1.118087834	0.58682978
BARBIE	F2R	Ct4	Cg37	0.258333333	0.333333333	0.220833333	0.666666667	1.109013062	0.586808171
BARBIE	GNAI1	Ct4	Cg37	0.258333333	0.333333333	0.220833333	0.666666667	1.109013062	0.586808171
AMEF2	AQP4	Ct14	Cg20	0.284583333	0.299166667	0.236041667	0.674166667	1.037622053	0.586799487
IRF1	AZIN1	Ct5	Cg38	0.284444444	0.25375	0.281111111	0.62875	1.100708876	0.586717441
GATA3	ZFX	Ct5	Cg24	0.279761905	0.23125	0.323690476	0.625	1.072395367	0.586684208
AMEF2	PDGFRA	Ct14	Cg23	0.265833333	0.296666667	0.271805556	0.63	1.037622053	0.586562822
HNF3ALPHA	PRDM1	Ct12	Cg24	0.304597875	0.270094298	0.265917322	0.637398925	1.004361995	0.58652471
CEBP	PRICKLE1	Ct1	Cg22	0.343399841	0.232368378	0.234199921	0.669868378	1.118087834	0.586480609
CEBP	NAPSA	Ct1	Cg51	0.328729786	0.263072958	0.226864893	0.638072958	1.118087834	0.586480535
CEBP	CLDN18	Ct1	Cg13	0.369406089	0.22182446	0.231578044	0.65932446	1.118087834	0.586439543
ETS1	GJB6	Ct6	Cg8	0.291350683	0.275181386	0.257533561	0.657772079	1.029686826	0.586416511
TITF1	ELF5	Ct9	Cg24	0.26375	0.3025	0.28235119	0.61625	1.006840548	0.586378634
TCF4	YWHAB	Ct8	Cg56	0.239861111	0.340833333	0.250902778	0.670416667	1.014333808	0.586228104
NRF2	JUN	Ct6	Cg24	0.255892857	0.28276408	0.270944492	0.7325	0.970058096	0.586132784
NRF2	PRDM1	Ct6	Cg24	0.255892857	0.34705827	0.270944492	0.59625	0.970058096	0.586065124
ETS1	WWTR1	Ct6	Cg24	0.283726334	0.289082371	0.270944492	0.607790223	1.029686826	0.586013412
SREBP	ZDHHC14	Ct0	Cg2	0.229338005	0.364061509	0.241242766	0.692447421	0.996969292	0.585998777
TCF4	CFTR	Ct8	Cg56	0.239861111	0.339583333	0.250902778	0.670416667	1.014333808	0.585958924
NFKAPPAB	WWTR1	Ct7	Cg24	0.265714286	0.333333333	0.232589286	0.715416667	0.942600003	0.585930669
SREBP1	SOX7	Ct0	Cg24	0.289722585	0.252610673	0.289241427	0.657555336	0.996969292	0.585852893
SOX9	CEBPA	Ct15	Cg24	0.230922619	0.3825	0.282046131	0.54625	1.019388695	0.585826031
HNF3ALPHA	SUPT16H	Ct12	Cg24	0.304597875	0.252801158	0.265917322	0.674534786	1.004361995	0.585825669
HNF3B	GNB4	Ct12	Cg47	0.27547619	0.282476113	0.283050895	0.63625	0.989620737	0.585805391
NFKAPPAB65	CEBPA	Ct7	Cg24	0.213154762	0.4125	0.232589286	0.71875	0.942600003	0.585735773
AMEF2	RUNX1T1	Ct14	Cg24	0.254255952	0.320833333	0.228318452	0.716666667	1.037622053	0.585707794
ETS1	GGTA1	Ct6	Cg55	0.286524381	0.282944896	0.25009146	0.663167344	1.029686826	0.585681255
HNF3B	EDIL3	Ct12	Cg19	0.316166667	0.254572857	0.285389746	0.60875	0.989620737	0.585644795
CEBP	ZFX	Ct1	Cg24	0.449027052	0.146852	0.289989716	0.646852	1.118087834	0.585601226
CEBP	BTBD3	Ct1	Cg19	0.30775427	0.305919166	0.187210468	0.701752499	1.118087834	0.585598693
NFKAPPAB	ETS1	Ct7	Cg24	0.265714286	0.326666667	0.232589286	0.725	0.942600003	0.585425801
HNF3B	SEMA6D	Ct12	Cg41	0.26	0.268415669	0.319125409	0.625	0.989620737	0.585310648
IRF1	SFTPC	Ct5	Cg29	0.299166667	0.25	0.267638889	0.625	1.100708876	0.585287656
ETS1	KLF7	Ct6	Cg24	0.283726334	0.261802377	0.270944492	0.663953565	1.029686826	0.585227267
IRF1	3110001I20RIK	Ct5	Cg38	0.284444444	0.25	0.281111111	0.625	1.100708876	0.585188786
IRF1	GNG2	Ct5	Cg38	0.284444444	0.25	0.281111111	0.625	1.100708876	0.585188786
IRF1	HMGCS1	Ct5	Cg38	0.284444444	0.25	0.281111111	0.625	1.100708876	0.585188786
ETS1	SCHIP1	Ct6	Cg8	0.291350683	0.275537618	0.257533561	0.645806426	1.029686826	0.585166946
IRF1	PVRL3	Ct5	Cg54	0.220166667	0.375	0.22675	0.666666667	1.100708876	0.585111882
CEBP	LIMS1	Ct1	Cg18	0.318111194	0.265403905	0.226763931	0.640403905	1.118087834	0.584956763
HNF3B	KLF7	Ct12	Cg24	0.213988095	0.378879998	0.265917322	0.6425	0.989620737	0.58495503
IRF1	MGLL	Ct5	Cg32	0.277083333	0.25875	0.273958333	0.63375	1.100708876	0.584918981
HNF3ALPHA	FLI1	Ct12	Cg24	0.304597875	0.253686917	0.265917322	0.663829754	1.004361995	0.58491104
IRF1	MTDH	Ct5	Cg24	0.367619048	0.15875	0.323690476	0.65875	1.100708876	0.584896934
HNF3B	PDIA5	Ct12	Cg47	0.27547619	0.283956491	0.283050895	0.625	0.989620737	0.584882532
CEBP	GJB6	Ct1	Cg8	0.310746323	0.257942364	0.241310662	0.632942364	1.118087834	0.584848202
GATA3	C6	Ct5	Cg38	0.277777778	0.26125	0.281111111	0.625	1.072395367	0.584767658
NFE2	ETS1	Ct9	Cg24	0.300952381	0.29	0.28235119	0.6	0.924317102	0.584732463
TITF1	BCL6B	Ct9	Cg24	0.26375	0.30625	0.28235119	0.595	1.006840548	0.584711966
CEBP	PRDX6	Ct1	Cg8	0.310746323	0.240054559	0.241310662	0.677554559	1.118087834	0.584573444
HNF3B	MAPRE1	Ct12	Cg45	0.3	0.270384271	0.266363978	0.6375	0.989620737	0.584542232
HNF3	YWHAB	Ct12	Cg56	0.282907969	0.323742897	0.23093714	0.633321029	1.016854514	0.584490885
HNF3	MGLL	Ct12	Cg32	0.29003878	0.270166863	0.266943475	0.639941354	1.016854514	0.584437813
ETS1	SERPINB6B	Ct6	Cg8	0.291350683	0.269261403	0.257533561	0.653892105	1.029686826	0.58439219
SREBP	SMAD5	Ct0	Cg24	0.288760269	0.24872056	0.289241427	0.65561028	0.996969292	0.584257969
NFKAPPAB	JUN	Ct7	Cg24	0.265714286	0.355833333	0.232589286	0.655	0.942600003	0.58425508
NFKAPPAB	ABCB1A	Ct7	Cg53	0.273809524	0.333333333	0.210357143	0.75	0.942600003	0.584230408
HNF3ALPHA	C6	Ct12	Cg38	0.260115211	0.257416017	0.326657947	0.617569175	1.004361995	0.584196302
SREBP1	UPK3B	Ct0	Cg2	0.253147528	0.333944963	0.241242766	0.666972481	0.996969292	0.584166399
HNF3	ZNRF2	Ct12	Cg50	0.267338012	0.292119609	0.2597216	0.657411935	1.016854514	0.584155187
BARBIE	CDH11	Ct4	Cg34	0.239583333	0.333333333	0.244791667	0.625	1.109013062	0.584108575
SOX5	ETV5	Ct15	Cg24	0.254464286	0.297708333	0.282046131	0.61875	1.024502675	0.584077915
ETS1	RAB2	Ct6	Cg24	0.283726334	0.262082477	0.270944492	0.650623715	1.029686826	0.583823572
TCF4	TBX4	Ct8	Cg24	0.271488095	0.2725	0.267842262	0.67125	1.014333808	0.58379141
GATA3	CLDN10	Ct5	Cg44	0.270833333	0.291666667	0.238854167	0.666666667	1.072395367	0.583778607
CIZ	NLK	Ct14	Cg28	0.25	0.3425	0.24775	0.625	1.016854514	0.583739573
IRF1	CPD	Ct5	Cg56	0.274166667	0.25625	0.275972222	0.63125	1.100708876	0.583683235
GATA3	WWTR1	Ct5	Cg24	0.279761905	0.255833333	0.323690476	0.541666667	1.072395367	0.583606786
SREBP	ETS1	Ct0	Cg24	0.288760269	0.279585878	0.289241427	0.577292939	0.996969292	0.5835108
TITF1	GNAI1	Ct9	Cg37	0.2775	0.274583333	0.262666667	0.666666667	1.006840548	0.583480633
IRF1	TSPAN2	Ct5	Cg18	0.246666667	0.333333333	0.222291667	0.666666667	1.100708876	0.583360072
HNF3ALPHA	DTNA	Ct12	Cg2	0.207301228	0.363688156	0.241534142	0.733297232	1.004361995	0.583357767
NFKAPPAB65	ABCB1A	Ct7	Cg53	0.270119048	0.333333333	0.210357143	0.75	0.942600003	0.583240253
HNF3	CNN3	Ct12	Cg45	0.263596808	0.285395214	0.266363978	0.656038194	1.016854514	0.58311778
NFE2	TSN	Ct9	Cg28	0.2745	0.33	0.23175	0.68875	0.924317102	0.5831024
SREBP	NGDN	Ct0	Cg24	0.288760269	0.266469653	0.289241427	0.601984826	0.996969292	0.58306118
FOXO1	CCKAR	Ct11	Cg30	0.3055	0.267916667	0.211416667	0.676666667	1.139761328	0.582998394
GATA3	MME	Ct5	Cg37	0.275	0.2575	0.281166667	0.625	1.072395367	0.582993333
CEBP	TGOLN1	Ct1	Cg3	0.33646166	0.242410401	0.21510583	0.679910401	1.118087834	0.582952713
IRF1	GABARAPL1	Ct5	Cg32	0.277083333	0.25375	0.273958333	0.62875	1.100708876	0.582916609
SOX5	AHR	Ct15	Cg24	0.254464286	0.302083333	0.282046131	0.599166667	1.024502675	0.582796334
TCF4	SMAD5	Ct8	Cg24	0.271488095	0.27125	0.267842262	0.665	1.014333808	0.582774142
FOXP3	JUN	Ct10	Cg24	0.165178571	0.54375	0.18233631	0.75	1.0823022	0.582712712
ETS2	ELF5	Ct6	Cg24	0.273214286	0.254836172	0.270944492	0.69125	1.019388695	0.582709999
IRF1	MMD	Ct5	Cg56	0.274166667	0.25375	0.275972222	0.62875	1.100708876	0.58267927
ERR1	SH3D19	Ct1	Cg32	0.270833333	0.314999483	0.243233707	0.666666667	0.960194734	0.582657005
GATA3	AZIN1	Ct5	Cg38	0.277777778	0.25375	0.281111111	0.625	1.072395367	0.58264237
SOX5	KLF7	Ct15	Cg24	0.254464286	0.268541667	0.282046131	0.6725	1.024502675	0.582633573
CEBP	RAB27A	Ct1	Cg9	0.296573569	0.286877284	0.210786785	0.661877284	1.118087834	0.582593551
NFKAPPAB65	PRDX6	Ct7	Cg8	0.235104167	0.3875	0.204236111	0.75625	0.942600003	0.582548615
ETS1	CFTR	Ct6	Cg56	0.260119284	0.342053675	0.214947169	0.673497179	1.029686826	0.582545611
IRF1	PDGFRA	Ct5	Cg23	0.351666667	0.19375	0.28	0.63125	1.100708876	0.582506265
HNF3ALPHA	BTG3	Ct12	Cg47	0.273878828	0.269535401	0.283050895	0.631448321	1.004361995	0.582483143
FREAC2	RUNX1T1	Ct11	Cg24	0.228005952	0.394166667	0.208675595	0.706666667	0.99942736	0.582449059
HNF3ALPHA	ANXA6	Ct12	Cg45	0.235495125	0.349721483	0.266363978	0.600279425	1.004361995	0.582341756
SOX9	RAB2	Ct15	Cg24	0.230922619	0.290208333	0.282046131	0.685416667	1.019388695	0.582235755
HNF3ALPHA	GNG2	Ct12	Cg38	0.260115211	0.270211822	0.326657947	0.572697395	1.004361995	0.582233715
FOXO1	LAMB1-1	Ct11	Cg35	0.396111111	0.188333333	0.227777778	0.681666667	1.139761328	0.582210714
ERR1	YWHAB	Ct1	Cg56	0.236111111	0.304995871	0.285923397	0.666666667	0.960194734	0.582091178
GATA3	CPD	Ct5	Cg56	0.277777778	0.25625	0.275972222	0.625	1.072395367	0.582013035
CEBP	CLIC5	Ct1	Cg16	0.365141753	0.212906878	0.257570876	0.587906878	1.118087834	0.581991378
NRF2	RUNX1T1	Ct6	Cg24	0.255892857	0.330923169	0.270944492	0.590416667	0.970058096	0.581872393
FOXO4	VEGFA	Ct11	Cg49	0.225	0.333125	0.2265	0.75	1.029686826	0.581705334
HNF3	PRDM1	Ct12	Cg24	0.279165995	0.270094298	0.265917322	0.642742523	1.016854514	0.581671187
AMEF2	ETV5	Ct14	Cg24	0.254255952	0.315	0.228318452	0.69	1.037622053	0.581602644
GATA3	LPGAT1	Ct5	Cg37	0.275	0.2525	0.281166667	0.625	1.072395367	0.581566132
GATA3	3110001I20RIK	Ct5	Cg38	0.277777778	0.25	0.281111111	0.625	1.072395367	0.581559036
GATA3	GNG2	Ct5	Cg38	0.277777778	0.25	0.281111111	0.625	1.072395367	0.581559036
GATA3	HMGCS1	Ct5	Cg38	0.277777778	0.25	0.281111111	0.625	1.072395367	0.581559036
OCT	SMAD5	Ct15	Cg24	0.348214286	0.248125	0.282046131	0.54625	0.982291828	0.581511964
ETS1	TMOD3	Ct6	Cg54	0.296224364	0.28117931	0.230352566	0.661768965	1.029686826	0.581501839
ERR1	ACTB	Ct1	Cg29	0.194444444	0.367530791	0.315285044	0.604166667	0.960194734	0.581485099
HNF3	2810003C17RIK	Ct12	Cg0	0.295716128	0.259244768	0.253791157	0.660525525	1.016854514	0.581468564
GATA3	GPM6B	Ct5	Cg39	0.270833333	0.291666667	0.231354167	0.666666667	1.072395367	0.581455173
LEF1TCF1	KLF7	Ct8	Cg24	0.264196429	0.2625	0.267842262	0.66125	1.06309143	0.581411954
CEBP	CHPT1	Ct1	Cg39	0.253224289	0.279855393	0.251612144	0.654855393	1.118087834	0.581398619
IRF1	PCOLCE2	Ct5	Cg32	0.277083333	0.25	0.273958333	0.625	1.100708876	0.581397857
HNF3B	BTG3	Ct12	Cg47	0.27547619	0.269535401	0.283050895	0.6275	0.989620737	0.581374349
HNF3	CLMN	Ct12	Cg47	0.299797666	0.242516208	0.283050895	0.62361975	1.016854514	0.581368543
HNF3ALPHA	A830073O21RIK	Ct12	Cg0	0.250884615	0.307429215	0.253791157	0.663170646	1.004361995	0.581301445
GATA3	MMD	Ct5	Cg56	0.277777778	0.25375	0.275972222	0.625	1.072395367	0.581300215
SOX9	ETS1	Ct15	Cg24	0.230922619	0.297083333	0.282046131	0.660416667	1.019388695	0.581236452
HNF3	SLC23A2	Ct12	Cg0	0.295716128	0.269391318	0.253791157	0.633607995	1.016854514	0.581235083
HNF3B	HBA-A1	Ct12	Cg47	0.27547619	0.266293538	0.283050895	0.63375	0.989620737	0.581215247
SREBP1	CENTD3	Ct0	Cg52	0.285754381	0.293053897	0.223254381	0.698610282	0.996969292	0.581208749
SOX9	AHR	Ct15	Cg24	0.230922619	0.302083333	0.282046131	0.649166667	1.019388695	0.581200764
HNF3ALPHA	HBA-A1	Ct12	Cg47	0.273878828	0.266293538	0.283050895	0.627778051	1.004361995	0.581179119
IRF1	MSN	Ct5	Cg56	0.274166667	0.25	0.275972222	0.625	1.100708876	0.581161137
HNF3B	GABARAPL1	Ct12	Cg32	0.260208333	0.28489338	0.266943475	0.66375	0.989620737	0.581081466
SOX9	GNAI1	Ct15	Cg37	0.2515	0.322916667	0.221625	0.708333333	1.019388695	0.581069508
SREBP1	ARRB1	Ct0	Cg52	0.285754381	0.311576038	0.223254381	0.655788019	0.996969292	0.581065747
FOXO1	SH3D19	Ct11	Cg32	0.275208333	0.260416667	0.238541667	0.666666667	1.139761328	0.581034818
HNF3ALPHA	ZNRF2	Ct12	Cg50	0.259826787	0.292119609	0.2597216	0.655767479	1.004361995	0.580997289
GRE	CEBPA	Ct7	Cg24	0.21889881	0.4125	0.232589286	0.66875	0.924317102	0.58098876
CIZ	ACTB	Ct14	Cg29	0.277777778	0.280833333	0.245277778	0.666666667	1.016854514	0.580926904
SOX9	SH3D19	Ct15	Cg32	0.240833333	0.34375	0.23046875	0.666666667	1.019388695	0.580901487
SOX5	ID2	Ct15	Cg24	0.254464286	0.302083333	0.282046131	0.582916667	1.024502675	0.580796733
HNF3	SFTPA1	Ct12	Cg4	0.303163825	0.244154208	0.232050432	0.741231313	1.016854514	0.580787244
AMEF2	FLI1	Ct14	Cg24	0.254255952	0.325833333	0.228318452	0.659166667	1.037622053	0.580738021
NRF2	EBF1	Ct6	Cg24	0.255892857	0.305993336	0.270944492	0.6275	0.970058096	0.580607634
HNF3	SH3D19	Ct12	Cg32	0.29003878	0.257203092	0.266943475	0.637128679	1.016854514	0.580536717
GATA3	MGLL	Ct5	Cg32	0.270833333	0.25875	0.273958333	0.625	1.072395367	0.580346998
HNF3	UPK3B	Ct12	Cg2	0.313729769	0.255438031	0.241534142	0.653687084	1.016854514	0.580338079
CEBP	1200002N14RIK	Ct1	Cg11	0.324897553	0.234317803	0.224948776	0.671817803	1.118087834	0.580323756
SREBP	TGOLN1	Ct0	Cg3	0.290171698	0.252769883	0.295380031	0.595134941	0.996969292	0.580272972
CEBP	MME	Ct1	Cg37	0.28346055	0.304529346	0.195896942	0.679529346	1.118087834	0.580235367
GATA3	MSN	Ct5	Cg56	0.277777778	0.25	0.275972222	0.625	1.072395367	0.580219377
HNF3	FLI1	Ct12	Cg24	0.279165995	0.253686917	0.265917322	0.670033954	1.016854514	0.58014006
CEBP	FAM13C	Ct1	Cg51	0.328729786	0.230008335	0.226864893	0.667508335	1.118087834	0.579976394
CEBP	MOBKL2B	Ct1	Cg56	0.335735683	0.190020015	0.285923397	0.627520015	1.118087834	0.579954278
NRF2	WWTR1	Ct6	Cg24	0.255892857	0.289082371	0.270944492	0.657916667	0.970058096	0.579917336
HNF3	PCOLCE2	Ct12	Cg32	0.29003878	0.255510563	0.266943475	0.635673495	1.016854514	0.579892037
SREBP1	COL4A4	Ct0	Cg1	0.316270754	0.26244169	0.232937421	0.662470845	0.996969292	0.579792321
SREBP1	CDH5	Ct0	Cg40	0.360100344	0.197238745	0.272600344	0.661119373	0.996969292	0.579746291
FOXO1	PRDM1	Ct11	Cg24	0.320982143	0.253125	0.208675595	0.66	1.139761328	0.579703174
ETS1	ELF5	Ct6	Cg24	0.283726334	0.254836172	0.270944492	0.632254258	1.029686826	0.579701929
HNF3	PALM2	Ct12	Cg0	0.295716128	0.262363088	0.253791157	0.636811351	1.016854514	0.579682889
HNF3ALPHA	TSN	Ct12	Cg28	0.280832345	0.267448315	0.259920317	0.650027754	1.004361995	0.579653782
IRF1	SDPR	Ct5	Cg37	0.287333333	0.229166667	0.281166667	0.625	1.100708876	0.579604465
FOXO1	QK	Ct11	Cg50	0.275	0.2725	0.22925	0.65	1.139761328	0.579551424
CIZ	SLK	Ct14	Cg23	0.277777778	0.265	0.271805556	0.625	1.016854514	0.579485492
AMEF2	SLK	Ct14	Cg23	0.265833333	0.265	0.271805556	0.64	1.037622053	0.579484202
BARBIE	SH3D19	Ct4	Cg32	0.270833333	0.3125	0.203125	0.666666667	1.109013062	0.579455534
AMEF2	ID2	Ct14	Cg24	0.254255952	0.29	0.228318452	0.7275	1.037622053	0.579442427
HNF3	JAM2	Ct12	Cg0	0.295716128	0.263572604	0.253791157	0.631383713	1.016854514	0.579396003
CEBP	2310046K01RIK	Ct1	Cg7	0.326948228	0.212742313	0.250974114	0.650242313	1.118087834	0.579347474
SREBP1	PRDX6	Ct0	Cg8	0.268593143	0.314083425	0.229530643	0.657041713	0.996969292	0.57930452
GATA3	CXCL15	Ct5	Cg41	0.375	0.1875	0.298611111	0.5625	1.072395367	0.579197922
CEBP	CLMN	Ct1	Cg47	0.302150535	0.258873811	0.22845622	0.633873811	1.118087834	0.579194128
NRF2	MACF1	Ct6	Cg5	0.276875	0.283320527	0.263504891	0.63125	0.970058096	0.57915352
HNF3B	ETV5	Ct12	Cg24	0.213988095	0.348994486	0.265917322	0.64375	0.989620737	0.579118721
AMEF2	KLF7	Ct14	Cg24	0.254255952	0.3075	0.228318452	0.6825	1.037622053	0.579061764
FREAC2	WWTR1	Ct11	Cg24	0.228005952	0.364583333	0.208675595	0.729166667	0.99942736	0.579060695
GATA3	NGDN	Ct5	Cg24	0.279761905	0.23125	0.323690476	0.5625	1.072395367	0.579008197
CEBP	HBA-A1	Ct1	Cg47	0.302150535	0.258325473	0.22845622	0.633325473	1.118087834	0.578977995
GATA3	GABARAPL1	Ct5	Cg32	0.270833333	0.25375	0.273958333	0.625	1.072395367	0.578933197
SOX5	RAB2	Ct15	Cg24	0.254464286	0.290208333	0.282046131	0.59125	1.024502675	0.578918781
HNF3	QK	Ct12	Cg50	0.267338012	0.279516196	0.2597216	0.637296581	1.016854514	0.57869139
ETS1	YWHAB	Ct6	Cg56	0.260119284	0.316022523	0.214947169	0.689450452	1.029686826	0.578500604
CEBP	FAM134B	Ct1	Cg8	0.310746323	0.225619314	0.241310662	0.663119314	1.118087834	0.578499913
CEBP	DTNA	Ct1	Cg2	0.229187473	0.35418916	0.200903261	0.687522493	1.118087834	0.578458217
SREBP1	KLRA3	Ct0	Cg49	0.296602625	0.270532395	0.246602625	0.635266198	0.996969292	0.578433832
HNF3B	FBLIM1	Ct12	Cg45	0.3	0.251018798	0.266363978	0.63125	0.989620737	0.578424455
SREBP	SOX7	Ct0	Cg24	0.288760269	0.252610673	0.289241427	0.595055336	0.996969292	0.578343815
ETS1	BTBD3	Ct6	Cg19	0.298833094	0.266636016	0.220555476	0.69162069	1.029686826	0.578335445
NFKAPPAB	ID2	Ct7	Cg24	0.265714286	0.298888889	0.232589286	0.716666667	0.942600003	0.578122508
FOXO1	TMOD3	Ct11	Cg54	0.328666667	0.259375	0.201666667	0.63625	1.139761328	0.57805605
CEBP	SRGN	Ct1	Cg9	0.296573569	0.274362485	0.210786785	0.649362485	1.118087834	0.577973542
HNF3ALPHA	QK	Ct12	Cg50	0.259826787	0.279516196	0.2597216	0.656977713	1.004361995	0.577936315
HNF3B	WWTR1	Ct12	Cg24	0.213988095	0.331423375	0.265917322	0.666666667	0.989620737	0.577912533
SREBP	AQP5	Ct0	Cg51	0.223960772	0.345556685	0.239585772	0.672778343	0.996969292	0.57788079
GATA3	PCOLCE2	Ct5	Cg32	0.270833333	0.25	0.273958333	0.625	1.072395367	0.57785676
AMEF2	QK	Ct14	Cg50	0.2735	0.27125	0.24925	0.64625	1.037622053	0.577663928
CIZ	FOXA2	Ct14	Cg24	0.202380952	0.395833333	0.228318452	0.666666667	1.016854514	0.577662029
OCT	BDNF	Ct15	Cg38	0.264027778	0.352708333	0.207430556	0.653333333	0.982291828	0.577649202
SREBP1	FAM13C	Ct0	Cg51	0.255210772	0.3102034	0.239585772	0.6551017	0.996969292	0.57759661
TITF1	MTDH	Ct9	Cg24	0.26375	0.25125	0.28235119	0.6575	1.006840548	0.577587887
HNF3	SEMA3E	Ct12	Cg0	0.295716128	0.235998941	0.253791157	0.687590166	1.016854514	0.577572163
LEF1TCF1	LAMA3	Ct8	Cg31	0.270833333	0.2875	0.23375	0.64	1.06309143	0.577570857
HNF3	MAPRE1	Ct12	Cg45	0.263596808	0.270384271	0.266363978	0.641462481	1.016854514	0.577568359
HNF3B	FOXF1A	Ct12	Cg24	0.213988095	0.346177181	0.265917322	0.635	0.989620737	0.577543431
LEF1TCF1	SMAD5	Ct8	Cg24	0.264196429	0.27125	0.267842262	0.60625	1.06309143	0.57749705
ETS1	SERPINB9	Ct6	Cg8	0.291350683	0.254219801	0.257533561	0.628829701	1.029686826	0.577380592
HNF3ALPHA	PVRL3	Ct12	Cg54	0.25465917	0.346678026	0.204136781	0.682325355	1.004361995	0.577379134
TITF1	SDPR	Ct9	Cg37	0.2775	0.2675	0.262666667	0.62875	1.006840548	0.577336219
HNF3	TSPAN2	Ct12	Cg18	0.256107335	0.292293642	0.247344549	0.655211892	1.016854514	0.577295325
ETS1	RABGAP1L	Ct6	Cg8	0.291350683	0.240033973	0.257533561	0.66505096	1.029686826	0.577278434
NRF2	ID2	Ct6	Cg24	0.255892857	0.304990941	0.270944492	0.60125	0.970058096	0.577277702
LEF1TCF1	TBX4	Ct8	Cg24	0.264196429	0.2725	0.267842262	0.60125	1.06309143	0.57723118
SREBP1	SMAD5	Ct0	Cg24	0.289722585	0.24872056	0.289241427	0.59311028	0.996969292	0.577226779
SOX9	ZFX	Ct15	Cg24	0.230922619	0.31125	0.282046131	0.595	1.019388695	0.577057507
TITF1	F2R	Ct9	Cg37	0.2775	0.277083333	0.262666667	0.604166667	1.006840548	0.576998224
SREBP	UPK3B	Ct0	Cg2	0.229338005	0.333944963	0.241242766	0.666972481	0.996969292	0.576998077
HNF3	LRP2	Ct12	Cg50	0.267338012	0.270427165	0.2597216	0.643061459	1.016854514	0.576954148
GRE	PRDM1	Ct7	Cg24	0.21889881	0.365277778	0.232589286	0.714166667	0.924317102	0.576945267
HNF3ALPHA	BTBD3	Ct12	Cg19	0.184846847	0.365018158	0.285389746	0.634331992	1.004361995	0.576894596
HNF3	COL6A2	Ct12	Cg2	0.313729769	0.247682267	0.241534142	0.642426	1.016854514	0.576851316
ETS1	DOCK9	Ct6	Cg19	0.298833094	0.275771572	0.220555476	0.654907358	1.029686826	0.576829725
OCT	GNAI1	Ct15	Cg37	0.261333333	0.322916667	0.221625	0.666666667	0.982291828	0.57677531
CEBP	GPM6B	Ct1	Cg39	0.253224289	0.267485448	0.251612144	0.642485448	1.118087834	0.576745935
LMO2COM	SH3D19	Ct2	Cg32	0.270833333	0.291666667	0.229166667	0.666666667	1.014333808	0.576738243
NFKAPPAB	PRDX6	Ct7	Cg8	0.216979167	0.3875	0.204236111	0.75625	0.942600003	0.57673577
NFKAPPAB	MTDH	Ct7	Cg24	0.265714286	0.314166667	0.232589286	0.66875	0.942600003	0.57672595
HNF3	LPP	Ct12	Cg31	0.287129258	0.284069699	0.230990064	0.638468136	1.016854514	0.576682421
HNF3	B3GNT2	Ct12	Cg55	0.284217054	0.257885549	0.249415204	0.657000304	1.016854514	0.576571348
HFH8	VEGFA	Ct11	Cg49	0.25	0.333125	0.2265	0.625	1.034953495	0.576503617
HNF3ALPHA	YWHAB	Ct12	Cg56	0.236986785	0.323742897	0.23093714	0.685626649	1.004361995	0.57650027
GATA3	PDIA5	Ct5	Cg47	0.238095238	0.302916667	0.252380952	0.625	1.072395367	0.576495173
GATA3	EIF4E3	Ct5	Cg44	0.270833333	0.28125	0.238854167	0.625	1.072395367	0.576461492
HNF3ALPHA	NLK	Ct12	Cg28	0.280832345	0.250253378	0.259920317	0.664581841	1.004361995	0.576452139
TEF	SUPT16H	Ct15	Cg24	0.294583333	0.2075	0.282046131	0.66875	1.057156071	0.576426138
CIZ	TFRC	Ct14	Cg23	0.277777778	0.25375	0.271805556	0.625	1.016854514	0.576351715
ETS1	PVRL3	Ct6	Cg54	0.296224364	0.258999972	0.230352566	0.668916624	1.029686826	0.576333463
HNF3	ZDHHC14	Ct12	Cg2	0.313729769	0.240932634	0.241534142	0.655483318	1.016854514	0.576310184
HNF3B	ABCD3	Ct12	Cg45	0.3	0.238544858	0.266363978	0.645	0.989620737	0.576301054
GATA3	ACTB	Ct5	Cg29	0.236111111	0.296666667	0.267638889	0.604166667	1.072395367	0.576176791
ETS1	SOX7	Ct6	Cg24	0.283726334	0.244388443	0.270944492	0.627832664	1.029686826	0.576170758
HNF3	GPM6B	Ct12	Cg39	0.271155625	0.27562405	0.242898104	0.6577803	1.016854514	0.576152489
HNF3	MFAP3L	Ct12	Cg20	0.243948544	0.330912817	0.216796746	0.68152405	1.016854514	0.576070417
OCT	SUPT16H	Ct15	Cg24	0.348214286	0.2075	0.282046131	0.605	0.982291828	0.575966988
HNF3ALPHA	CLDN18	Ct12	Cg13	0.212081826	0.329787044	0.248640375	0.692541839	1.004361995	0.575878179
FOXO1	MEF2C	Ct11	Cg24	0.320982143	0.222291667	0.208675595	0.712083333	1.139761328	0.575807817
ETS1	EDIL3	Ct6	Cg19	0.298833094	0.271742008	0.220555476	0.655113011	1.029686826	0.575791948
HNF3	MSN	Ct12	Cg56	0.282907969	0.281190933	0.23093714	0.646463721	1.016854514	0.575761879
GATA3	CNN3	Ct5	Cg45	0.243055556	0.291666667	0.237986111	0.666666667	1.072395367	0.575673124
ETS2	KLF7	Ct6	Cg24	0.273214286	0.261802377	0.270944492	0.61	1.019388695	0.575610053
FOXO1	GABARAPL1	Ct11	Cg32	0.275208333	0.255	0.238541667	0.63125	1.139761328	0.575569358
TEF	PCOLCE2	Ct15	Cg32	0.31625	0.25	0.23046875	0.625	1.057156071	0.575539605
ETS2	BCL6B	Ct6	Cg24	0.273214286	0.242856688	0.270944492	0.65625	1.019388695	0.57546361
CEBP	AQP5	Ct1	Cg51	0.328729786	0.204620778	0.226864893	0.704620778	1.118087834	0.575437859
CEBP	GHR	Ct1	Cg50	0.320240778	0.194744096	0.272620389	0.632244096	1.118087834	0.575416745
SOX9	ID4	Ct15	Cg30	0.211666667	0.385833333	0.207541667	0.695416667	1.019388695	0.575397278
NFE2	SOX7	Ct9	Cg24	0.300952381	0.245	0.28235119	0.62375	0.924317102	0.575321534
HNF3	MAPT	Ct12	Cg34	0.262520949	0.256859736	0.251579117	0.695199981	1.016854514	0.575258302
HNF3B	MTDH	Ct12	Cg24	0.213988095	0.321264513	0.265917322	0.6625	0.989620737	0.575216994
NFKAPPAB65	SREBF1	Ct7	Cg24	0.213154762	0.370555556	0.232589286	0.691666667	0.942600003	0.575168767
CEBP	SH3D19	Ct1	Cg32	0.215634081	0.314999483	0.243233707	0.648332817	1.118087834	0.575162571
ERR1	MSN	Ct1	Cg56	0.236111111	0.295601168	0.285923397	0.625	0.960194734	0.575160365
AMEF2	TFRC	Ct14	Cg23	0.265833333	0.25375	0.271805556	0.62875	1.037622053	0.57507419
CEBP	PDIA5	Ct1	Cg47	0.302150535	0.231484525	0.22845622	0.668984525	1.118087834	0.575016145
FREAC2	NLK	Ct11	Cg28	0.266	0.28375	0.24275	0.6525	0.99942736	0.57499433
CEBP	CXCR4	Ct1	Cg41	0.275300861	0.293156542	0.186261542	0.709823208	1.118087834	0.574886432
ETS1	NEDD9	Ct6	Cg5	0.305514674	0.229470281	0.263504891	0.626705421	1.029686826	0.574830067
AMEF2	AHR	Ct14	Cg24	0.254255952	0.308333333	0.228318452	0.641666667	1.037622053	0.574807811
AMEF2	GHR	Ct14	Cg50	0.2735	0.26375	0.24925	0.63875	1.037622053	0.574803474
OCT	FGFR2	Ct15	Cg16	0.211	0.388333333	0.194708333	0.76	0.982291828	0.574765542
IRF1	6330416G13RIK	Ct5	Cg40	0.269666667	0.25375	0.2515	0.62875	1.100708876	0.574764878
AMEF2	ZFX	Ct14	Cg24	0.254255952	0.295	0.228318452	0.67	1.037622053	0.574736156
TEF	SMAD5	Ct15	Cg24	0.294583333	0.248125	0.282046131	0.54625	1.057156071	0.574733054
ETS1	PRDX6	Ct6	Cg8	0.291350683	0.236918863	0.257533561	0.650378295	1.029686826	0.574731616
TEF1	YWHAB	Ct4	Cg56	0.208333333	0.333333333	0.243055556	0.666666667	1.057156071	0.574677063
SREBP1	ABCA3	Ct0	Cg6	0.189764174	0.440760161	0.189764174	0.75163008	0.996969292	0.574664791
HNF3	NDST1	Ct12	Cg48	0.263468024	0.283634033	0.239147109	0.653746241	1.016854514	0.574582543
HNF3ALPHA	DNAHC8	Ct12	Cg0	0.250884615	0.29314594	0.253791157	0.633564385	1.004361995	0.574565346
SREBP1	MYCT1	Ct0	Cg1	0.316270754	0.237329975	0.232937421	0.681164988	0.996969292	0.574543775
GRE	JUN	Ct7	Cg24	0.21889881	0.355833333	0.232589286	0.70875	0.924317102	0.574512159
TEF	TBX4	Ct15	Cg24	0.294583333	0.22125	0.282046131	0.61	1.057156071	0.574427294
HNF3	ADAM19	Ct12	Cg2	0.313729769	0.239975447	0.241534142	0.641014376	1.016854514	0.574418551
SREBP	ROS1	Ct0	Cg48	0.219832515	0.325076425	0.251082515	0.662538213	0.996969292	0.574411761
HNF3B	CLMN	Ct12	Cg47	0.27547619	0.242516208	0.283050895	0.6325	0.989620737	0.574317878
HNF3ALPHA	MEF2C	Ct12	Cg24	0.304597875	0.225333292	0.265917322	0.645669629	1.004361995	0.574314704
ETS1	FOXF1A	Ct6	Cg24	0.283726334	0.242167708	0.270944492	0.617001563	1.029686826	0.574263156
HNF3B	ZNRF2	Ct12	Cg50	0.252	0.292119609	0.2597216	0.625	0.989620737	0.574251668
FOXO1	BTG3	Ct11	Cg47	0.274404762	0.259375	0.22952381	0.635	1.139761328	0.574237953
CEBP	GGCX	Ct1	Cg47	0.302150535	0.229585785	0.22845622	0.667085785	1.118087834	0.574220403
IRF1	TSHB	Ct5	Cg48	0.251458333	0.291666667	0.219479167	0.666666667	1.100708876	0.574170556
ERR1	MMD	Ct1	Cg56	0.236111111	0.291522803	0.285923397	0.625	0.960194734	0.5741624
AMEF2	PODXL	Ct14	Cg47	0.210952381	0.3775	0.200714286	0.710833333	1.037622053	0.574031641
AMEF2	ID4	Ct14	Cg30	0.218666667	0.363333333	0.205166667	0.696666667	1.037622053	0.573994006
HFH8	FOXA2	Ct11	Cg24	0.147321429	0.492083333	0.208675595	0.75	1.034953495	0.57374616
FREAC2	FOXA1	Ct11	Cg24	0.228005952	0.369583333	0.208675595	0.667916667	0.99942736	0.573720631
IRF1	HBA-A1	Ct5	Cg47	0.266666667	0.2525	0.252380952	0.6275	1.100708876	0.573715537
ETS1	BCL6B	Ct6	Cg24	0.283726334	0.242856688	0.270944492	0.610535031	1.029686826	0.573711061
ETS2	JUN	Ct6	Cg24	0.273214286	0.28276408	0.270944492	0.55	1.019388695	0.57370523
CIZ	NPR3	Ct14	Cg34	0.260416667	0.294166667	0.2259375	0.666666667	1.016854514	0.57368998
NFE2	MTDH	Ct9	Cg24	0.300952381	0.25125	0.28235119	0.59375	0.924317102	0.573590911
HNF3	ZFX	Ct12	Cg24	0.279165995	0.264782573	0.265917322	0.58618625	1.016854514	0.573586768
TITF1	ID2	Ct9	Cg24	0.26375	0.268333333	0.28235119	0.581666667	1.006840548	0.573503997
BARBIE	MMD	Ct4	Cg56	0.277777778	0.25	0.243055556	0.625	1.109013062	0.573482233
FOXO1	PCOLCE2	Ct11	Cg32	0.275208333	0.25	0.238541667	0.625	1.139761328	0.573432722
HNF4ALPHA	CXCR4	Ct3	Cg41	0.222222222	0.354166667	0.222222222	0.645833333	1.034953495	0.573426809
AMEF2	SUPT16H	Ct14	Cg24	0.254255952	0.29125	0.228318452	0.66625	1.037622053	0.573415346
IRF1	ENG	Ct5	Cg5	0.268125	0.26125	0.238229167	0.63625	1.100708876	0.573404505
SREBP1	COL6A1	Ct0	Cg2	0.253147528	0.296027555	0.241242766	0.648013778	0.996969292	0.573361158
LEF1TCF1	FOXA1	Ct8	Cg24	0.264196429	0.23	0.267842262	0.675	1.06309143	0.573358208
TFIIA	CXCR4	Ct3	Cg41	0.222222222	0.354166667	0.222222222	0.708333333	0.942600003	0.573348224
CEBP	ITGA8	Ct1	Cg39	0.253224289	0.258649525	0.251612144	0.633649525	1.118087834	0.573335997
IRF1	ICAM2	Ct5	Cg40	0.269666667	0.25	0.2515	0.625	1.100708876	0.573267365
IRF1	SDC2	Ct5	Cg40	0.269666667	0.25	0.2515	0.625	1.100708876	0.573267365
HNF3ALPHA	NDST1	Ct12	Cg48	0.264598304	0.283634033	0.239147109	0.646704809	1.004361995	0.573225975
HNF3B	MGLL	Ct12	Cg32	0.260208333	0.270166863	0.266943475	0.6275	0.989620737	0.573200933
SOX9	ETV5	Ct15	Cg24	0.230922619	0.297708333	0.282046131	0.589166667	1.019388695	0.573151521
HNF3ALPHA	CFTR	Ct12	Cg56	0.236986785	0.321656541	0.23093714	0.658648153	1.004361995	0.573151266
TCF4	KLF7	Ct8	Cg24	0.271488095	0.2625	0.267842262	0.60125	1.014333808	0.573125061
HNF3ALPHA	LRP2	Ct12	Cg50	0.259826787	0.270427165	0.2597216	0.635079289	1.004361995	0.573119342
ERR1	FOXA2	Ct1	Cg24	0.130952381	0.478572434	0.289989716	0.666666667	0.960194734	0.573078304
TCF4	ID2	Ct8	Cg24	0.271488095	0.22875	0.267842262	0.68875	1.014333808	0.572999428
NRF2	RAB2	Ct6	Cg24	0.255892857	0.262082477	0.270944492	0.65875	0.970058096	0.572943578
SREBP1	FLI1	Ct0	Cg24	0.289722585	0.226576843	0.289241427	0.613288422	0.996969292	0.572928748
AMEF2	ZNRF2	Ct14	Cg50	0.2735	0.25875	0.24925	0.63375	1.037622053	0.57286693
HNF3	PVRL3	Ct12	Cg54	0.240084507	0.346678026	0.204136781	0.671025017	1.016854514	0.572830529
FOXO1	SREBF1	Ct11	Cg24	0.320982143	0.1925	0.208675595	0.78875	1.139761328	0.572818545
TEF1	ID4	Ct4	Cg30	0.241666667	0.333333333	0.204166667	0.666666667	1.057156071	0.572817164
ETS2	ENG	Ct6	Cg5	0.208125	0.324498229	0.263504891	0.63875	1.019388695	0.57279537
HNF3ALPHA	MGLL	Ct12	Cg32	0.25058331	0.270166863	0.266943475	0.637808941	1.004361995	0.572727519
IRF1	BTG3	Ct5	Cg47	0.266666667	0.25	0.252380952	0.625	1.100708876	0.572716539
IRF1	GNB4	Ct5	Cg47	0.266666667	0.25	0.252380952	0.625	1.100708876	0.572716539
IRF1	EDIL3	Ct5	Cg19	0.283333333	0.25	0.2375	0.625	1.100708876	0.572705986
IRF1	EHD2	Ct5	Cg19	0.283333333	0.25	0.2375	0.625	1.100708876	0.572705986
AMEF2	JUN	Ct14	Cg24	0.254255952	0.265416667	0.228318452	0.72375	1.037622053	0.572691863
HNF3B	RUNX1T1	Ct12	Cg24	0.213988095	0.308211292	0.265917322	0.666666667	0.989620737	0.572690909
SREBP	FLI1	Ct0	Cg24	0.288760269	0.226576843	0.289241427	0.613288422	0.996969292	0.572690528
CEBP	AZIN1	Ct1	Cg38	0.390881186	0.154536806	0.261412815	0.654536806	1.118087834	0.572600465
FOXO4	SH3D19	Ct11	Cg32	0.270833333	0.260416667	0.238541667	0.666666667	1.029686826	0.572556869
CIZ	SMAD5	Ct14	Cg24	0.202380952	0.3575	0.228318452	0.6875	1.016854514	0.57255179
ETS2	RAB2	Ct6	Cg24	0.273214286	0.262082477	0.270944492	0.58375	1.019388695	0.572530401
NFE2	ACTB	Ct9	Cg29	0.226111111	0.307083333	0.262361111	0.685416667	0.924317102	0.572508129
HNF3	ENG	Ct12	Cg5	0.332405679	0.195991575	0.279392579	0.623460063	1.016854514	0.572497402
SOX9	KLF7	Ct15	Cg24	0.230922619	0.268541667	0.282046131	0.646666667	1.019388695	0.572436508
IRF1	NEDD9	Ct5	Cg5	0.268125	0.25875	0.238229167	0.63375	1.100708876	0.572433946
GATA3	ARRB1	Ct5	Cg52	0.239583333	0.291666667	0.230729167	0.666666667	1.072395367	0.572418546
CEBP	TOPORS	Ct1	Cg24	0.449027052	0.126376821	0.289989716	0.626376821	1.118087834	0.572406117
HNF3ALPHA	CNN3	Ct12	Cg45	0.235495125	0.285395214	0.266363978	0.640804628	1.004361995	0.572387316
AMEF2	LRP2	Ct14	Cg50	0.2735	0.2575	0.24925	0.6325	1.037622053	0.572378987
CEBP	ARIH1	Ct1	Cg4	0.39603469	0.135450395	0.302184012	0.635450395	1.118087834	0.572358083
SREBP	6330416G13RIK	Ct0	Cg40	0.185100344	0.354224395	0.272600344	0.645862198	0.996969292	0.57230721
SOX9	MTDH	Ct15	Cg24	0.230922619	0.294375	0.282046131	0.58875	1.019388695	0.57229478
CEBP	STARD4	Ct1	Cg11	0.324897553	0.21557975	0.224948776	0.65307975	1.118087834	0.572281916
FOXO1	PDIA5	Ct11	Cg47	0.274404762	0.254375	0.22952381	0.63	1.139761328	0.572276662
OCT	PODXL	Ct15	Cg47	0.253333333	0.307708333	0.224404762	0.669166667	0.982291828	0.572242108
SREBP	CTGF	Ct0	Cg48	0.219832515	0.317068803	0.251082515	0.658534401	0.996969292	0.572190009
GRE	SREBF1	Ct7	Cg24	0.21889881	0.370555556	0.232589286	0.65875	0.924317102	0.57217451
CIZ	MEF2C	Ct14	Cg24	0.202380952	0.366666667	0.228318452	0.666666667	1.016854514	0.572161597
ETS2	CEBPA	Ct6	Cg24	0.273214286	0.246916817	0.270944492	0.61625	1.019388695	0.572142084
HNF3	LYZ1	Ct12	Cg0	0.295716128	0.215948245	0.253791157	0.696682915	1.016854514	0.572136157
GATA3	SDPR	Ct5	Cg37	0.275	0.229166667	0.281166667	0.604166667	1.072395367	0.572130312
ETS2	SOX7	Ct6	Cg24	0.273214286	0.244388443	0.270944492	0.6225	1.019388695	0.572127661
HNF3ALPHA	TSPAN2	Ct12	Cg18	0.232697147	0.292293642	0.247344549	0.679061904	1.004361995	0.572089598
HNF3ALPHA	CLMN	Ct12	Cg47	0.273878828	0.242516208	0.283050895	0.607654563	1.004361995	0.572089332
HNF3ALPHA	LPGAT1	Ct12	Cg37	0.296693316	0.228349138	0.262205276	0.642700181	1.004361995	0.572045939
CEBP	MEG3	Ct1	Cg49	0.365302953	0.170547184	0.245151477	0.670547184	1.118087834	0.571945555
HNF3B	EIF4E3	Ct12	Cg44	0.288125	0.249161775	0.252972095	0.63625	0.989620737	0.571845812
ETS2	FOXF1A	Ct6	Cg24	0.273214286	0.242167708	0.270944492	0.625	1.019388695	0.571761587
FOXO1	GNB4	Ct11	Cg47	0.274404762	0.2525	0.22952381	0.63	1.139761328	0.571747671
CEBP	GGTA1	Ct1	Cg55	0.360272593	0.173464448	0.242636296	0.673464448	1.118087834	0.571739909
HNF3	MMD	Ct12	Cg56	0.282907969	0.269667321	0.23093714	0.637095606	1.016854514	0.571714016
HNF3ALPHA	GABARAPL1	Ct12	Cg32	0.25058331	0.28489338	0.266943475	0.596256038	1.004361995	0.571705156
TITF1	SOX7	Ct9	Cg24	0.26375	0.245	0.28235119	0.62125	1.006840548	0.571704893
LEF1TCF1	MMD	Ct8	Cg56	0.261944444	0.25875	0.250902778	0.63	1.06309143	0.571561903
NFKAPPAB	BCL6B	Ct7	Cg24	0.265714286	0.273333333	0.232589286	0.715	0.942600003	0.571533032
NRF2	GGTA1	Ct6	Cg55	0.2625	0.282944896	0.25009146	0.63125	0.970058096	0.571466986
FOXO1	TSN	Ct11	Cg28	0.305	0.20875	0.24275	0.645	1.139761328	0.571389689
HNF3ALPHA	CLDN10	Ct12	Cg44	0.244191673	0.296029943	0.252972095	0.618461104	1.004361995	0.571370378
HNF3	SLC1A5	Ct12	Cg0	0.295716128	0.245567986	0.253791157	0.605843863	1.016854514	0.571337654
SOX5	ID4	Ct15	Cg30	0.199666667	0.385833333	0.207541667	0.692916667	1.024502675	0.571314951
HNF3ALPHA	UTP11L	Ct12	Cg28	0.280832345	0.248135733	0.259920317	0.623886788	1.004361995	0.57130969
FREAC2	PODXL	Ct11	Cg47	0.250833333	0.294166667	0.22952381	0.669166667	0.99942736	0.571164884
CEBP	HIST2H3C1	Ct1	Cg51	0.328729786	0.209757503	0.226864893	0.647257503	1.118087834	0.571129521
AMEF2	MCL1	Ct14	Cg35	0.275833333	0.275	0.22125	0.65	1.037622053	0.571119395
HNF3B	QK	Ct12	Cg50	0.252	0.279516196	0.2597216	0.625	0.989620737	0.571094594
ETS1	CEBPA	Ct6	Cg24	0.283726334	0.246916817	0.270944492	0.576625225	1.029686826	0.570809483
HNF3	SMAD5	Ct12	Cg24	0.279165995	0.261351078	0.265917322	0.571222938	1.016854514	0.570804302
HNF3	TSN	Ct12	Cg28	0.254428605	0.267448315	0.259920317	0.626144719	1.016854514	0.570752006
NRF2	CEBPA	Ct6	Cg24	0.255892857	0.246916817	0.270944492	0.6775	0.970058096	0.570689031
HNF3ALPHA	SDPR	Ct12	Cg37	0.296693316	0.225131243	0.262205276	0.638598115	1.004361995	0.570575156
SREBP	SEMA7A	Ct0	Cg13	0.26408223	0.244361325	0.29533223	0.590930663	0.996969292	0.570541974
ETS1	MTDH	Ct6	Cg24	0.283726334	0.223607768	0.270944492	0.634161651	1.029686826	0.570520822
HNF3B	EDNRA	Ct12	Cg44	0.288125	0.245941243	0.252972095	0.6325	0.989620737	0.570494918
NFE2	F2R	Ct9	Cg37	0.247833333	0.277083333	0.262666667	0.672916667	0.924317102	0.570485578
SREBP1	PRDM1	Ct0	Cg24	0.289722585	0.248164987	0.289241427	0.54074916	0.996969292	0.570436917
HNF3	NPC1	Ct12	Cg18	0.256107335	0.273215478	0.247344549	0.636847856	1.016854514	0.570414454
AMEF2	MYO1B	Ct14	Cg20	0.284583333	0.255	0.236041667	0.63	1.037622053	0.570347782
HNF3ALPHA	3110001I20RIK	Ct12	Cg38	0.260115211	0.2190305	0.326657947	0.598253638	1.004361995	0.570252764
HNF3B	GPM6B	Ct12	Cg39	0.253125	0.27562405	0.242898104	0.66625	0.989620737	0.570194187
LBP1	PRICKLE1	Ct2	Cg22	0.291666667	0.263888889	0.211805556	0.708333333	0.967601075	0.570193693
HNF3	ITGA9	Ct12	Cg18	0.256107335	0.2709662	0.247344549	0.63873303	1.016854514	0.570035903
NFKAPPAB65	JUN	Ct7	Cg24	0.213154762	0.355833333	0.232589286	0.67	0.942600003	0.569989298
NFKAPPAB65	PRDM1	Ct7	Cg24	0.213154762	0.365277778	0.232589286	0.6525	0.942600003	0.569969995
HNF3ALPHA	SH3D19	Ct12	Cg32	0.25058331	0.257203092	0.266943475	0.644509292	1.004361995	0.56996198
HNF3	F2R	Ct12	Cg37	0.242589178	0.275214628	0.262205276	0.625442804	1.016854514	0.569939619
IRF1	CNN3	Ct5	Cg45	0.232916667	0.291666667	0.237986111	0.625	1.100708876	0.569867557
LEF1TCF1	GNAI1	Ct8	Cg37	0.215333333	0.339583333	0.212583333	0.672916667	1.06309143	0.56985563
HNF3ALPHA	SLC23A2	Ct12	Cg0	0.250884615	0.269391318	0.253791157	0.645478983	1.004361995	0.569853619
OCT	SIVA1	Ct15	Cg10	0.267916667	0.230625	0.282604167	0.6475	0.982291828	0.56976481
HNF3ALPHA	AHR	Ct12	Cg24	0.304597875	0.216981958	0.265917322	0.629115542	1.004361995	0.569757074
HNF3	CLDN10	Ct12	Cg44	0.226599612	0.296029943	0.252972095	0.643083811	1.016854514	0.569703946
NFKAPPAB65	WWTR1	Ct7	Cg24	0.213154762	0.333333333	0.232589286	0.711666667	0.942600003	0.569634053
GATA3	SEMA3E	Ct5	Cg0	0.234848485	0.291666667	0.226287879	0.666666667	1.072395367	0.569606505
FOXO1	ETS1	Ct11	Cg24	0.320982143	0.211875	0.208675595	0.685	1.139761328	0.569596212
IRF1	FHL1	Ct5	Cg46	0.2555	0.25875	0.24025	0.63375	1.100708876	0.569594304
ETS2	MTDH	Ct6	Cg24	0.273214286	0.223607768	0.270944492	0.65625	1.019388695	0.569554081
SREBP1	RUNX1T1	Ct0	Cg24	0.289722585	0.200972421	0.289241427	0.659305754	0.996969292	0.569532478
IRF1	KITL	Ct5	Cg5	0.268125	0.245416667	0.238229167	0.64125	1.100708876	0.569497757
HNF3	SUPT16H	Ct12	Cg24	0.279165995	0.252801158	0.265917322	0.57966695	1.016854514	0.569479631
TEF	PODXL	Ct15	Cg47	0.249761905	0.307708333	0.224404762	0.606666667	1.057156071	0.569473272
HFH8	ID4	Ct11	Cg30	0.208333333	0.363958333	0.211416667	0.666666667	1.034953495	0.569472037
LEF1TCF1	F2R	Ct8	Cg37	0.215333333	0.338333333	0.212583333	0.671666667	1.06309143	0.569460637
ETS2	FAM134B	Ct6	Cg8	0.2384375	0.282576549	0.257533561	0.625	1.019388695	0.569436816
ETS1	KITL	Ct6	Cg5	0.305514674	0.216730528	0.263504891	0.615095793	1.029686826	0.56940804
SREBP	CXCR4	Ct0	Cg41	0.293646322	0.288321784	0.193730722	0.675410892	0.996969292	0.56936897
ERR1	ACOXL	Ct1	Cg4	0.208333333	0.292274851	0.302184012	0.625	0.960194734	0.569354331
HNF3	CHPT1	Ct12	Cg39	0.271155625	0.260501692	0.242898104	0.63282755	1.016854514	0.569343919
IRF1	SCIN	Ct5	Cg49	0.2555	0.26125	0.236083333	0.63625	1.100708876	0.569313654
ETS1	CDH5	Ct6	Cg40	0.2845927	0.274814585	0.1900309	0.720971878	1.029686826	0.569297013
HNF3	RTN1	Ct12	Cg50	0.267338012	0.243076369	0.2597216	0.642687054	1.016854514	0.569273853
HNF3	PRICKLE1	Ct12	Cg22	0.285259773	0.274684163	0.216126325	0.64001792	1.016854514	0.569218619
SOX9	ID2	Ct15	Cg24	0.230922619	0.302083333	0.282046131	0.54875	1.019388695	0.5691195
TEF	CXCR4	Ct15	Cg41	0.267222222	0.3525	0.155625	0.709583333	1.057156071	0.569058214
HNF3B	LRP2	Ct12	Cg50	0.252	0.270427165	0.2597216	0.6275	0.989620737	0.569023471
CEBP	SEMA7A	Ct1	Cg13	0.369406089	0.184641075	0.231578044	0.622141075	1.118087834	0.568999413
HNF3B	PCOLCE2	Ct12	Cg32	0.260208333	0.255510563	0.266943475	0.625	0.989620737	0.568934502
NFE2	MME	Ct9	Cg37	0.247833333	0.291666667	0.262666667	0.625	0.924317102	0.568877898
ETS2	FGFR2	Ct6	Cg16	0.261	0.295712954	0.219049094	0.63625	1.019388695	0.568856193
FOXO1	UTP11L	Ct11	Cg28	0.305	0.193125	0.24275	0.6725	1.139761328	0.568820805
HNF3B	TSPAN2	Ct12	Cg18	0.253229167	0.292293642	0.247344549	0.604166667	0.989620737	0.568731946
LEF1TCF1	CPD	Ct8	Cg56	0.261944444	0.25	0.250902778	0.625	1.06309143	0.568542799
LEF1TCF1	MOBKL2B	Ct8	Cg56	0.261944444	0.25	0.250902778	0.625	1.06309143	0.568542799
CEBP	ENPP2	Ct1	Cg7	0.326948228	0.189649575	0.250974114	0.627149575	1.118087834	0.568510324
ETS1	SRGN	Ct6	Cg9	0.282431583	0.272225713	0.213310528	0.64583857	1.029686826	0.568473833
SREBP	ABCA3	Ct0	Cg6	0.189764174	0.440760161	0.189764174	0.68913008	0.996969292	0.56846237
HNF3	TAGLN	Ct12	Cg2	0.313729769	0.214331403	0.241534142	0.659701545	1.016854514	0.568398991
NRF2	KLF7	Ct6	Cg24	0.255892857	0.261802377	0.270944492	0.61875	0.970058096	0.568398769
HNF3	GGTA1	Ct12	Cg55	0.284217054	0.240944858	0.249415204	0.62721675	1.016854514	0.568389306
FREAC2	DDX39	Ct11	Cg28	0.266	0.26375	0.24275	0.64	0.99942736	0.568388875
HNF3	FBLIM1	Ct12	Cg45	0.263596808	0.251018798	0.266363978	0.607722175	1.016854514	0.56837599
ERR1	LRP2	Ct1	Cg50	0.225	0.295826908	0.272620389	0.625	0.960194734	0.568364878
SREBP	HMGCS1	Ct0	Cg38	0.190094571	0.378881646	0.219905715	0.689440823	0.996969292	0.568343728
HNF4ALPHA	1190002N15RIK	Ct3	Cg54	0.283333333	0.25	0.2375	0.625	1.034953495	0.568313233
HNF4ALPHA	TIMP3	Ct3	Cg54	0.283333333	0.25	0.2375	0.625	1.034953495	0.568313233
HNF4ALPHA	TMOD3	Ct3	Cg54	0.283333333	0.25	0.2375	0.625	1.034953495	0.568313233
SREBP	FAM13C	Ct0	Cg51	0.223960772	0.3102034	0.239585772	0.6551017	0.996969292	0.568242556
HNF3B	MAPT	Ct12	Cg34	0.275208333	0.256859736	0.251579117	0.6175	0.989620737	0.568220952
FOXO1	FHL1	Ct11	Cg46	0.261	0.263125	0.2165	0.64125	1.139761328	0.568215043
CEBP	LEPR	Ct1	Cg20	0.288188716	0.254754336	0.175344358	0.754754336	1.118087834	0.568193795
ERR1	ZNRF2	Ct1	Cg50	0.225	0.2950824	0.272620389	0.625	0.960194734	0.56818588
FREAC2	PITPNC1	Ct11	Cg28	0.266	0.264375	0.24275	0.63625	0.99942736	0.568139567
IRF1	PCX	Ct5	Cg46	0.2555	0.255	0.24025	0.63	1.100708876	0.568134205
GATA3	RCAN1	Ct5	Cg29	0.236111111	0.25625	0.267638889	0.625	1.072395367	0.568127168
ETS2	GJB6	Ct6	Cg8	0.2384375	0.275181386	0.257533561	0.63	1.019388695	0.568117904
SOX5	EBF1	Ct15	Cg24	0.254464286	0.264583333	0.282046131	0.5575	1.024502675	0.5680786
ETS2	SCHIP1	Ct6	Cg8	0.2384375	0.275537618	0.257533561	0.62875	1.019388695	0.568068735
CIZ	SFTPC	Ct14	Cg29	0.277777778	0.25	0.245277778	0.625	1.016854514	0.567942434
HNF3B	DTNA	Ct12	Cg2	0.203571429	0.363688156	0.241534142	0.611666667	0.989620737	0.567938113
CEBP	TFRC	Ct1	Cg23	0.327507908	0.203529534	0.226253954	0.641029534	1.118087834	0.567838612
TEF1	CFTR	Ct4	Cg56	0.208333333	0.3125	0.243055556	0.645833333	1.057156071	0.567801764
ERR1	RTN1	Ct1	Cg50	0.225	0.293149433	0.272620389	0.625	0.960194734	0.567719296
HNF3	MCL1	Ct12	Cg35	0.283592059	0.26267201	0.235656875	0.604126825	1.016854514	0.567671204
TCF4	SIVA1	Ct8	Cg10	0.27875	0.2775	0.215	0.63875	1.014333808	0.567614547
AMEF2	PITPNC1	Ct14	Cg28	0.2455	0.26625	0.24775	0.64125	1.037622053	0.567613438
NFKAPPAB	MEF2C	Ct7	Cg24	0.265714286	0.2875	0.232589286	0.642916667	0.942600003	0.567564956
OCT	ELF5	Ct15	Cg24	0.348214286	0.18	0.282046131	0.62	0.982291828	0.567556278
LHX3	CXCR4	Ct13	Cg41	0.25	0.324791667	0.199791667	0.6875	0.965138724	0.567542106
SREBP	BDNF	Ct0	Cg38	0.190094571	0.389320737	0.219905715	0.663410368	0.996969292	0.567540979
HNF3B	F2R	Ct12	Cg37	0.247333333	0.275214628	0.262205276	0.609166667	0.989620737	0.567512019
ETS2	CD34	Ct6	Cg34	0.248958333	0.310218681	0.203223803	0.671666667	1.019388695	0.567424194
HNF3	A130022J15RIK	Ct12	Cg18	0.256107335	0.265818904	0.247344549	0.627478913	1.016854514	0.567408742
HNF3ALPHA	MME	Ct12	Cg37	0.296693316	0.229198542	0.262205276	0.59979035	1.004361995	0.567389569
ETS1	TSN	Ct6	Cg28	0.250048917	0.306062528	0.205516306	0.662843793	1.029686826	0.567348253
CEBP	ST3GAL6	Ct1	Cg43	0.250981085	0.265053259	0.225490542	0.640053259	1.118087834	0.567347719
HNF3B	B3GNT2	Ct12	Cg55	0.265	0.257885549	0.249415204	0.63625	0.989620737	0.567331044
GATA3	MRVI1	Ct5	Cg30	0.258333333	0.25375	0.24425	0.625	1.072395367	0.567325105
ETS1	5430416O09RIK	Ct6	Cg36	0.245554661	0.281405572	0.224212665	0.672108358	1.029686826	0.567264601
SREBP1	RCAN1	Ct0	Cg29	0.280915911	0.228108735	0.260082578	0.645304368	0.996969292	0.56726304
NRF2	FAM134B	Ct6	Cg8	0.2428125	0.282576549	0.257533561	0.625	0.970058096	0.56720473
HNF3ALPHA	JAM2	Ct12	Cg0	0.250884615	0.263572604	0.253791157	0.635225194	1.004361995	0.567163921
TEF	BCL6B	Ct15	Cg24	0.294583333	0.1825	0.282046131	0.6675	1.057156071	0.567117039
HNF3B	MCL1	Ct12	Cg35	0.276666667	0.26267201	0.235656875	0.63125	0.989620737	0.567107141
HNF3ALPHA	BCL6B	Ct12	Cg24	0.304597875	0.231498797	0.265917322	0.5680747	1.004361995	0.567106655
SREBP1	SERPINB6B	Ct0	Cg8	0.268593143	0.273371595	0.229530643	0.636685798	0.996969292	0.56710306
FOXO1	TSPAN2	Ct11	Cg18	0.265104167	0.270833333	0.195963542	0.666666667	1.139761328	0.56705747
SREBP1	SUPT16H	Ct0	Cg24	0.289722585	0.2112802	0.289241427	0.6056401	0.996969292	0.567054441
HNF3ALPHA	PCOLCE2	Ct12	Cg32	0.25058331	0.255510563	0.266943475	0.62259235	1.004361995	0.567034254
CEBP	ELOVL1	Ct1	Cg13	0.369406089	0.16740968	0.231578044	0.66740968	1.118087834	0.567030347
HNF3B	SH3D19	Ct12	Cg32	0.260208333	0.257203092	0.266943475	0.604166667	0.989620737	0.566996372
FOXO1	RAB2	Ct11	Cg24	0.320982143	0.214375	0.208675595	0.6525	1.139761328	0.566976604
NRF2	SCHIP1	Ct6	Cg8	0.2428125	0.275537618	0.257533561	0.63875	0.970058096	0.566959196
HNF3ALPHA	MAPRE1	Ct12	Cg45	0.235495125	0.270384271	0.266363978	0.626613925	1.004361995	0.56694528
FOXO1	GNAI1	Ct11	Cg37	0.293333333	0.273333333	0.173708333	0.671666667	1.139761328	0.566865854
GATA3	CHPT1	Ct5	Cg39	0.270833333	0.25375	0.231354167	0.625	1.072395367	0.566829644
SREBP	SUPT16H	Ct0	Cg24	0.288760269	0.2112802	0.289241427	0.6056401	0.996969292	0.566818664
HNF3	BCL6B	Ct12	Cg24	0.279165995	0.231498797	0.265917322	0.609173495	1.016854514	0.566754155
SREBP1	CFTR	Ct0	Cg56	0.224435234	0.334359598	0.203601901	0.698429799	0.996969292	0.566710684
SREBP	VEGFA	Ct0	Cg49	0.196602625	0.343351173	0.246602625	0.640425586	0.996969292	0.566642963
CEBP	NRAS	Ct1	Cg27	0.336304475	0.214936487	0.183777238	0.714936487	1.118087834	0.566578039
NFE2	UTP11L	Ct9	Cg28	0.2745	0.2675	0.23175	0.675	0.924317102	0.566567071
FOXO1	SMAD5	Ct11	Cg24	0.320982143	0.20375	0.208675595	0.6825	1.139761328	0.56655991
NFKAPPAB	VAV3	Ct7	Cg22	0.267708333	0.315	0.190763889	0.7	0.942600003	0.566548066
FOXO1	2900062L11RIK	Ct11	Cg35	0.396111111	0.163125	0.227777778	0.6325	1.139761328	0.566520224
HNF3B	JUN	Ct12	Cg24	0.213988095	0.34540805	0.265917322	0.545416667	0.989620737	0.566510855
FOXO4	GABARAPL1	Ct11	Cg32	0.270833333	0.255	0.238541667	0.625	1.029686826	0.566466152
HNF3ALPHA	PALM2	Ct12	Cg0	0.250884615	0.262363088	0.253791157	0.63173328	1.004361995	0.566447494
CEBP	PARD6B	Ct1	Cg3	0.33646166	0.18973625	0.21510583	0.68973625	1.118087834	0.566385506
GATA3	SFTPC	Ct5	Cg29	0.236111111	0.25	0.267638889	0.625	1.072395367	0.566376304
HNF3ALPHA	CYP2E1	Ct12	Cg13	0.212081826	0.313134243	0.248640375	0.638278658	1.004361995	0.566354405
HNF3B	NPC1	Ct12	Cg18	0.253229167	0.273215478	0.247344549	0.625	0.989620737	0.566348522
SREBP	COL6A1	Ct0	Cg2	0.229338005	0.296027555	0.241242766	0.648013778	0.996969292	0.566325427
HNF3B	LIPA	Ct12	Cg2	0.203571429	0.327567908	0.241534142	0.66375	0.989620737	0.566315897
GATA3	CCKAR	Ct5	Cg30	0.258333333	0.25	0.24425	0.625	1.072395367	0.566270251
NFKAPPAB	NLK	Ct7	Cg28	0.244	0.399166667	0.146	0.78875	0.942600003	0.566265979
HNF3ALPHA	LIPA	Ct12	Cg2	0.207301228	0.327567908	0.241534142	0.641514921	1.004361995	0.566235831
ERR1	CHPT1	Ct1	Cg39	0.25	0.279855393	0.251612144	0.625	0.960194734	0.566213967
IRF1	LIMD1	Ct5	Cg46	0.2555	0.25	0.24025	0.625	1.100708876	0.566165432
IRF1	SLC1A4	Ct5	Cg46	0.2555	0.25	0.24025	0.625	1.100708876	0.566165432
FOXO1	GOLPH2	Ct11	Cg49	0.299	0.21875	0.2265	0.625	1.139761328	0.566138479
NFKAPPAB	ELF5	Ct7	Cg24	0.265714286	0.293333333	0.232589286	0.6175	0.942600003	0.566130174
HNF3B	ITGA9	Ct12	Cg18	0.253229167	0.2709662	0.247344549	0.6275	0.989620737	0.566045984
SREBP	HBA-A1	Ct0	Cg47	0.223905384	0.330160768	0.214976813	0.665080384	0.996969292	0.566033575
ETS2	SERPINB6B	Ct6	Cg8	0.2384375	0.269261403	0.257533561	0.625	1.019388695	0.566011547
HNF3	TSPAN11	Ct12	Cg0	0.295716128	0.2277935	0.253791157	0.60578625	1.016854514	0.565990162
ETS1	FGFR2	Ct6	Cg16	0.234647281	0.295712954	0.219049094	0.67231943	1.029686826	0.565931046
HNF3B	TSN	Ct12	Cg28	0.2445	0.267448315	0.259920317	0.625	0.989620737	0.565865831
ETS1	CD34	Ct6	Cg34	0.236129743	0.310218681	0.203223803	0.685744688	1.029686826	0.565858186
ETS1	NRP1	Ct6	Cg52	0.250248009	0.258176381	0.229249336	0.688514571	1.029686826	0.565785339
SREBP1	CYP2E1	Ct0	Cg13	0.32658223	0.184380076	0.29533223	0.592190038	0.996969292	0.565776667
GATA3	CDADC1	Ct5	Cg39	0.270833333	0.25	0.231354167	0.625	1.072395367	0.565775711
CEBP	GUCY1B3	Ct1	Cg43	0.250981085	0.260878585	0.225490542	0.635878585	1.118087834	0.565759994
GATA3	TSPAN2	Ct5	Cg18	0.197916667	0.333333333	0.222291667	0.666666667	1.072395367	0.565676967
FOXO1	FOXF1A	Ct11	Cg24	0.320982143	0.204791667	0.208675595	0.670416667	1.139761328	0.565656708
CIZ	PITPNC1	Ct14	Cg28	0.25	0.26625	0.24775	0.625	1.016854514	0.565649967
NRF2	NEDD9	Ct6	Cg5	0.276875	0.229470281	0.263504891	0.645	0.970058096	0.565613207
ERR1	QK	Ct1	Cg50	0.225	0.284299108	0.272620389	0.625	0.960194734	0.565547987
SREBP1	SERPINB9	Ct0	Cg8	0.268593143	0.268455115	0.229530643	0.634227558	0.996969292	0.565544484
HNF3B	A130022J15RIK	Ct12	Cg18	0.253229167	0.265818904	0.247344549	0.635	0.989620737	0.56552988
IRF1	FYN	Ct5	Cg27	0.3	0.255	0.196875	0.63	1.100708876	0.565403025
NRF2	GJB6	Ct6	Cg8	0.2428125	0.275181386	0.257533561	0.625	0.970058096	0.565327629
HNF3B	A830073O21RIK	Ct12	Cg0	0.214772727	0.307429215	0.253791157	0.62875	0.989620737	0.565286277
NFKAPPAB65	ENPP2	Ct7	Cg7	0.2295	0.3425	0.187222222	0.75125	0.942600003	0.56524805
HNF3ALPHA	2810003C17RIK	Ct12	Cg0	0.250884615	0.259244768	0.253791157	0.628341628	1.004361995	0.56522105
ETS1	RAB31	Ct6	Cg9	0.282431583	0.264488438	0.213310528	0.634232656	1.029686826	0.565146119
HNF3	UTP11L	Ct12	Cg28	0.254428605	0.248135733	0.259920317	0.623316813	1.016854514	0.565109869
HNF3	ABCD3	Ct12	Cg45	0.263596808	0.238544858	0.266363978	0.61040585	1.016854514	0.565077351
FOXO4	PCOLCE2	Ct11	Cg32	0.270833333	0.25	0.238541667	0.625	1.029686826	0.565065696
AMEF2	LAMB1-1	Ct14	Cg35	0.275833333	0.25875	0.22125	0.63375	1.037622053	0.564996743
IRF1	KLRA3	Ct5	Cg49	0.2555	0.25	0.236083333	0.625	1.100708876	0.564928638
FOXO4	FOXA2	Ct11	Cg24	0.138392857	0.492083333	0.208675595	0.708333333	1.029686826	0.564866545
FOXO1	ZNRF2	Ct11	Cg50	0.275	0.226875	0.22925	0.635	1.139761328	0.56477705
SREBP	1200002N14RIK	Ct0	Cg11	0.266318963	0.216894518	0.328818963	0.545947259	0.996969292	0.564683371
FOXO1	SCIN	Ct11	Cg49	0.299	0.205625	0.2265	0.65125	1.139761328	0.564673128
NFE2	NLK	Ct9	Cg28	0.2745	0.28	0.23175	0.6275	0.924317102	0.564637028
FOXO1	NDST1	Ct11	Cg48	0.291458333	0.2625	0.184739583	0.64125	1.139761328	0.56462926
ETS1	CD38	Ct6	Cg8	0.291350683	0.226538895	0.257533561	0.589808343	1.029686826	0.564580781
HNF3B	CHPT1	Ct12	Cg39	0.253125	0.260501692	0.242898104	0.65125	0.989620737	0.564577127
GATA3	SLK	Ct5	Cg23	0.208333333	0.26375	0.28	0.625	1.072395367	0.564505303
HNF3	TMEM16A	Ct12	Cg33	0.251654722	0.290037209	0.207445645	0.669404252	1.016854514	0.564467317
FOXO1	KLF7	Ct11	Cg24	0.320982143	0.188333333	0.208675595	0.716666667	1.139761328	0.564451142
GATA3	NTN1	Ct5	Cg2	0.217261905	0.337083333	0.196636905	0.666666667	1.072395367	0.56439245
FOXO1	RTN1	Ct11	Cg50	0.275	0.225625	0.22925	0.635	1.139761328	0.564387144
NFKAPPAB	FLI1	Ct7	Cg24	0.265714286	0.277777778	0.232589286	0.635833333	0.942600003	0.564347499
HNF3	ITGA8	Ct12	Cg39	0.271155625	0.241400808	0.242898104	0.636153925	1.016854514	0.564319831
NFE2	SDPR	Ct9	Cg37	0.247833333	0.2675	0.262666667	0.63875	0.924317102	0.564293498
HNF3	LAMB1-1	Ct12	Cg35	0.283592059	0.219281064	0.235656875	0.689912151	1.016854514	0.564291477
FOXO1	GHR	Ct11	Cg50	0.275	0.225625	0.22925	0.63375	1.139761328	0.564248149
IRF1	ARRB1	Ct5	Cg52	0.221875	0.291666667	0.230729167	0.625	1.100708876	0.564230124
CEBP	TMEM47	Ct1	Cg43	0.250981085	0.256611118	0.225490542	0.631611118	1.118087834	0.564119756
GATA3	PARD6B	Ct5	Cg3	0.25	0.2575	0.2375	0.625	1.072395367	0.564062172
TCF4	GNAI1	Ct8	Cg37	0.209833333	0.339583333	0.212583333	0.666666667	1.014333808	0.564033583
IRF1	SRGN	Ct5	Cg9	0.2605	0.25875	0.21775	0.63375	1.100708876	0.564000626
HNF3ALPHA	NPC1	Ct12	Cg18	0.232697147	0.273215478	0.247344549	0.647975361	1.004361995	0.56396991
NRF2	LPP	Ct6	Cg31	0.2425	0.299093502	0.22417713	0.64875	0.970058096	0.563959793
HNF3	ACOXL	Ct12	Cg4	0.303163825	0.235721408	0.232050432	0.60678615	1.016854514	0.563954619
HNF3	MYLK	Ct12	Cg31	0.287129258	0.235879721	0.230990064	0.642252116	1.016854514	0.563852765
OCT	SLK	Ct15	Cg23	0.2625	0.297708333	0.208611111	0.6375	0.982291828	0.563796411
NRF2	SERPINB6B	Ct6	Cg8	0.2428125	0.269261403	0.257533561	0.625	0.970058096	0.563792887
CIZ	FLI1	Ct14	Cg24	0.202380952	0.325833333	0.228318452	0.666666667	1.016854514	0.563779416
TCF4	F2R	Ct8	Cg37	0.209833333	0.338333333	0.212583333	0.666666667	1.014333808	0.563773639
FOXO1	LIMD1	Ct11	Cg46	0.261	0.251875	0.2165	0.62875	1.139761328	0.563731007
HNF3	LMO2	Ct12	Cg10	0.272986015	0.243543962	0.238630887	0.63208113	1.016854514	0.563714892
SREBP1	MEG3	Ct0	Cg49	0.296602625	0.218294173	0.246602625	0.640397086	0.996969292	0.563693782
CEBP	COL18A1	Ct1	Cg15	0.226613359	0.263951514	0.238306679	0.638951514	1.118087834	0.563619763
GATA3	DTNA	Ct5	Cg2	0.217261905	0.333333333	0.196636905	0.666666667	1.072395367	0.563603756
GATA3	HBA-A1	Ct5	Cg47	0.238095238	0.2525	0.252380952	0.625	1.072395367	0.563524694
BARBIE	NPR3	Ct4	Cg34	0.239583333	0.25	0.244791667	0.625	1.109013062	0.56347706
FOXO1	SLC1A4	Ct11	Cg46	0.261	0.25125	0.2165	0.6275	1.139761328	0.563415792
NFKAPPAB65	ETS1	Ct7	Cg24	0.213154762	0.326666667	0.232589286	0.665	0.942600003	0.563400633
LMO2COM	SEMA6D	Ct2	Cg41	0.222222222	0.277777778	0.259259259	0.625	1.014333808	0.563358722
HNF3	RTKN2	Ct12	Cg0	0.295716128	0.211247122	0.253791157	0.629079226	1.016854514	0.563330555
HNF3	LIMS1	Ct12	Cg18	0.256107335	0.254936513	0.247344549	0.617473913	1.016854514	0.56331878
CEBP	D16ERTD472E	Ct1	Cg18	0.318111194	0.197844096	0.226763931	0.635344096	1.118087834	0.563306961
ETS2	TMOD3	Ct6	Cg54	0.244666667	0.28117931	0.230352566	0.6275	1.019388695	0.563297852
FOXO4	MCL1	Ct11	Cg35	0.208333333	0.331875	0.227777778	0.625	1.029686826	0.563285703
SREBP1	ADAM19	Ct0	Cg2	0.253147528	0.253059115	0.241242766	0.657779558	0.996969292	0.563282834
IRF1	GPAM	Ct5	Cg7	0.253	0.255	0.2265	0.63	1.100708876	0.563271452
HNF3	CTGF	Ct12	Cg48	0.263468024	0.242993271	0.239147109	0.65072227	1.016854514	0.563255218
NRF2	SOX7	Ct6	Cg24	0.255892857	0.244388443	0.270944492	0.61625	0.970058096	0.563244201
NRF2	FOXF1A	Ct6	Cg24	0.255892857	0.242167708	0.270944492	0.62125	0.970058096	0.56317045
LEF1TCF1	TNFRSF19	Ct8	Cg2	0.251011905	0.26	0.231904762	0.62875	1.06309143	0.563155388
LEF1TCF1	ZDHHC14	Ct8	Cg2	0.251011905	0.26	0.231904762	0.62875	1.06309143	0.563155388
TEF1	NPR3	Ct4	Cg34	0.25	0.25	0.244791667	0.625	1.057156071	0.563101872
IRF1	NDST1	Ct5	Cg48	0.251458333	0.26125	0.219479167	0.63625	1.100708876	0.563024103
ERR1	GPM6B	Ct1	Cg39	0.25	0.267485448	0.251612144	0.625	0.960194734	0.563023326
HNF3ALPHA	FBLIM1	Ct12	Cg45	0.235495125	0.251018798	0.266363978	0.637556023	1.004361995	0.562919814
FOXO1	ACTB	Ct11	Cg29	0.299444444	0.223333333	0.195069444	0.677916667	1.139761328	0.562899886
HNF3B	CAR2	Ct12	Cg45	0.3	0.203119242	0.266363978	0.6275	0.989620737	0.562896815
LEF1TCF1	TAGLN	Ct8	Cg2	0.251011905	0.2575	0.231904762	0.6325	1.06309143	0.562893904
GATA3	BTG3	Ct5	Cg47	0.238095238	0.25	0.252380952	0.625	1.072395367	0.562824222
GATA3	GNB4	Ct5	Cg47	0.238095238	0.25	0.252380952	0.625	1.072395367	0.562824222
GATA3	QK	Ct5	Cg50	0.25	0.28375	0.21175	0.625	1.072395367	0.562816447
HNF3B	DNAHC8	Ct12	Cg0	0.214772727	0.29314594	0.253791157	0.63625	0.989620737	0.56276815
LEF1TCF1	FOXF1A	Ct8	Cg24	0.264196429	0.22	0.267842262	0.6075	1.06309143	0.562721104
GATA3	TGOLN1	Ct5	Cg3	0.25	0.2525	0.2375	0.625	1.072395367	0.562681315
NFE2	GNAI1	Ct9	Cg37	0.247833333	0.274583333	0.262666667	0.607916667	0.924317102	0.562649564
ETS2	CFTR	Ct6	Cg56	0.199861111	0.342053675	0.214947169	0.670416667	1.019388695	0.562639039
IRF1	EIF4E3	Ct5	Cg44	0.206875	0.28125	0.238854167	0.65625	1.100708876	0.562612522
FOXO4	PVRL3	Ct11	Cg54	0.216666667	0.334583333	0.201666667	0.666666667	1.029686826	0.562591353
SOX9	PODXL	Ct15	Cg47	0.21297619	0.307708333	0.224404762	0.669166667	1.019388695	0.562564161
IRF1	CALCRL	Ct5	Cg9	0.2605	0.255	0.21775	0.63	1.100708876	0.562554867
SOX9	SMAD5	Ct15	Cg24	0.230922619	0.248125	0.282046131	0.60875	1.019388695	0.562541402
HNF3ALPHA	ITGA9	Ct12	Cg18	0.232697147	0.2709662	0.247344549	0.64021627	1.004361995	0.562539713
HFH8	NLK	Ct11	Cg28	0.225	0.28375	0.24275	0.625	1.034953495	0.562515909
ETS2	LPP	Ct6	Cg31	0.23	0.299093502	0.22417713	0.6375	1.019388695	0.56249448
LEF1TCF1	UPK3B	Ct8	Cg2	0.251011905	0.2575	0.231904762	0.62875	1.06309143	0.562475654
ETS2	MACF1	Ct6	Cg5	0.208125	0.283320527	0.263504891	0.6325	1.019388695	0.562469418
HNF3B	HDLBP	Ct12	Cg27	0.246875	0.294908358	0.205869202	0.675	0.989620737	0.562426813
HNF3ALPHA	SLC1A5	Ct12	Cg0	0.250884615	0.245567986	0.253791157	0.637508116	1.004361995	0.562421976
HNF3B	SLC1A4	Ct12	Cg46	0.254	0.276716879	0.230121788	0.625	0.989620737	0.562369798
FREAC2	ETV5	Ct11	Cg24	0.228005952	0.309375	0.208675595	0.68	0.99942736	0.562367742
HNF3ALPHA	CTGF	Ct12	Cg48	0.264598304	0.242993271	0.239147109	0.647517636	1.004361995	0.562339433
ETS2	PVRL3	Ct6	Cg54	0.244666667	0.258999972	0.230352566	0.671666667	1.019388695	0.562302673
ETS1	B3GNT2	Ct6	Cg55	0.286524381	0.217238025	0.25009146	0.623357038	1.029686826	0.562282788
ETS1	TIMP3	Ct6	Cg54	0.296224364	0.221661288	0.230352566	0.641241932	1.029686826	0.562249197
ETS2	SERPINB9	Ct6	Cg8	0.2384375	0.254219801	0.257533561	0.6275	1.019388695	0.562239578
FOXO1	CAR2	Ct11	Cg45	0.243333333	0.25625	0.221701389	0.63375	1.139761328	0.562238683
GATA3	6330416G13RIK	Ct5	Cg40	0.233333333	0.25375	0.2515	0.625	1.072395367	0.562204699
FOXO4	PODXL	Ct11	Cg47	0.202380952	0.294166667	0.22952381	0.708333333	1.029686826	0.562104043
HNF3ALPHA	MSN	Ct12	Cg56	0.236986785	0.281190933	0.23093714	0.644072678	1.004361995	0.562024886
HNF3B	SCNN1G	Ct12	Cg44	0.288125	0.220755419	0.252972095	0.625	0.989620737	0.562003755
SREBP1	TNFRSF19	Ct0	Cg2	0.253147528	0.249210925	0.241242766	0.655855463	0.996969292	0.561999105
GATA3	S100A14	Ct5	Cg3	0.25	0.25	0.2375	0.625	1.072395367	0.561981892
LEF1TCF1	ADAM19	Ct8	Cg2	0.251011905	0.255	0.231904762	0.63	1.06309143	0.561929609
TCF4	FOXF1A	Ct8	Cg24	0.271488095	0.22	0.267842262	0.6125	1.014333808	0.561910886
TCF4	MMD	Ct8	Cg56	0.239861111	0.25875	0.250902778	0.62875	1.014333808	0.561856709
HNF3	SIVA1	Ct12	Cg10	0.272986015	0.233717813	0.238630887	0.640904885	1.016854514	0.56179311
IRF1	CLDN10	Ct5	Cg44	0.206875	0.291666667	0.238854167	0.625	1.100708876	0.561739566
HNF3B	GGTA1	Ct12	Cg55	0.265	0.240944858	0.249415204	0.62875	0.989620737	0.561699653
LEF1TCF1	COL6A2	Ct8	Cg2	0.251011905	0.255	0.231904762	0.6275	1.06309143	0.561650389
NFKAPPAB65	CD38	Ct7	Cg8	0.235104167	0.291666667	0.204236111	0.75	0.942600003	0.561640665
ERR1	PCOLCE2	Ct1	Cg32	0.270833333	0.250399694	0.243233707	0.625	0.960194734	0.561629454
TEF	PVRL3	Ct15	Cg54	0.234833333	0.364166667	0.15375	0.712083333	1.057156071	0.561620722
HNF3B	LIMS1	Ct12	Cg18	0.253229167	0.254936513	0.247344549	0.62625	0.989620737	0.561607734
IRF1	SEMA3E	Ct5	Cg0	0.217727273	0.291666667	0.226287879	0.625	1.100708876	0.5615348
HNF3ALPHA	EDNRA	Ct12	Cg44	0.244191673	0.245941243	0.252972095	0.647732139	1.004361995	0.561519792
IRF1	MRVI1	Ct5	Cg30	0.230166667	0.25375	0.24425	0.62875	1.100708876	0.561441084
CEBP	ANXA3	Ct1	Cg19	0.30775427	0.229693103	0.187210468	0.667193103	1.118087834	0.561437226
HNF3	NLK	Ct12	Cg28	0.254428605	0.250253378	0.259920317	0.585798225	1.016854514	0.561337586
HNF3B	NPR3	Ct12	Cg34	0.275208333	0.230148908	0.251579117	0.625	0.989620737	0.561321577
IRF1	2310046K01RIK	Ct5	Cg7	0.253	0.25	0.2265	0.625	1.100708876	0.56131953
IRF1	SCNN1B	Ct5	Cg7	0.253	0.25	0.2265	0.625	1.100708876	0.56131953
HNF3B	CLDN18	Ct12	Cg13	0.19125	0.329787044	0.248640375	0.635	0.989620737	0.561314356
CEBP	ENG	Ct1	Cg5	0.338113397	0.215432069	0.169056699	0.715432069	1.118087834	0.561282084
NFKAPPAB65	VAV3	Ct7	Cg22	0.250208333	0.315	0.190763889	0.695	0.942600003	0.561277447
HNF3B	RTN1	Ct12	Cg50	0.252	0.243076369	0.2597216	0.625	0.989620737	0.561209507
IRF1	ST8SIA4	Ct5	Cg36	0.229722222	0.265	0.229444444	0.64	1.100708876	0.561206069
HNF3B	NLK	Ct12	Cg28	0.2445	0.250253378	0.259920317	0.625	0.989620737	0.561184905
HNF3ALPHA	RTN1	Ct12	Cg50	0.259826787	0.243076369	0.2597216	0.5969275	1.004361995	0.56116855
NRF2	5430416O09RIK	Ct6	Cg36	0.257083333	0.281405572	0.224212665	0.625	0.970058096	0.561168215
HNF3	MEF2C	Ct12	Cg24	0.279165995	0.225333292	0.265917322	0.578163642	1.016854514	0.561168149
GATA3	ICAM2	Ct5	Cg40	0.233333333	0.25	0.2515	0.625	1.072395367	0.561159366
GATA3	SDC2	Ct5	Cg40	0.233333333	0.25	0.2515	0.625	1.072395367	0.561159366
ETS1	CALD1	Ct6	Cg36	0.245554661	0.267535389	0.224212665	0.647553084	1.029686826	0.561075444
ETS1	1110032E23RIK	Ct6	Cg40	0.2845927	0.256873226	0.1900309	0.686559839	1.029686826	0.561072259
HNF3B	ETS1	Ct12	Cg24	0.213988095	0.282953658	0.265917322	0.61625	0.989620737	0.561060455
HNF3	VSNL1	Ct12	Cg22	0.285259773	0.241871155	0.216126325	0.64584467	1.016854514	0.560873469
GATA3	ABCD3	Ct5	Cg45	0.243055556	0.2525	0.237986111	0.625	1.072395367	0.560846723
CIZ	PODXL	Ct14	Cg47	0.19047619	0.3775	0.200714286	0.666666667	1.016854514	0.560806369
ERR1	RUNX1T1	Ct1	Cg24	0.130952381	0.402459567	0.289989716	0.666666667	0.960194734	0.560803595
LMO2COM	RCAN1	Ct2	Cg29	0.277777778	0.25	0.222222222	0.625	1.014333808	0.560803531
LMO2COM	SFTPC	Ct2	Cg29	0.277777778	0.25	0.222222222	0.625	1.014333808	0.560803531
NRF2	KITL	Ct6	Cg5	0.276875	0.216730528	0.263504891	0.6375	0.970058096	0.560768753
HNF3ALPHA	A130022J15RIK	Ct12	Cg18	0.232697147	0.265818904	0.247344549	0.636249444	1.004361995	0.560756891
OCT	BCL6B	Ct15	Cg24	0.348214286	0.1825	0.282046131	0.555	0.982291828	0.560719151
ERR1	ITGA8	Ct1	Cg39	0.25	0.258649525	0.251612144	0.625	0.960194734	0.560664203
NRF2	BCL6B	Ct6	Cg24	0.255892857	0.242856688	0.270944492	0.5975	0.970058096	0.560632185
IRF1	RAB31	Ct5	Cg9	0.2605	0.25	0.21775	0.625	1.100708876	0.560605428
SREBP1	TSPAN11	Ct0	Cg0	0.253605424	0.29141902	0.205034121	0.64570951	0.996969292	0.560599482
HNF3B	UTP11L	Ct12	Cg28	0.2445	0.248135733	0.259920317	0.625	0.989620737	0.560589102
CEBP	HDLBP	Ct1	Cg27	0.336304475	0.215941136	0.183777238	0.653441136	1.118087834	0.560570537
LEF1TCF1	ACTA2	Ct8	Cg2	0.251011905	0.25125	0.231904762	0.62625	1.06309143	0.560471523
LEF1TCF1	MYO10	Ct8	Cg2	0.251011905	0.25125	0.231904762	0.62625	1.06309143	0.560471523
NRF2	DTNA	Ct6	Cg2	0.20625	0.344015571	0.196829505	0.718333333	0.970058096	0.560432423
GATA3	CD55	Ct5	Cg22	0.25	0.25875	0.224375	0.625	1.072395367	0.560407221
GRE	MTDH	Ct7	Cg24	0.21889881	0.314166667	0.232589286	0.6575	0.924317102	0.560355636
SREBP1	HBA-A1	Ct0	Cg47	0.206048241	0.330160768	0.214976813	0.665080384	0.996969292	0.560183406
FOXO1	CNN3	Ct11	Cg45	0.243333333	0.25125	0.221701389	0.6275	1.139761328	0.560161127
TEF	MAPT	Ct15	Cg34	0.264791667	0.26875	0.20453125	0.63	1.057156071	0.560159253
ETS2	LMO2	Ct6	Cg10	0.3	0.242139752	0.199472934	0.65625	1.019388695	0.560157373
CEBP	VAV3	Ct1	Cg22	0.343399841	0.162660245	0.234199921	0.662660245	1.118087834	0.56015006
GATA3	ANXA6	Ct5	Cg45	0.243055556	0.25	0.237986111	0.625	1.072395367	0.56014958
GATA3	CAR2	Ct5	Cg45	0.243055556	0.25	0.237986111	0.625	1.072395367	0.56014958
IRF1	CTGF	Ct5	Cg48	0.251458333	0.25375	0.219479167	0.62875	1.100708876	0.560146958
NRF2	LAMA3	Ct6	Cg31	0.2425	0.284271222	0.22417713	0.64625	0.970058096	0.560117679
ERR1	MGLL	Ct1	Cg32	0.270833333	0.24503995	0.243233707	0.625	0.960194734	0.560112498
FOXO1	SUPT16H	Ct11	Cg24	0.320982143	0.191875	0.208675595	0.66125	1.139761328	0.560104183
CIZ	ID4	Ct14	Cg30	0.191666667	0.363333333	0.205166667	0.666666667	1.016854514	0.560100261
ERR1	FGFR2	Ct1	Cg16	0.15	0.417659098	0.257570876	0.625	0.960194734	0.560087864
SOX5	FGFR2	Ct15	Cg16	0.201833333	0.388333333	0.194708333	0.619166667	1.024502675	0.560064243
LBP1	SEMA6D	Ct2	Cg41	0.222222222	0.277777778	0.259259259	0.625	0.967601075	0.560046971
AMEF2	EBF1	Ct14	Cg24	0.254255952	0.255	0.228318452	0.63	1.037622053	0.560036726
HNF3ALPHA	EIF4E3	Ct12	Cg44	0.244191673	0.249161775	0.252972095	0.625465013	1.004361995	0.559979685
IRF1	CCKAR	Ct5	Cg30	0.230166667	0.25	0.24425	0.625	1.100708876	0.559978286
CIZ	QK	Ct14	Cg50	0.225	0.27125	0.24925	0.625	1.016854514	0.559971319
IRF1	ABCD3	Ct5	Cg45	0.232916667	0.2525	0.237986111	0.6275	1.100708876	0.559967047
ERR1	JUN	Ct1	Cg24	0.130952381	0.42406374	0.289989716	0.625	0.960194734	0.559945565
IRF1	CCNG2	Ct5	Cg53	0.237142857	0.25875	0.225714286	0.63375	1.100708876	0.559925165
SREBP	PDIA5	Ct0	Cg47	0.223905384	0.307798333	0.214976813	0.653899166	0.996969292	0.559905035
CIZ	AHR	Ct14	Cg24	0.202380952	0.308333333	0.228318452	0.666666667	1.016854514	0.559902409
IRF1	CLDN18	Ct5	Cg13	0.223125	0.291666667	0.215729167	0.625	1.100708876	0.559902038
HNF3B	2900062L11RIK	Ct12	Cg35	0.276666667	0.22501755	0.235656875	0.665	0.989620737	0.559877445
HNF3	2900062L11RIK	Ct12	Cg35	0.283592059	0.22501755	0.235656875	0.631349113	1.016854514	0.559873447
ERR1	EBF1	Ct1	Cg24	0.130952381	0.423121725	0.289989716	0.625	0.960194734	0.559789931
CEBP	SYNE2	Ct1	Cg25	0.30212324	0.249264388	0.16668662	0.686764388	1.118087834	0.559762241
NFE2	SFTPC	Ct9	Cg29	0.226111111	0.3125	0.262361111	0.5625	0.924317102	0.559760002
NRF2	SERPINB9	Ct6	Cg8	0.2428125	0.254219801	0.257533561	0.625	0.970058096	0.559756314
GATA3	MOBKL2B	Ct5	Cg56	0.277777778	0.1875	0.275972222	0.625	1.072395367	0.559725233
IRF1	NPC1	Ct5	Cg18	0.246666667	0.25375	0.222291667	0.62875	1.100708876	0.559691576
NKX62	CXCR4	Ct13	Cg41	0.222222222	0.324791667	0.199791667	0.6875	0.970058096	0.559602985
SREBP1	NAPSA	Ct0	Cg51	0.255210772	0.241865603	0.239585772	0.652182801	0.996969292	0.559594139
ETS2	LAMA3	Ct6	Cg31	0.23	0.284271222	0.22417713	0.6425	1.019388695	0.55947814
FOXO1	A130022J15RIK	Ct11	Cg18	0.265104167	0.25625	0.195963542	0.6325	1.139761328	0.55945643
LMO2COM	CDH5	Ct2	Cg40	0.275	0.25	0.183333333	0.75	1.014333808	0.559396233
IRF1	PARD6B	Ct5	Cg3	0.225	0.2575	0.2375	0.6325	1.100708876	0.559331844
HNF3	AHR	Ct12	Cg24	0.279165995	0.216981958	0.265917322	0.584690729	1.016854514	0.559309537
NRF2	ELF5	Ct6	Cg24	0.255892857	0.254836172	0.270944492	0.55875	0.970058096	0.559309061
FOXP3	1200002N14RIK	Ct10	Cg11	0.25	0.25375	0.2225	0.625	1.0823022	0.559098181
GATA3	GGTA1	Ct5	Cg55	0.25	0.2525	0.225625	0.625	1.072395367	0.559085134
GATA3	VAV3	Ct5	Cg22	0.25	0.25375	0.224375	0.625	1.072395367	0.559041996
HNF3B	MFAP3L	Ct12	Cg20	0.194375	0.330912817	0.216796746	0.69125	0.989620737	0.55903479
TCF4	CPD	Ct8	Cg56	0.239861111	0.25	0.250902778	0.625	1.014333808	0.559027638
TCF4	MOBKL2B	Ct8	Cg56	0.239861111	0.25	0.250902778	0.625	1.014333808	0.559027638
IRF1	ANXA6	Ct5	Cg45	0.232916667	0.25	0.237986111	0.625	1.100708876	0.558991989
IRF1	CAR2	Ct5	Cg45	0.232916667	0.25	0.237986111	0.625	1.100708876	0.558991989
IRF1	RGS2	Ct5	Cg53	0.237142857	0.25625	0.225714286	0.63125	1.100708876	0.558969812
SOX9	EBF1	Ct15	Cg24	0.230922619	0.264583333	0.282046131	0.5425	1.019388695	0.558966889
HNF3ALPHA	MFAP3L	Ct12	Cg20	0.212066696	0.330912817	0.216796746	0.623595175	1.004361995	0.558957747
IRF1	GGCX	Ct5	Cg47	0.266666667	0.20125	0.252380952	0.63875	1.100708876	0.558914752
LEF1TCF1	LPP	Ct8	Cg31	0.270833333	0.22125	0.23375	0.63875	1.06309143	0.558830136
TEF1	F2R	Ct4	Cg37	0.183333333	0.333333333	0.220833333	0.666666667	1.057156071	0.558829189
TEF1	GNAI1	Ct4	Cg37	0.183333333	0.333333333	0.220833333	0.666666667	1.057156071	0.558829189
TEF	MGLL	Ct15	Cg32	0.31625	0.19625	0.23046875	0.62875	1.057156071	0.558802923
FOXO1	AHR	Ct11	Cg24	0.320982143	0.191458333	0.208675595	0.650416667	1.139761328	0.558796977
HNF3B	PRDM1	Ct12	Cg24	0.213988095	0.270094298	0.265917322	0.625	0.989620737	0.558791843
SREBP1	DHCR7	Ct0	Cg15	0.248059673	0.26041375	0.223059673	0.661456875	0.996969292	0.558763536
FOXP3	GPM6B	Ct10	Cg39	0.21875	0.296666667	0.216354167	0.625	1.0823022	0.558729149
CEBP	BTG3	Ct1	Cg47	0.302150535	0.194611583	0.22845622	0.632111583	1.118087834	0.558705683
HNF3B	MME	Ct12	Cg37	0.247333333	0.229198542	0.262205276	0.645	0.989620737	0.558657397
HNF3	ELF5	Ct12	Cg24	0.279165995	0.193090575	0.265917322	0.650555954	1.016854514	0.558617082
SREBP1	GOLPH2	Ct0	Cg49	0.296602625	0.205006585	0.246602625	0.633753293	0.996969292	0.558557404
SOX5	GNAI1	Ct15	Cg37	0.213833333	0.322916667	0.221625	0.604166667	1.024502675	0.558543252
NFKAPPAB65	MTDH	Ct7	Cg24	0.213154762	0.314166667	0.232589286	0.645	0.942600003	0.558523563
ETS1	CALCRL	Ct6	Cg9	0.282431583	0.235768434	0.213310528	0.647402651	1.029686826	0.558516946
HNF3ALPHA	MMD	Ct12	Cg56	0.236986785	0.269667321	0.23093714	0.638655375	1.004361995	0.558502838
FREAC2	BTG3	Ct11	Cg47	0.250833333	0.259375	0.22952381	0.63375	0.99942736	0.558439705
IRF1	STAG2	Ct5	Cg36	0.229722222	0.2575	0.229444444	0.6325	1.100708876	0.558372278
POU6F1	RUNX1T1	Ct13	Cg24	0.212738095	0.40125	0.154375	0.719166667	0.996969292	0.5583655
OCT	SH3D19	Ct15	Cg32	0.182083333	0.34375	0.23046875	0.666666667	0.982291828	0.558353545
FOXO1	F2R	Ct11	Cg37	0.293333333	0.242083333	0.173708333	0.671666667	1.139761328	0.558327905
HNF3ALPHA	DOCK9	Ct12	Cg19	0.184846847	0.29362435	0.285389746	0.606920413	1.004361995	0.558319841
AMEF2	CHPT1	Ct14	Cg39	0.26625	0.25625	0.21125	0.63125	1.037622053	0.558307998
ERR1	COL18A1	Ct1	Cg15	0.25	0.263951514	0.238306679	0.625	0.960194734	0.558283721
IRF1	D16ERTD472E	Ct5	Cg18	0.246666667	0.25	0.222291667	0.625	1.100708876	0.558233336
IRF1	ITGA9	Ct5	Cg18	0.246666667	0.25	0.222291667	0.625	1.100708876	0.558233336
FOXO1	CTGF	Ct11	Cg48	0.291458333	0.223333333	0.184739583	0.687916667	1.139761328	0.558219453
ETS1	CTGF	Ct6	Cg48	0.218041196	0.313804299	0.174138732	0.768206449	1.029686826	0.558193135
CEBP	ATP7A	Ct1	Cg43	0.250981085	0.241566138	0.225490542	0.616566138	1.118087834	0.558190732
HEB	CD34	Ct2	Cg34	0.270833333	0.236111111	0.246527778	0.666666667	0.896268393	0.558153822
TCF4	FOXA1	Ct8	Cg24	0.271488095	0.23	0.267842262	0.555	1.014333808	0.558121756
AMEF2	GNG2	Ct14	Cg38	0.259166667	0.25625	0.216388889	0.63125	1.037622053	0.558103595
HNF3ALPHA	LIMS1	Ct12	Cg18	0.232697147	0.254936513	0.247344549	0.638680858	1.004361995	0.558100552
NRF2	CALD1	Ct6	Cg36	0.257083333	0.267535389	0.224212665	0.62875	0.970058096	0.558050987
HNF3B	FHL1	Ct12	Cg46	0.254	0.257568802	0.230121788	0.63125	0.989620737	0.55804518
CIZ	GHR	Ct14	Cg50	0.225	0.26375	0.24925	0.625	1.016854514	0.55801211
AMEF2	WWTR1	Ct14	Cg24	0.254255952	0.262083333	0.228318452	0.595416667	1.037622053	0.558006125
SREBP1	CD38	Ct0	Cg8	0.268593143	0.226224953	0.229530643	0.675612476	0.996969292	0.557964981
HNF3	ARIH1	Ct12	Cg4	0.303163825	0.216275679	0.232050432	0.606728275	1.016854514	0.557911177
FOXO1	ENG	Ct11	Cg5	0.290625	0.241875	0.179375	0.6525	1.139761328	0.557840495
GATA3	FHL1	Ct5	Cg46	0.225	0.25875	0.24025	0.625	1.072395367	0.557821376
GATA3	CLDN18	Ct5	Cg13	0.208333333	0.291666667	0.215729167	0.666666667	1.072395367	0.557798397
HNF3	SLC1A4	Ct12	Cg46	0.223269558	0.276716879	0.230121788	0.648018394	1.016854514	0.55777447
GRE	ACOXL	Ct7	Cg4	0.311666667	0.215	0.266944444	0.56625	0.924317102	0.557727891
LMO2COM	CDH11	Ct2	Cg34	0.239583333	0.25	0.246527778	0.625	1.014333808	0.557718979
LMO2COM	MAPT	Ct2	Cg34	0.239583333	0.25	0.246527778	0.625	1.014333808	0.557718979
LMO2COM	NPR3	Ct2	Cg34	0.239583333	0.25	0.246527778	0.625	1.014333808	0.557718979
HEB	CDH11	Ct2	Cg34	0.270833333	0.25	0.246527778	0.625	0.896268393	0.557639155
HEB	MAPT	Ct2	Cg34	0.270833333	0.25	0.246527778	0.625	0.896268393	0.557639155
HEB	NPR3	Ct2	Cg34	0.270833333	0.25	0.246527778	0.625	0.896268393	0.557639155
CIZ	CDH11	Ct14	Cg34	0.260416667	0.25	0.2259375	0.625	1.016854514	0.557624687
ETS2	PRDX6	Ct6	Cg8	0.2384375	0.236918863	0.257533561	0.63	1.019388695	0.557584958
HFH8	PITPNC1	Ct11	Cg28	0.225	0.264375	0.24275	0.625	1.034953495	0.557564833
AMEF2	ACTB	Ct14	Cg29	0.212777778	0.280833333	0.245277778	0.614166667	1.037622053	0.557564122
GATA3	ST8SIA4	Ct5	Cg36	0.229166667	0.265	0.229444444	0.625	1.072395367	0.557556299
IRF1	CD93	Ct5	Cg53	0.237142857	0.2525	0.225714286	0.6275	1.100708876	0.557525306
CEBP	CNN3	Ct1	Cg45	0.23299924	0.275576981	0.199832954	0.650576981	1.118087834	0.557512868
TITF1	TSN	Ct9	Cg28	0.189	0.33	0.23175	0.64125	1.006840548	0.557503946
CEBP	NPC1	Ct1	Cg18	0.318111194	0.17206528	0.226763931	0.67206528	1.118087834	0.55746383
TITF1	LPGAT1	Ct9	Cg37	0.2775	0.2025	0.262666667	0.6275	1.006840548	0.557453216
HNF3	LPGAT1	Ct12	Cg37	0.242589178	0.228349138	0.262205276	0.631073525	1.016854514	0.557418497
IRF1	TGOLN1	Ct5	Cg3	0.225	0.2525	0.2375	0.6275	1.100708876	0.557409305
HNF3B	ZFX	Ct12	Cg24	0.213988095	0.264782573	0.265917322	0.625	0.989620737	0.557406213
HFH8	DDX39	Ct11	Cg28	0.225	0.26375	0.24275	0.625	1.034953495	0.557399898
NFKAPPAB	BDNF	Ct7	Cg38	0.192916667	0.390833333	0.173611111	0.755	0.942600003	0.557380353
CIZ	SH3D19	Ct14	Cg32	0.239583333	0.270833333	0.211770833	0.666666667	1.016854514	0.557377012
GRE	NTN1	Ct7	Cg2	0.203035714	0.453611111	0.163769841	0.667916667	0.924317102	0.557351488
FOXO1	TIMP3	Ct11	Cg54	0.328666667	0.161875	0.201666667	0.76125	1.139761328	0.557331831
GATA3	NRP1	Ct5	Cg52	0.239583333	0.25125	0.230729167	0.625	1.072395367	0.55733012
LEF1TCF1	ID2	Ct8	Cg24	0.264196429	0.22875	0.267842262	0.54	1.06309143	0.557206842
TEF1	CTGF	Ct4	Cg48	0.25	0.25	0.1875	0.75	1.057156071	0.557198845
GRE	FLI1	Ct7	Cg24	0.21889881	0.277777778	0.232589286	0.710416667	0.924317102	0.557164057
ETS1	TIE1	Ct6	Cg42	0.246297651	0.244433902	0.223408741	0.670400853	1.029686826	0.557147515
SREBP1	SIVA1	Ct0	Cg10	0.25114284	0.27981276	0.18864284	0.70240638	0.996969292	0.557137459
ERR1	AHR	Ct1	Cg24	0.130952381	0.407259746	0.289989716	0.625	0.960194734	0.557122698
SREBP	GGCX	Ct0	Cg47	0.223905384	0.29778365	0.214976813	0.648891825	0.996969292	0.557059245
OCT	SOX7	Ct15	Cg24	0.348214286	0.17125	0.282046131	0.56125	0.982291828	0.557056536
HNF3	ZFP385B	Ct12	Cg18	0.256107335	0.236582742	0.247344549	0.60836135	1.016854514	0.5570459
ETS1	CD93	Ct6	Cg53	0.272892179	0.276738378	0.180845012	0.658857566	1.029686826	0.557003551
HNF3ALPHA	SFTPA1	Ct12	Cg4	0.260487471	0.244154208	0.232050432	0.625	1.004361995	0.556993934
FREAC2	SH3D19	Ct11	Cg32	0.231041667	0.260416667	0.238541667	0.645833333	0.99942736	0.556992539
BARBIE	PODXL	Ct4	Cg47	0.244047619	0.25	0.205357143	0.666666667	1.109013062	0.556988495
HNF3B	PCX	Ct12	Cg46	0.254	0.232647592	0.230121788	0.6875	0.989620737	0.556902206
FOXO1	PION	Ct11	Cg18	0.265104167	0.25	0.195963542	0.625	1.139761328	0.556901288
CIZ	ETV5	Ct14	Cg24	0.202380952	0.315	0.228318452	0.625	1.016854514	0.556890751
GRE	ELF5	Ct7	Cg24	0.21889881	0.293333333	0.232589286	0.67	0.924317102	0.556879575
ETS1	STAG2	Ct6	Cg36	0.245554661	0.260517607	0.224212665	0.62577641	1.029686826	0.556828196
GATA3	PCX	Ct5	Cg46	0.225	0.255	0.24025	0.625	1.072395367	0.556804364
NRF2	STAG2	Ct6	Cg36	0.257083333	0.260517607	0.224212665	0.63375	0.970058096	0.55675081
GRE	ETS1	Ct7	Cg24	0.21889881	0.326666667	0.232589286	0.6	0.924317102	0.556690449
CIZ	ZNRF2	Ct14	Cg50	0.225	0.25875	0.24925	0.625	1.016854514	0.556678708
NFKAPPAB	ACOXL	Ct7	Cg4	0.271666667	0.215	0.266944444	0.6275	0.942600003	0.556678705
NFKAPPAB	PDE4B	Ct7	Cg42	0.210357143	0.335833333	0.184642857	0.75	0.942600003	0.556673163
HNF3	HDLBP	Ct12	Cg27	0.22032622	0.294908358	0.205869202	0.677888528	1.016854514	0.55666667
FREAC2	FHL1	Ct11	Cg46	0.255	0.263125	0.2165	0.635	0.99942736	0.556654397
GATA3	BTBD3	Ct5	Cg19	0.191666667	0.3125	0.2375	0.604166667	1.072395367	0.556636255
CEBP	PDGFRA	Ct1	Cg23	0.327507908	0.166808704	0.226253954	0.666808704	1.118087834	0.556626953
TEF	ID4	Ct15	Cg30	0.157666667	0.385833333	0.207541667	0.690416667	1.057156071	0.556623981
HNF3B	CYP2E1	Ct12	Cg13	0.19125	0.313134243	0.248640375	0.625	0.989620737	0.556585077
NRF2	RABGAP1L	Ct6	Cg8	0.2428125	0.240033973	0.257533561	0.6325	0.970058096	0.556582417
ETS2	VLDLR	Ct6	Cg16	0.261	0.252755506	0.219049094	0.625	1.019388695	0.556561041
IRF1	ADH1	Ct5	Cg53	0.237142857	0.25	0.225714286	0.625	1.100708876	0.5565545
IRF1	SLC39A8	Ct5	Cg53	0.237142857	0.25	0.225714286	0.625	1.100708876	0.5565545
FREAC2	PDIA5	Ct11	Cg47	0.250833333	0.254375	0.22952381	0.62875	0.99942736	0.556531283
HNF3B	SMAD5	Ct12	Cg24	0.213988095	0.261351078	0.265917322	0.625	0.989620737	0.556498076
HNF3	DNAJA2	Ct12	Cg42	0.222302196	0.292376375	0.207799371	0.6694961	1.016854514	0.556470494
IRF1	S100A14	Ct5	Cg3	0.225	0.25	0.2375	0.625	1.100708876	0.556438701
HNF3	NPR3	Ct12	Cg34	0.262520949	0.230148908	0.251579117	0.594510613	1.016854514	0.556427055
HNF3B	COL6A1	Ct12	Cg2	0.203571429	0.283843485	0.241534142	0.665	0.989620737	0.556394835
CEBP	PCOLCE2	Ct1	Cg32	0.215634081	0.250399694	0.243233707	0.625399694	1.118087834	0.556385839
SREBP1	SLC1A5	Ct0	Cg0	0.253605424	0.256369568	0.205034121	0.690684784	0.996969292	0.556354497
CIZ	LRP2	Ct14	Cg50	0.225	0.2575	0.24925	0.625	1.016854514	0.556341836
HNF3	TSHB	Ct12	Cg48	0.263468024	0.234207742	0.239147109	0.611357363	1.016854514	0.556312135
LEF1TCF1	UTP11L	Ct8	Cg28	0.235	0.2975	0.18975	0.65	1.06309143	0.55625967
HNF3B	ZFP385B	Ct12	Cg18	0.253229167	0.236582742	0.247344549	0.625	0.989620737	0.556248038
HNF3ALPHA	TSHB	Ct12	Cg48	0.264598304	0.234207742	0.239147109	0.61495425	1.004361995	0.556158161
HNF3ALPHA	SLK	Ct12	Cg23	0.264382878	0.25838133	0.201655265	0.661560333	1.004361995	0.556154517
ETS1	LPP	Ct6	Cg31	0.20003139	0.299093502	0.22417713	0.662390253	1.029686826	0.556114784
ETS2	GGTA1	Ct6	Cg55	0.20125	0.282944896	0.25009146	0.63	1.019388695	0.55609901
ETS2	CLIC5	Ct6	Cg16	0.261	0.249021058	0.219049094	0.63	1.019388695	0.556080032
SREBP	NDST1	Ct0	Cg48	0.219832515	0.28616375	0.251082515	0.580581875	0.996969292	0.556075209
AMEF2	LMO2	Ct14	Cg10	0.2275	0.306666667	0.197083333	0.64	1.037622053	0.555986991
IRF1	SEMA6D	Ct5	Cg41	0.222222222	0.25	0.298611111	0.5	1.100708876	0.555980412
TITF1	SMAD5	Ct9	Cg24	0.26375	0.1975	0.28235119	0.61625	1.006840548	0.555946951
HNF3ALPHA	SIVA1	Ct12	Cg10	0.251656646	0.233717813	0.238630887	0.647171834	1.004361995	0.555926138
SOX9	F2R	Ct15	Cg37	0.2515	0.240208333	0.221625	0.667916667	1.019388695	0.555873362
ERR1	CEBPA	Ct1	Cg24	0.130952381	0.5	0.289989716	0.5	0.960194734	0.55587151
HNF3ALPHA	SEMA3E	Ct12	Cg0	0.250884615	0.235998941	0.253791157	0.603908245	1.004361995	0.555859746
SOX5	TBX4	Ct15	Cg24	0.254464286	0.22125	0.282046131	0.56	1.024502675	0.555829283
LEF1TCF1	NTN1	Ct8	Cg2	0.251011905	0.218333333	0.231904762	0.674166667	1.06309143	0.555818171
CIZ	RUNX1T1	Ct14	Cg24	0.202380952	0.320833333	0.228318452	0.604166667	1.016854514	0.555809178
HNF3B	ITGA8	Ct12	Cg39	0.253125	0.241400808	0.242898104	0.62	0.989620737	0.555801603
AMEF2	AZIN1	Ct14	Cg38	0.259166667	0.25	0.216388889	0.625	1.037622053	0.555692026
HNF3B	SLC23A2	Ct12	Cg0	0.214772727	0.269391318	0.253791157	0.625	0.989620737	0.555614412
FREAC2	GNB4	Ct11	Cg47	0.250833333	0.2525	0.22952381	0.625	0.99942736	0.555601236
FREAC2	ZFX	Ct11	Cg24	0.228005952	0.288125	0.208675595	0.6625	0.99942736	0.555574096
GATA3	STAG2	Ct5	Cg36	0.229166667	0.2575	0.229444444	0.625	1.072395367	0.555558948
IRF1	CTLA2A	Ct5	Cg36	0.229722222	0.25	0.229444444	0.625	1.100708876	0.555484099
IRF1	SCN7A	Ct5	Cg36	0.229722222	0.25	0.229444444	0.625	1.100708876	0.555484099
SREBP	RUNX1T1	Ct0	Cg24	0.288760269	0.200972421	0.289241427	0.541666667	0.996969292	0.55548014
ETS2	DTNA	Ct6	Cg2	0.19547619	0.344015571	0.196829505	0.671666667	1.019388695	0.555465349
GATA3	LIMD1	Ct5	Cg46	0.225	0.25	0.24025	0.625	1.072395367	0.555427794
GATA3	SLC1A4	Ct5	Cg46	0.225	0.25	0.24025	0.625	1.072395367	0.555427794
HNF3ALPHA	ABCD3	Ct12	Cg45	0.235495125	0.238544858	0.266363978	0.602411438	1.004361995	0.555394237
AMEF2	MTDH	Ct14	Cg24	0.254255952	0.22625	0.228318452	0.66375	1.037622053	0.555335654
FOXO4	QK	Ct11	Cg50	0.225	0.2725	0.22925	0.625	1.029686826	0.555335508
FOXO1	KLRA3	Ct11	Cg49	0.299	0.1875	0.2265	0.625	1.139761328	0.555334079
FOXO1	MEG3	Ct11	Cg49	0.299	0.1875	0.2265	0.625	1.139761328	0.555334079
ETS1	1190002N15RIK	Ct6	Cg54	0.296224364	0.20674185	0.230352566	0.622612775	1.029686826	0.555323019
SOX5	SIVA1	Ct15	Cg10	0.23125	0.230625	0.282604167	0.585	1.024502675	0.555238351
HNF3B	SDPR	Ct12	Cg37	0.247333333	0.225131243	0.262205276	0.625	0.989620737	0.555218056
CIZ	KLF7	Ct14	Cg24	0.202380952	0.3075	0.228318452	0.625	1.016854514	0.555215812
HEB	SYTL2	Ct2	Cg3	0.270833333	0.236111111	0.236111111	0.666666667	0.896268393	0.555149846
NFE2	SMAD5	Ct9	Cg24	0.300952381	0.1975	0.28235119	0.58125	0.924317102	0.555110967
SOX9	SLK	Ct15	Cg23	0.223333333	0.297708333	0.208611111	0.6375	1.019388695	0.555089161
SREBP	SYNE2	Ct0	Cg25	0.238697609	0.267832275	0.223072609	0.633916138	0.996969292	0.555084183
SREBP1	SLC23A2	Ct0	Cg0	0.253605424	0.262312928	0.205034121	0.662406464	0.996969292	0.555042629
SREBP	PRDX6	Ct0	Cg8	0.190468143	0.314083425	0.229530643	0.657041713	0.996969292	0.55494232
TEF	SLK	Ct15	Cg23	0.202777778	0.297708333	0.208611111	0.675416667	1.057156071	0.554922659
GRE	WWTR1	Ct7	Cg24	0.21889881	0.333333333	0.232589286	0.572916667	0.924317102	0.554885066
SREBP1	SCIN	Ct0	Cg49	0.296602625	0.1958288	0.246602625	0.6291644	0.996969292	0.554864445
LBP1	SH3D19	Ct2	Cg32	0.208333333	0.291666667	0.229166667	0.666666667	0.967601075	0.55484958
HNF3ALPHA	ELF5	Ct12	Cg24	0.304597875	0.193090575	0.265917322	0.571579909	1.004361995	0.554817594
IRF1	SOAT1	Ct5	Cg12	0.280833333	0.231666667	0.187291667	0.669166667	1.100708876	0.554791346
SOX5	SH3D19	Ct15	Cg32	0.182708333	0.34375	0.23046875	0.604166667	1.024502675	0.554670886
GATA3	LRP2	Ct5	Cg50	0.25	0.2525	0.21175	0.625	1.072395367	0.554667181
GATA3	SCIN	Ct5	Cg49	0.216666667	0.26125	0.236083333	0.625	1.072395367	0.554649447
HEB	S100A14	Ct2	Cg3	0.270833333	0.25	0.236111111	0.625	0.896268393	0.554637949
HEB	TGOLN1	Ct2	Cg3	0.270833333	0.25	0.236111111	0.625	0.896268393	0.554637949
NFKAPPAB65	ID2	Ct7	Cg24	0.213154762	0.298888889	0.232589286	0.640416667	0.942600003	0.554559401
NFKAPPAB65	ELF5	Ct7	Cg24	0.213154762	0.293333333	0.232589286	0.6525	0.942600003	0.554554539
HNF3B	JAM2	Ct12	Cg0	0.214772727	0.263572604	0.253791157	0.62875	0.989620737	0.554514407
SOX9	KITL	Ct15	Cg5	0.254791667	0.299583333	0.166197917	0.690416667	1.019388695	0.554430917
IRF1	RBX1	Ct5	Cg25	0.240625	0.265	0.1984375	0.64	1.100708876	0.554316558
AMEF2	PRDM1	Ct14	Cg24	0.254255952	0.22375	0.228318452	0.66125	1.037622053	0.554303356
CEBP	MGLL	Ct1	Cg32	0.215634081	0.24503995	0.243233707	0.62003995	1.118087834	0.554286379
FOXO1	LRP2	Ct11	Cg50	0.275	0.195625	0.22925	0.63375	1.139761328	0.554274355
IRF1	GPM6B	Ct5	Cg39	0.191875	0.291666667	0.231354167	0.625	1.100708876	0.55426426
GATA3	A830073O21RIK	Ct5	Cg0	0.234848485	0.25	0.226287879	0.625	1.072395367	0.554246553
GATA3	JAM2	Ct5	Cg0	0.234848485	0.25	0.226287879	0.625	1.072395367	0.554246553
GATA3	LYZ1	Ct5	Cg0	0.234848485	0.25	0.226287879	0.625	1.072395367	0.554246553
GATA3	PALM2	Ct5	Cg0	0.234848485	0.25	0.226287879	0.625	1.072395367	0.554246553
GATA3	RTKN2	Ct5	Cg0	0.234848485	0.25	0.226287879	0.625	1.072395367	0.554246553
GATA3	TSPAN11	Ct5	Cg0	0.234848485	0.25	0.226287879	0.625	1.072395367	0.554246553
HNF3ALPHA	TSPAN11	Ct12	Cg0	0.250884615	0.2277935	0.253791157	0.610904	1.004361995	0.554203655
HNF3B	SUPT16H	Ct12	Cg24	0.213988095	0.252801158	0.265917322	0.625	0.989620737	0.554189142
TEF	ELF5	Ct15	Cg24	0.294583333	0.18	0.282046131	0.5625	1.057156071	0.554156979
OCT	MME	Ct15	Cg37	0.261333333	0.25	0.221625	0.625	0.982291828	0.554126939
HNF3	EIF4E3	Ct12	Cg44	0.226599612	0.249161775	0.252972095	0.61202765	1.016854514	0.554121986
SREBP1	PDIA5	Ct0	Cg47	0.206048241	0.307798333	0.214976813	0.653899166	0.996969292	0.554118207
NFKAPPAB	CCNG2	Ct7	Cg53	0.273809524	0.241388889	0.210357143	0.677916667	0.942600003	0.554087502
HFH8	RUNX1T1	Ct11	Cg24	0.147321429	0.394166667	0.208675595	0.708333333	1.034953495	0.554079394
HNF3	MME	Ct12	Cg37	0.242589178	0.229198542	0.262205276	0.599007463	1.016854514	0.55405384
HNF3ALPHA	LMO2	Ct12	Cg10	0.251656646	0.243543962	0.238630887	0.604484813	1.004361995	0.554049429
SOX9	MME	Ct15	Cg37	0.2515	0.25	0.221625	0.625	1.019388695	0.554038025
CIZ	RCAN1	Ct14	Cg29	0.277777778	0.205	0.245277778	0.625	1.016854514	0.554027153
SREBP1	2810003C17RIK	Ct0	Cg0	0.253605424	0.259090288	0.205034121	0.660795144	0.996969292	0.554016953
CEBP	KLRA3	Ct1	Cg49	0.365302953	0.138760425	0.245151477	0.638760425	1.118087834	0.554014211
HNF3B	DNAJA2	Ct12	Cg42	0.215714286	0.292376375	0.207799371	0.68375	0.989620737	0.553960683
IRF1	NRP1	Ct5	Cg52	0.221875	0.25125	0.230729167	0.62625	1.100708876	0.553945633
GATA3	RAMP2	Ct5	Cg54	0.233333333	0.25	0.22675	0.625	1.072395367	0.553939557
ETS2	CD38	Ct6	Cg8	0.2384375	0.226538895	0.257533561	0.625	1.019388695	0.553919144
FOXO1	MGLL	Ct11	Cg32	0.275208333	0.18875	0.238541667	0.6275	1.139761328	0.553914271
HNF3	GHR	Ct12	Cg50	0.267338012	0.213468658	0.2597216	0.587888	1.016854514	0.553900861
LMO2COM	PRICKLE1	Ct2	Cg22	0.25	0.263888889	0.211805556	0.625	1.014333808	0.553885406
FOXO1	RCAN1	Ct11	Cg29	0.299444444	0.205625	0.195069444	0.64625	1.139761328	0.553795582
HNF3B	PALM2	Ct12	Cg0	0.214772727	0.262363088	0.253791157	0.625	0.989620737	0.553781438
SOX9	SIVA1	Ct15	Cg10	0.2275	0.230625	0.282604167	0.585	1.019388695	0.553758306
SOX9	PCOLCE2	Ct15	Cg32	0.240833333	0.25	0.23046875	0.625	1.019388695	0.553746584
SOX9	TBX4	Ct15	Cg24	0.230922619	0.22125	0.282046131	0.60125	1.019388695	0.553679062
FREAC2	GABARAPL1	Ct11	Cg32	0.231041667	0.255	0.238541667	0.62875	0.99942736	0.553672555
CEBP	MAOA	Ct1	Cg15	0.226613359	0.221815131	0.238306679	0.659315131	1.118087834	0.553665843
FOXO1	GGCX	Ct11	Cg47	0.274404762	0.194375	0.22952381	0.6325	1.139761328	0.553626385
NRF2	CFTR	Ct6	Cg56	0.184861111	0.342053675	0.214947169	0.669166667	0.970058096	0.553605568
TEF	STEAP2	Ct15	Cg33	0.273958333	0.254375	0.190833333	0.6275	1.057156071	0.55359958
CEBP	CXCL12	Ct1	Cg42	0.245599837	0.281711213	0.158514204	0.719211213	1.118087834	0.553578348
SREBP	ADH1	Ct0	Cg53	0.145654013	0.458842845	0.198455842	0.666921423	0.996969292	0.553574204
FREAC2	ID4	Ct11	Cg30	0.165166667	0.363958333	0.211416667	0.694166667	0.99942736	0.553561701
GATA3	CTLA2A	Ct5	Cg36	0.229166667	0.25	0.229444444	0.625	1.072395367	0.553510028
GATA3	SCN7A	Ct5	Cg36	0.229166667	0.25	0.229444444	0.625	1.072395367	0.553510028
HNF3ALPHA	ACOXL	Ct12	Cg4	0.260487471	0.235721408	0.232050432	0.615545963	1.004361995	0.553496496
HNF3	SERPINB6B	Ct12	Cg8	0.286960895	0.242525373	0.191489163	0.649990346	1.016854514	0.553491848
CEBP	SLC39A8	Ct1	Cg53	0.306122469	0.178828913	0.233418377	0.616328913	1.118087834	0.5534706
FOXO4	ID4	Ct11	Cg30	0.166666667	0.363958333	0.211416667	0.666666667	1.029686826	0.553454206
CEBP	FBLIM1	Ct1	Cg45	0.23299924	0.264254878	0.199832954	0.639254878	1.118087834	0.553381103
CEBP	ITGA9	Ct1	Cg18	0.318111194	0.16416334	0.226763931	0.66416334	1.118087834	0.553378767
IRF1	MOBKL2B	Ct5	Cg56	0.274166667	0.1875	0.275972222	0.5625	1.100708876	0.553298555
ETS1	SUPT16H	Ct6	Cg24	0.283726334	0.190227773	0.270944492	0.582841659	1.029686826	0.553240168
BARBIE	CPD	Ct4	Cg56	0.277777778	0.1875	0.243055556	0.625	1.109013062	0.553226055
BARBIE	MOBKL2B	Ct4	Cg56	0.277777778	0.1875	0.243055556	0.625	1.109013062	0.553226055
BARBIE	MSN	Ct4	Cg56	0.277777778	0.1875	0.243055556	0.625	1.109013062	0.553226055
ERR1	ABCB1A	Ct1	Cg53	0.160714286	0.389568725	0.233418377	0.625	0.960194734	0.553192927
IRF1	FBXL3	Ct5	Cg27	0.3	0.20875	0.196875	0.64625	1.100708876	0.55319267
TEF	QK	Ct15	Cg50	0.239	0.284375	0.190541667	0.64	1.057156071	0.553126919
NFKAPPAB	ENPP2	Ct7	Cg7	0.2085	0.3425	0.187222222	0.695	0.942600003	0.553101115
HNF3B	LAMB1-1	Ct12	Cg35	0.276666667	0.219281064	0.235656875	0.61875	0.989620737	0.553067018
HNF3ALPHA	GHR	Ct12	Cg50	0.259826787	0.213468658	0.2597216	0.604814988	1.004361995	0.553037863
HNF3ALPHA	SLC1A4	Ct12	Cg46	0.213095806	0.276716879	0.230121788	0.642056925	1.004361995	0.553036776
SREBP1	RABGAP1L	Ct0	Cg8	0.268593143	0.23101305	0.229530643	0.615506525	0.996969292	0.552949945
FREAC2	QK	Ct11	Cg50	0.217	0.2725	0.22925	0.645	0.99942736	0.552943576
HNF3B	BCL6B	Ct12	Cg24	0.213988095	0.231498797	0.265917322	0.67	0.989620737	0.552908888
NRF2	B3GNT2	Ct6	Cg55	0.2625	0.217238025	0.25009146	0.63125	0.970058096	0.552898477
FOXO1	CLMN	Ct11	Cg47	0.274404762	0.191875	0.22952381	0.63375	1.139761328	0.552867688
HNF3B	LPP	Ct12	Cg31	0.214166667	0.284069699	0.230990064	0.6275	0.989620737	0.55284906
AMEF2	RTN1	Ct14	Cg50	0.2735	0.195	0.24925	0.6325	1.037622053	0.552829047
FREAC2	TSN	Ct11	Cg28	0.266	0.20875	0.24275	0.6475	0.99942736	0.552818153
NFKAPPAB65	NTN1	Ct7	Cg2	0.163869048	0.453611111	0.163769841	0.76	0.942600003	0.552801797
NFKAPPAB65	CCNG2	Ct7	Cg53	0.270119048	0.241388889	0.210357143	0.674166667	0.942600003	0.552765027
OCT	HRB	Ct15	Cg25	0.273125	0.256875	0.19546875	0.64625	0.982291828	0.552681865
GRE	MEF2C	Ct7	Cg24	0.21889881	0.2875	0.232589286	0.642916667	0.924317102	0.552625382
FREAC2	MCL1	Ct11	Cg35	0.181666667	0.331875	0.227777778	0.63375	0.99942736	0.552622792
GATA3	ENG	Ct5	Cg5	0.208333333	0.26125	0.238229167	0.625	1.072395367	0.552561494
ERR1	MEF2C	Ct1	Cg24	0.130952381	0.394437772	0.289989716	0.604166667	0.960194734	0.552552848
FREAC2	LIMD1	Ct11	Cg46	0.255	0.251875	0.2165	0.625	0.99942736	0.55252483
BARBIE	GNB4	Ct4	Cg47	0.244047619	0.25	0.205357143	0.625	1.109013062	0.55251317
BARBIE	HBA-A1	Ct4	Cg47	0.244047619	0.25	0.205357143	0.625	1.109013062	0.55251317
TCF4	LAMA3	Ct8	Cg31	0.196666667	0.2875	0.23375	0.6475	1.014333808	0.552481338
IRF1	ANXA3	Ct5	Cg19	0.283333333	0.1875	0.2375	0.625	1.100708876	0.552477226
IRF1	DOCK9	Ct5	Cg19	0.283333333	0.1875	0.2375	0.625	1.100708876	0.552477226
HNF3B	GHR	Ct12	Cg50	0.252	0.213468658	0.2597216	0.6275	0.989620737	0.552447046
NFKAPPAB65	MEF2C	Ct7	Cg24	0.213154762	0.2875	0.232589286	0.645416667	0.942600003	0.552409674
AMEF2	LEPR	Ct14	Cg20	0.284583333	0.19625	0.236041667	0.63375	1.037622053	0.552389762
FREAC2	SLC1A4	Ct11	Cg46	0.255	0.25125	0.2165	0.625	0.99942736	0.552353265
CIZ	ZFX	Ct14	Cg24	0.202380952	0.295	0.228318452	0.625	1.016854514	0.552343106
BARBIE	BDNF	Ct4	Cg38	0.194444444	0.333333333	0.170138889	0.708333333	1.109013062	0.55234004
TEF	CLMN	Ct15	Cg47	0.249761905	0.2325	0.224404762	0.62875	1.057156071	0.552331473
NRF2	TGOLN1	Ct6	Cg3	0.241875	0.275929423	0.210054894	0.635	0.970058096	0.552124042
ETS1	TGOLN1	Ct6	Cg3	0.222664681	0.275929423	0.210054894	0.648894135	1.029686826	0.5520236
HNF3	ABCA3	Ct12	Cg6	0.268533047	0.279919624	0.155712818	0.72441822	1.016854514	0.55201446
CEBP	ZDHHC14	Ct1	Cg2	0.229187473	0.262453054	0.200903261	0.637453054	1.118087834	0.551942965
SREBP	HRB	Ct0	Cg25	0.238697609	0.247631103	0.223072609	0.655065551	0.996969292	0.551929054
SOX5	PODXL	Ct15	Cg47	0.181547619	0.307708333	0.224404762	0.670416667	1.024502675	0.551921704
SREBP1	GIMAP4	Ct0	Cg1	0.316270754	0.205176885	0.232937421	0.571338443	0.996969292	0.551918872
IRF1	NTN1	Ct5	Cg2	0.176011905	0.337083333	0.196636905	0.670416667	1.100708876	0.551912465
ETS1	6330416G13RIK	Ct6	Cg40	0.2845927	0.251156395	0.1900309	0.615484593	1.029686826	0.55190499
NRF2	ARRB1	Ct6	Cg52	0.236875	0.233855878	0.229249336	0.69875	0.970058096	0.551901909
GATA3	NEDD9	Ct5	Cg5	0.208333333	0.25875	0.238229167	0.625	1.072395367	0.551897752
FREAC2	PCOLCE2	Ct11	Cg32	0.231041667	0.25	0.238541667	0.625	0.99942736	0.551890893
ETS1	EPB4.1L2	Ct6	Cg42	0.246297651	0.248348808	0.223408741	0.611273213	1.029686826	0.551849151
IRF1	NRAS	Ct5	Cg27	0.3	0.19125	0.196875	0.69125	1.100708876	0.551794809
NRF2	CD38	Ct6	Cg8	0.2428125	0.226538895	0.257533561	0.625	0.970058096	0.551747884
IRF1	RAMP2	Ct5	Cg54	0.220166667	0.25	0.22675	0.625	1.100708876	0.551726596
HNF3ALPHA	ANXA3	Ct12	Cg19	0.184846847	0.269684758	0.285389746	0.600805413	1.004361995	0.551716999
HNF3	TNFRSF19	Ct12	Cg2	0.313729769	0.174864938	0.241534142	0.636839433	1.016854514	0.551684422
ATF1	FOXA2	Ct10	Cg24	0.199494048	0.3625	0.18233631	0.716666667	0.907827416	0.551669472
ETS1	1200002N14RIK	Ct6	Cg11	0.316471511	0.20150971	0.197573837	0.661014565	1.029686826	0.551644798
TITF1	LAMA3	Ct9	Cg31	0.230833333	0.25	0.229166667	0.64375	1.006840548	0.551611726
AMEF2	TBX4	Ct14	Cg24	0.254255952	0.23375	0.228318452	0.60875	1.037622053	0.5516076
GATA3	KLRA3	Ct5	Cg49	0.216666667	0.25	0.236083333	0.625	1.072395367	0.551606085
FOXO1	ANXA6	Ct11	Cg45	0.243333333	0.22125	0.221701389	0.63	1.139761328	0.551602176
FOXO1	FBLIM1	Ct11	Cg45	0.243333333	0.22125	0.221701389	0.63	1.139761328	0.551602176
SREBP	BTG3	Ct0	Cg47	0.223905384	0.2682526	0.214976813	0.6653763	0.996969292	0.551561127
IRF1	SYNE2	Ct5	Cg25	0.240625	0.2575	0.1984375	0.6325	1.100708876	0.551517555
IRF1	CXCL15	Ct5	Cg41	0.222222222	0.1875	0.298611111	0.625	1.100708876	0.551513187
NRF2	SUPT16H	Ct6	Cg24	0.255892857	0.190227773	0.270944492	0.66875	0.970058096	0.551485685
CIZ	SUPT16H	Ct14	Cg24	0.202380952	0.29125	0.228318452	0.625	1.016854514	0.551460522
LMO2COM	CD34	Ct2	Cg34	0.239583333	0.236111111	0.246527778	0.604166667	1.014333808	0.551406738
ERR1	ID2	Ct1	Cg24	0.130952381	0.41652932	0.289989716	0.5625	0.960194734	0.551382436
LBP1	CDH11	Ct2	Cg34	0.229166667	0.25	0.246527778	0.625	0.967601075	0.551368194
LBP1	MAPT	Ct2	Cg34	0.229166667	0.25	0.246527778	0.625	0.967601075	0.551368194
LBP1	NPR3	Ct2	Cg34	0.229166667	0.25	0.246527778	0.625	0.967601075	0.551368194
HNF3ALPHA	ARIH1	Ct12	Cg4	0.260487471	0.216275679	0.232050432	0.650185244	1.004361995	0.551331791
SREBP1	GGCX	Ct0	Cg47	0.206048241	0.29778365	0.214976813	0.648891825	0.996969292	0.551301829
HNF3B	YWHAB	Ct12	Cg56	0.172916667	0.323742897	0.23093714	0.666666667	0.989620737	0.551268976
AMEF2	MFAP3L	Ct14	Cg20	0.284583333	0.19375	0.236041667	0.63125	1.037622053	0.551232803
BARBIE	PRICKLE1	Ct4	Cg22	0.21875	0.291666667	0.192708333	0.625	1.109013062	0.551212432
LEF1TCF1	NLK	Ct8	Cg28	0.235	0.25	0.18975	0.71875	1.06309143	0.551178497
CIZ	UTP11L	Ct14	Cg28	0.25	0.21625	0.24775	0.625	1.016854514	0.551132572
NFKAPPAB65	ACTG2	Ct7	Cg30	0.183166667	0.425833333	0.153	0.75625	0.942600003	0.551088431
HNF3ALPHA	ZFP385B	Ct12	Cg18	0.232697147	0.236582742	0.247344549	0.621512763	1.004361995	0.551032352
LBP1	BTBD3	Ct2	Cg19	0.216666667	0.291666667	0.208333333	0.666666667	0.967601075	0.550973033
SREBP	CYP2E1	Ct0	Cg13	0.26408223	0.184380076	0.29533223	0.592190038	0.996969292	0.55095149
ETS2	MNS1	Ct6	Cg30	0.239166667	0.297080455	0.184190437	0.63625	1.019388695	0.550936032
ETS2	ETV5	Ct6	Cg24	0.273214286	0.179193959	0.270944492	0.6275	1.019388695	0.550912441
HNF3ALPHA	PITPNC1	Ct12	Cg28	0.280832345	0.18922565	0.259920317	0.611445963	1.004361995	0.550889461
NFKAPPAB	TBX4	Ct7	Cg24	0.265714286	0.239166667	0.232589286	0.60875	0.942600003	0.550882478
CIZ	1110032E23RIK	Ct14	Cg40	0.25	0.25375	0.210333333	0.625	1.016854514	0.550870005
CIZ	6330416G13RIK	Ct14	Cg40	0.25	0.25375	0.210333333	0.625	1.016854514	0.550870005
TEF	SOX7	Ct15	Cg24	0.294583333	0.17125	0.282046131	0.56375	1.057156071	0.550868666
IRF1	A830073O21RIK	Ct5	Cg0	0.217727273	0.25	0.226287879	0.625	1.100708876	0.550818258
IRF1	JAM2	Ct5	Cg0	0.217727273	0.25	0.226287879	0.625	1.100708876	0.550818258
IRF1	LYZ1	Ct5	Cg0	0.217727273	0.25	0.226287879	0.625	1.100708876	0.550818258
IRF1	PALM2	Ct5	Cg0	0.217727273	0.25	0.226287879	0.625	1.100708876	0.550818258
IRF1	RTKN2	Ct5	Cg0	0.217727273	0.25	0.226287879	0.625	1.100708876	0.550818258
IRF1	TSPAN11	Ct5	Cg0	0.217727273	0.25	0.226287879	0.625	1.100708876	0.550818258
IRF1	DTNA	Ct5	Cg2	0.176011905	0.333333333	0.196636905	0.666666667	1.100708876	0.550754911
AMEF2	SFTPC	Ct14	Cg29	0.212777778	0.25	0.245277778	0.625	1.037622053	0.550719509
BARBIE	MYLK	Ct4	Cg31	0.208333333	0.3125	0.1875	0.625	1.109013062	0.550716821
SREBP	ICAM2	Ct0	Cg40	0.185100344	0.2768386	0.272600344	0.6071693	0.996969292	0.550673252
GATA3	EDNRA	Ct5	Cg44	0.270833333	0.195	0.238854167	0.625	1.072395367	0.550665746
ETS2	RABGAP1L	Ct6	Cg8	0.2384375	0.240033973	0.257533561	0.5625	1.019388695	0.550640221
FOXP3	LAMA3	Ct10	Cg31	0.208333333	0.27	0.222083333	0.625	1.0823022	0.550628114
HNF3ALPHA	COL6A1	Ct12	Cg2	0.207301228	0.283843485	0.241534142	0.59196055	1.004361995	0.550624202
HNF3ALPHA	RTKN2	Ct12	Cg0	0.250884615	0.211247122	0.253791157	0.625291456	1.004361995	0.550603871
ETS2	EPB4.1L2	Ct6	Cg42	0.237857143	0.248348808	0.223408741	0.6275	1.019388695	0.550559166
HNF3	EDNRA	Ct12	Cg44	0.226599612	0.245941243	0.252972095	0.588679725	1.016854514	0.550538417
ETS2	FOXA1	Ct6	Cg24	0.273214286	0.17572455	0.270944492	0.63625	1.019388695	0.550519837
FREAC2	FLI1	Ct11	Cg24	0.228005952	0.270625	0.208675595	0.655416667	0.99942736	0.550499349
CEBP	FBXL3	Ct1	Cg27	0.336304475	0.17950469	0.183777238	0.67950469	1.118087834	0.550454046
HNF3	LPHN3	Ct12	Cg12	0.272218694	0.268393095	0.177528749	0.638568039	1.016854514	0.550399457
HFH8	CAR2	Ct11	Cg45	0.229166667	0.25625	0.221701389	0.625	1.034953495	0.550393218
TEF	3110001I20RIK	Ct15	Cg38	0.27375	0.224375	0.207430556	0.625	1.057156071	0.550367216
ETS1	VLDLR	Ct6	Cg16	0.234647281	0.252755506	0.219049094	0.629133259	1.029686826	0.550348993
NKX61	CXCR4	Ct13	Cg41	0.194444444	0.324791667	0.199791667	0.6875	0.970058096	0.550339936
CIZ	AQP4	Ct14	Cg20	0.1875	0.299166667	0.236041667	0.625	1.016854514	0.550338947
ETS1	CXCL12	Ct6	Cg42	0.246297651	0.230367778	0.223408741	0.644301667	1.029686826	0.550296907
CEBP	SOAT1	Ct1	Cg12	0.285667872	0.22720959	0.174083936	0.66470959	1.118087834	0.550198406
ETS2	YWHAB	Ct6	Cg56	0.199861111	0.316022523	0.214947169	0.606666667	1.019388695	0.55018469
SREBP1	SFTPA1	Ct0	Cg4	0.226909508	0.270144893	0.206098012	0.666322446	0.996969292	0.55015642
SOX5	SUPT16H	Ct15	Cg24	0.254464286	0.2075	0.282046131	0.55	1.024502675	0.550148723
HNF3B	2810003C17RIK	Ct12	Cg0	0.214772727	0.259244768	0.253791157	0.6	0.989620737	0.55013998
GATA3	CCNG2	Ct5	Cg53	0.214285714	0.25875	0.225714286	0.625	1.072395367	0.550121282
HNF3	CAR2	Ct12	Cg45	0.263596808	0.203119242	0.266363978	0.578358925	1.016854514	0.55011422
BARBIE	ID4	Ct4	Cg30	0.166666667	0.333333333	0.204166667	0.666666667	1.109013062	0.550103891
CIZ	MGLL	Ct14	Cg32	0.239583333	0.26	0.211770833	0.625	1.016854514	0.550084448
TEF	HBA-A1	Ct15	Cg47	0.249761905	0.225	0.224404762	0.62875	1.057156071	0.55007225
TEF	PDIA5	Ct15	Cg47	0.249761905	0.225	0.224404762	0.62875	1.057156071	0.55007225
NFKAPPAB	CD38	Ct7	Cg8	0.216979167	0.291666667	0.204236111	0.6875	0.942600003	0.550021528
ATF1	GPM6B	Ct10	Cg39	0.213958333	0.296666667	0.216354167	0.671666667	0.907827416	0.550002975
ETS1	PAFAH1B1	Ct6	Cg52	0.250248009	0.22498947	0.229249336	0.629984205	1.029686826	0.549995918
ETS1	LAMA3	Ct6	Cg31	0.20003139	0.284271222	0.22417713	0.637656833	1.029686826	0.5499704
IRF1	ARIH1	Ct5	Cg4	0.216666667	0.26	0.2125	0.635	1.100708876	0.549947614
TEF1	MMD	Ct4	Cg56	0.208333333	0.25	0.243055556	0.625	1.057156071	0.549924326
OCT	MNS1	Ct15	Cg30	0.261166667	0.246875	0.207541667	0.63625	0.982291828	0.549915626
HNF3	SDPR	Ct12	Cg37	0.242589178	0.225131243	0.262205276	0.57409875	1.016854514	0.549888016
HNF3	STEAP2	Ct12	Cg33	0.251654722	0.253202427	0.207445645	0.621911363	1.016854514	0.549883354
GATA3	MNS1	Ct5	Cg30	0.258333333	0.1975	0.24425	0.625	1.072395367	0.549828355
ETS1	ANXA3	Ct6	Cg19	0.298833094	0.187432819	0.220555476	0.656149229	1.029686826	0.549778173
ETS2	TIE1	Ct6	Cg42	0.237857143	0.244433902	0.223408741	0.63	1.019388695	0.549739914
IRF1	LAMB1-1	Ct5	Cg35	0.251944444	0.25375	0.188472222	0.62875	1.100708876	0.549716258
HNF3ALPHA	LPP	Ct12	Cg31	0.191674268	0.284069699	0.230990064	0.660136413	1.004361995	0.549715836
FOXO1	BTBD3	Ct11	Cg19	0.267666667	0.239583333	0.171083333	0.666666667	1.139761328	0.549696101
HNF3B	LPGAT1	Ct12	Cg37	0.247333333	0.228349138	0.262205276	0.56875	0.989620737	0.549685405
IRF1	NLK	Ct5	Cg28	0.212	0.28125	0.1935	0.65625	1.100708876	0.549675517
IRF1	AQP5	Ct5	Cg51	0.255	0.25	0.19	0.625	1.100708876	0.549665254
IRF1	HIST2H3C1	Ct5	Cg51	0.255	0.25	0.19	0.625	1.100708876	0.549665254
TEF	BTG3	Ct15	Cg47	0.249761905	0.225	0.224404762	0.625	1.057156071	0.549661082
SREBP1	CAR3	Ct0	Cg2	0.253147528	0.223671825	0.241242766	0.611835913	0.996969292	0.549660467
FOXO1	CXCR4	Ct11	Cg41	0.266666667	0.2575	0.152291667	0.69875	1.139761328	0.549629115
CIZ	CD55	Ct14	Cg22	0.25	0.2525	0.2075	0.625	1.016854514	0.549597554
TITF1	LMO2	Ct9	Cg10	0.21875	0.266666667	0.221458333	0.64	1.006840548	0.549596156
HNF3	KDR	Ct12	Cg6	0.268533047	0.279654963	0.155712818	0.699945628	1.016854514	0.549583227
AMEF2	RAB2	Ct14	Cg24	0.254255952	0.2125	0.228318452	0.65	1.037622053	0.549560428
GRE	ID2	Ct7	Cg24	0.21889881	0.298888889	0.232589286	0.59125	0.924317102	0.549530596
ETS1	RAMP2	Ct6	Cg54	0.296224364	0.183180409	0.230352566	0.646020614	1.029686826	0.549516261
NFE2	ARIH1	Ct9	Cg4	0.2675	0.2025	0.260416667	0.6375	0.924317102	0.549496393
SREBP	ADAM19	Ct0	Cg2	0.229338005	0.253059115	0.241242766	0.595279558	0.996969292	0.549470503
GATA3	RGS2	Ct5	Cg53	0.214285714	0.25625	0.225714286	0.625	1.072395367	0.549454059
SREBP	KLRA3	Ct0	Cg49	0.196602625	0.270532395	0.246602625	0.635266198	0.996969292	0.549452909
HNF3ALPHA	ENG	Ct12	Cg5	0.250147057	0.195991575	0.279392579	0.6030273	1.004361995	0.549362947
HNF3	FAM134B	Ct12	Cg8	0.286960895	0.231081133	0.191489163	0.642367021	1.016854514	0.549346906
TITF1	SCNN1G	Ct9	Cg44	0.258125	0.255	0.199375	0.6275	1.006840548	0.549321911
FOXO1	SFTPA1	Ct11	Cg4	0.343333333	0.18875	0.149166667	0.7525	1.139761328	0.549318711
AMEF2	NPR3	Ct14	Cg34	0.191458333	0.294166667	0.2259375	0.6275	1.037622053	0.549273469
ATF1	LAMA3	Ct10	Cg31	0.235833333	0.27	0.222083333	0.645	0.907827416	0.5492322
HNF3B	SLC1A5	Ct12	Cg0	0.214772727	0.245567986	0.253791157	0.625	0.989620737	0.549220857
IRF1	SEMA7A	Ct5	Cg13	0.223125	0.25	0.215729167	0.625	1.100708876	0.549216656
LEF1TCF1	DTNA	Ct8	Cg2	0.251011905	0.219583333	0.231904762	0.609166667	1.06309143	0.549210414
OCT	SREBF1	Ct15	Cg24	0.348214286	0.14625	0.282046131	0.586666667	0.982291828	0.549207954
NFKAPPAB	ELOVL1	Ct7	Cg13	0.29375	0.216666667	0.219375	0.62875	0.942600003	0.549187088
ETS2	RBX1	Ct6	Cg25	0.245	0.248288894	0.206781069	0.645	1.019388695	0.549150914
HNF3ALPHA	FHL1	Ct12	Cg46	0.213095806	0.257568802	0.230121788	0.651463403	1.004361995	0.549099153
NRF2	PRDX6	Ct6	Cg8	0.2428125	0.236918863	0.257533561	0.575	0.970058096	0.54909345
SOX5	SOX7	Ct15	Cg24	0.254464286	0.17125	0.282046131	0.65625	1.024502675	0.549091849
OCT	CLMN	Ct15	Cg47	0.253333333	0.2325	0.224404762	0.63625	0.982291828	0.549069046
NRF2	YWHAB	Ct6	Cg56	0.184861111	0.316022523	0.214947169	0.677916667	0.970058096	0.549045925
HFH8	CNN3	Ct11	Cg45	0.229166667	0.25125	0.221701389	0.625	1.034953495	0.549039194
OCT	F2R	Ct15	Cg37	0.261333333	0.240208333	0.221625	0.604166667	0.982291828	0.54903479
FOXO1	ABCD3	Ct11	Cg45	0.243333333	0.212708333	0.221701389	0.63125	1.139761328	0.549030194
LEF1TCF1	PODXL	Ct8	Cg47	0.233690476	0.274583333	0.181190476	0.667916667	1.06309143	0.549026025
ETS1	S100A14	Ct6	Cg3	0.222664681	0.251505698	0.210054894	0.681008546	1.029686826	0.548970125
SREBP	RCAN1	Ct0	Cg29	0.239249244	0.228108735	0.260082578	0.582804368	0.996969292	0.548957271
CEBP	BCL6B	Ct1	Cg24	0.449027052	0.095123683	0.289989716	0.595123683	1.118087834	0.548912808
IRF1	MACF1	Ct5	Cg5	0.268125	0.1875	0.238229167	0.625	1.100708876	0.548890545
ETS1	DTNA	Ct6	Cg2	0.188762324	0.344015571	0.196829505	0.626023357	1.029686826	0.548889488
FOXP3	GGCX	Ct10	Cg47	0.244047619	0.2575	0.193690476	0.625	1.0823022	0.548843568
LEF1TCF1	SYTL2	Ct8	Cg3	0.230625	0.26625	0.199375	0.6325	1.06309143	0.548829227
ERR1	KLF7	Ct1	Cg24	0.130952381	0.400897384	0.289989716	0.5625	0.960194734	0.548752337
SREBP1	MSN	Ct0	Cg56	0.224435234	0.281569118	0.203601901	0.640784559	0.996969292	0.548727168
CEBP	CDADC1	Ct1	Cg39	0.253224289	0.200458213	0.251612144	0.575458213	1.118087834	0.548711189
ETS1	DDX39	Ct6	Cg28	0.250048917	0.226421803	0.205516306	0.685882704	1.029686826	0.548710239
HNF3	D16ERTD472E	Ct12	Cg18	0.256107335	0.203309042	0.247344549	0.62744205	1.016854514	0.54870534
TCF4	TNFRSF19	Ct8	Cg2	0.212797619	0.26	0.231904762	0.63125	1.014333808	0.548692481
TCF4	ZDHHC14	Ct8	Cg2	0.212797619	0.26	0.231904762	0.63125	1.014333808	0.548692481
CIZ	WWTR1	Ct14	Cg24	0.202380952	0.262083333	0.228318452	0.666666667	1.016854514	0.548642822
SREBP1	MFAP3L	Ct0	Cg20	0.217136302	0.291268975	0.201511302	0.645634488	0.996969292	0.548591813
CIZ	YWHAB	Ct14	Cg56	0.215277778	0.280833333	0.200069444	0.666666667	1.016854514	0.548560488
LMO2COM	GABARAPL1	Ct2	Cg32	0.270833333	0.208333333	0.229166667	0.625	1.014333808	0.548541078
LMO2COM	MGLL	Ct2	Cg32	0.270833333	0.208333333	0.229166667	0.625	1.014333808	0.548541078
LMO2COM	PCOLCE2	Ct2	Cg32	0.270833333	0.208333333	0.229166667	0.625	1.014333808	0.548541078
NRF2	MTDH	Ct6	Cg24	0.255892857	0.223607768	0.270944492	0.545	0.970058096	0.548532612
ERR1	ETS1	Ct1	Cg24	0.130952381	0.359541892	0.289989716	0.625	0.960194734	0.548511332
SREBP1	GJB6	Ct0	Cg8	0.268593143	0.218625523	0.229530643	0.609312761	0.996969292	0.548459816
BARBIE	CD34	Ct4	Cg34	0.239583333	0.208333333	0.244791667	0.604166667	1.109013062	0.548451435
LMO2COM	S100A14	Ct2	Cg3	0.21875	0.25	0.236111111	0.625	1.014333808	0.54844512
LMO2COM	TGOLN1	Ct2	Cg3	0.21875	0.25	0.236111111	0.625	1.014333808	0.54844512
GATA3	CD93	Ct5	Cg53	0.214285714	0.2525	0.225714286	0.625	1.072395367	0.548442465
NFE2	ACOXL	Ct9	Cg4	0.2675	0.2	0.260416667	0.635	0.924317102	0.548374383
HNF3ALPHA	SCNN1G	Ct12	Cg44	0.244191673	0.220755419	0.252972095	0.596725092	1.004361995	0.548336842
ETS1	STARD4	Ct6	Cg11	0.316471511	0.193637964	0.197573837	0.655456946	1.029686826	0.548324923
NRF2	TSN	Ct6	Cg28	0.204	0.306062528	0.205516306	0.65625	0.970058096	0.548301216
CIZ	TSN	Ct14	Cg28	0.25	0.2075	0.24775	0.625	1.016854514	0.54829442
CEBP	SDPR	Ct1	Cg37	0.28346055	0.204778309	0.195896942	0.642278309	1.118087834	0.548277503
SREBP	TNFRSF19	Ct0	Cg2	0.229338005	0.249210925	0.241242766	0.593355463	0.996969292	0.548197142
NFKAPPAB	RGS2	Ct7	Cg53	0.273809524	0.233333333	0.210357143	0.64375	0.942600003	0.548186593
ETS1	CLIC5	Ct6	Cg16	0.234647281	0.249021058	0.219049094	0.618531588	1.029686826	0.548160216
TEF1	CCKAR	Ct4	Cg30	0.241666667	0.25	0.204166667	0.625	1.057156071	0.548144538
SOX9	MCL1	Ct15	Cg35	0.2725	0.246875	0.184583333	0.64375	1.019388695	0.548133878
SREBP1	ACOXL	Ct0	Cg4	0.226909508	0.285714655	0.206098012	0.611607328	0.996969292	0.548121306
SOX9	SUPT16H	Ct15	Cg24	0.230922619	0.2075	0.282046131	0.59125	1.019388695	0.54810588
TEF1	CD34	Ct4	Cg34	0.25	0.208333333	0.244791667	0.604166667	1.057156071	0.548086252
HFH8	CCKAR	Ct11	Cg30	0.208333333	0.267916667	0.211416667	0.666666667	1.034953495	0.54807616
SREBP	SDC2	Ct0	Cg40	0.185100344	0.268272438	0.272600344	0.602886219	0.996969292	0.548028762
HNF3	PRDX6	Ct12	Cg8	0.286960895	0.226686596	0.191489163	0.642235696	1.016854514	0.548016018
BARBIE	PVRL3	Ct4	Cg54	0.216666667	0.3125	0.1625	0.666666667	1.109013062	0.548015209
IRF1	DNAJC21	Ct5	Cg42	0.2375	0.25	0.199107143	0.625	1.100708876	0.54799976
IRF1	EPB4.1L2	Ct5	Cg42	0.2375	0.25	0.199107143	0.625	1.100708876	0.54799976
IRF1	HBB-Y	Ct5	Cg42	0.2375	0.25	0.199107143	0.625	1.100708876	0.54799976
GATA3	SCNN1G	Ct5	Cg44	0.270833333	0.1875	0.238854167	0.625	1.072395367	0.547972665
LEF1TCF1	MYLK	Ct8	Cg31	0.270833333	0.1925	0.23375	0.6275	1.06309143	0.547972296
HNF3B	D16ERTD472E	Ct12	Cg18	0.253229167	0.203309042	0.247344549	0.645	0.989620737	0.547961642
FOXO4	CAR2	Ct11	Cg45	0.222222222	0.25625	0.221701389	0.625	1.029686826	0.54793068
HNF3	FHL1	Ct12	Cg46	0.223269558	0.257568802	0.230121788	0.6036398	1.016854514	0.547916841
BARBIE	GGTA1	Ct4	Cg55	0.25	0.25	0.1875	0.625	1.109013062	0.547913809
ETS1	ETV5	Ct6	Cg24	0.283726334	0.179193959	0.270944492	0.572540939	1.029686826	0.547900732
TEF	SREBF1	Ct15	Cg24	0.294583333	0.14625	0.282046131	0.632083333	1.057156071	0.547888526
CIZ	DDX39	Ct14	Cg28	0.25	0.20625	0.24775	0.625	1.016854514	0.547880456
SREBP1	SFTPC	Ct0	Cg29	0.280915911	0.187686605	0.260082578	0.593843303	0.996969292	0.547878572
GATA3	ADH1	Ct5	Cg53	0.214285714	0.25	0.225714286	0.625	1.072395367	0.547760741
GATA3	SLC39A8	Ct5	Cg53	0.214285714	0.25	0.225714286	0.625	1.072395367	0.547760741
TCF4	UPK3B	Ct8	Cg2	0.212797619	0.2575	0.231904762	0.62875	1.014333808	0.54775843
HNF3ALPHA	GPM6B	Ct12	Cg39	0.204413688	0.27562405	0.242898104	0.589405775	1.004361995	0.547733726
TFIIA	PVRL3	Ct3	Cg54	0.191666667	0.3125	0.2375	0.604166667	0.942600003	0.547731922
FOXO1	LIMS1	Ct11	Cg18	0.265104167	0.21875	0.195963542	0.625	1.139761328	0.54768296
NRF2	DOCK9	Ct6	Cg19	0.218166667	0.275771572	0.220555476	0.62875	0.970058096	0.547666826
AMEF2	GPAM	Ct14	Cg7	0.234	0.2575	0.2045	0.6325	1.037622053	0.54761239
FOXO1	NTN1	Ct11	Cg2	0.211011905	0.343958333	0.142886905	0.684166667	1.139761328	0.54761159
HFH8	QK	Ct11	Cg50	0.2	0.2725	0.22925	0.625	1.034953495	0.54756835
ETS1	ARRB1	Ct6	Cg52	0.250248009	0.233855878	0.229249336	0.584533816	1.029686826	0.547510844
LMO2COM	CALD1	Ct2	Cg36	0.229166667	0.25	0.222222222	0.625	1.014333808	0.547479022
LMO2COM	CTLA2A	Ct2	Cg36	0.229166667	0.25	0.222222222	0.625	1.014333808	0.547479022
LMO2COM	SCN7A	Ct2	Cg36	0.229166667	0.25	0.222222222	0.625	1.014333808	0.547479022
LMO2COM	ST8SIA4	Ct2	Cg36	0.229166667	0.25	0.222222222	0.625	1.014333808	0.547479022
AMEF2	UTP11L	Ct14	Cg28	0.2455	0.21625	0.24775	0.59125	1.037622053	0.547461966
HNF3ALPHA	MAPT	Ct12	Cg34	0.217008068	0.256859736	0.251579117	0.572589623	1.004361995	0.547422357
TITF1	LPP	Ct9	Cg31	0.230833333	0.2375	0.229166667	0.6375	1.006840548	0.547418297
FOXO1	CHPT1	Ct11	Cg39	0.263125	0.224375	0.190208333	0.63	1.139761328	0.547412958
HNF3B	ACTA2	Ct12	Cg2	0.203571429	0.271620363	0.241534142	0.61	0.989620737	0.547402829
TEF	GNAI1	Ct15	Cg37	0.159833333	0.322916667	0.221625	0.666666667	1.057156071	0.547397805
CIZ	PCOLCE2	Ct14	Cg32	0.239583333	0.25	0.211770833	0.625	1.016854514	0.54739421
ERR1	CPD	Ct1	Cg56	0.236111111	0.221040436	0.285923397	0.5625	0.960194734	0.547381307
TITF1	NLK	Ct9	Cg28	0.189	0.28	0.23175	0.6525	1.006840548	0.547359423
TCF4	TAGLN	Ct8	Cg2	0.212797619	0.2575	0.231904762	0.625	1.014333808	0.547348992
IRF1	CD55	Ct5	Cg22	0.19875	0.25875	0.224375	0.63375	1.100708876	0.547291938
TEF	FOXF1A	Ct15	Cg24	0.294583333	0.146875	0.282046131	0.62375	1.057156071	0.547272005
GATA3	TSHB	Ct5	Cg48	0.1875	0.291666667	0.219479167	0.625	1.072395367	0.54725475
BARBIE	DTNA	Ct4	Cg2	0.199404762	0.333333333	0.163690476	0.666666667	1.109013062	0.547249515
LMO2COM	CCKAR	Ct2	Cg30	0.241666667	0.277777778	0.188888889	0.625	1.014333808	0.547202027
NFKAPPAB	RUNX1T1	Ct7	Cg24	0.265714286	0.224166667	0.232589286	0.615416667	0.942600003	0.547184821
SREBP1	A830073O21RIK	Ct0	Cg0	0.253605424	0.238322178	0.205034121	0.650411089	0.996969292	0.547176399
ETS1	DNAJC21	Ct6	Cg42	0.246297651	0.235218917	0.223408741	0.602828375	1.029686826	0.547162644
SREBP	FOXA1	Ct0	Cg24	0.288760269	0.158065198	0.289241427	0.610282599	0.996969292	0.547149328
HNF3ALPHA	ACTA2	Ct12	Cg2	0.207301228	0.271620363	0.241534142	0.587626121	1.004361995	0.547100059
HNF4ALPHA	FOXA1	Ct3	Cg24	0.199404762	0.3125	0.165922619	0.75	1.034953495	0.547090477
BARBIE	CXCR4	Ct4	Cg41	0.180555556	0.354166667	0.159722222	0.708333333	1.109013062	0.547072366
CIZ	NPC1	Ct14	Cg18	0.229166667	0.25625	0.214791667	0.625	1.016854514	0.54701149
HFH8	GOLPH2	Ct11	Cg49	0.25	0.21875	0.2265	0.625	1.034953495	0.546977726
TCF4	COL6A2	Ct8	Cg2	0.212797619	0.255	0.231904762	0.6275	1.014333808	0.546954759
HNF3	KLRA3	Ct12	Cg49	0.245232115	0.235788483	0.216186703	0.629755136	1.016854514	0.546915121
HNF3	CDADC1	Ct12	Cg39	0.271155625	0.194065867	0.242898104	0.615549475	1.016854514	0.546876436
FOXP3	TSPAN2	Ct10	Cg18	0.213541667	0.270833333	0.191666667	0.666666667	1.0823022	0.54685675
FOXP3	BTG3	Ct10	Cg47	0.244047619	0.25	0.193690476	0.625	1.0823022	0.546819415
FOXP3	GNB4	Ct10	Cg47	0.244047619	0.25	0.193690476	0.625	1.0823022	0.546819415
LMO2COM	1110032E23RIK	Ct2	Cg40	0.275	0.25	0.183333333	0.625	1.014333808	0.54679166
CIZ	PVRL3	Ct14	Cg54	0.191666667	0.339583333	0.180916667	0.666666667	1.016854514	0.546723053
AMEF2	YIPF4	Ct14	Cg21	0.223333333	0.25375	0.215833333	0.62875	1.037622053	0.546700428
TCF4	ADAM19	Ct8	Cg2	0.212797619	0.255	0.231904762	0.625	1.014333808	0.546681895
AMEF2	ENPP2	Ct14	Cg7	0.234	0.255	0.2045	0.63	1.037622053	0.546674274
CEBP	GSTA3	Ct1	Cg2	0.229187473	0.248394438	0.200903261	0.623394438	1.118087834	0.54663171
HNF3	SCIN	Ct12	Cg49	0.245232115	0.234285433	0.216186703	0.63083375	1.016854514	0.546595018
FOXO4	CNN3	Ct11	Cg45	0.222222222	0.25125	0.221701389	0.625	1.029686826	0.546582714
ETS2	DNAJC21	Ct6	Cg42	0.237857143	0.235218917	0.223408741	0.625	1.019388695	0.546560893
ETS2	TIMP3	Ct6	Cg54	0.244666667	0.221661288	0.230352566	0.625	1.019388695	0.546524572
NFE2	EBF1	Ct9	Cg24	0.300952381	0.165	0.28235119	0.61375	0.924317102	0.546478375
TCF4	EBF1	Ct8	Cg24	0.271488095	0.179583333	0.267842262	0.600416667	1.014333808	0.546469837
SREBP1	1190002H23RIK	Ct0	Cg9	0.280561967	0.228095128	0.193061967	0.645297564	0.996969292	0.54643111
OCT	BTG3	Ct15	Cg47	0.253333333	0.225	0.224404762	0.6325	0.982291828	0.546419259
HNF3B	NDST1	Ct12	Cg48	0.189375	0.283634033	0.239147109	0.625	0.989620737	0.546401479
CIZ	A130022J15RIK	Ct14	Cg18	0.229166667	0.25375	0.214791667	0.625	1.016854514	0.546341538
FREAC2	PRDM1	Ct11	Cg24	0.228005952	0.253125	0.208675595	0.65875	0.99942736	0.546264645
NRF2	EDIL3	Ct6	Cg19	0.218166667	0.271742008	0.220555476	0.625	0.970058096	0.546251444
ETS2	CXCL12	Ct6	Cg42	0.237857143	0.230367778	0.223408741	0.635	1.019388695	0.546221705
CEBP	F2R	Ct1	Cg37	0.28346055	0.195202683	0.195896942	0.653536017	1.118087834	0.546190245
NFKAPPAB65	RGS2	Ct7	Cg53	0.270119048	0.233333333	0.210357143	0.63375	0.942600003	0.546187597
IRF1	GGTA1	Ct5	Cg55	0.20125	0.2525	0.225625	0.6275	1.100708876	0.546177539
IRF1	SFTPA1	Ct5	Cg4	0.216666667	0.25	0.2125	0.625	1.100708876	0.54617327
IRF1	PCDHA4	Ct5	Cg46	0.2555	0.1875	0.24025	0.625	1.100708876	0.546167693
HNF3ALPHA	EDIL3	Ct12	Cg19	0.184846847	0.254572857	0.285389746	0.586994863	1.004361995	0.546164395
FOXO1	GPM6B	Ct11	Cg39	0.263125	0.220625	0.190208333	0.62875	1.139761328	0.546125288
NFKAPPAB65	BDNF	Ct7	Cg38	0.17625	0.390833333	0.173611111	0.70125	0.942600003	0.54605617
FOXO1	SLK	Ct11	Cg23	0.276666667	0.254583333	0.151944444	0.6475	1.139761328	0.545997514
SREBP	LIPA	Ct0	Cg2	0.229338005	0.222809193	0.241242766	0.642654596	0.996969292	0.545997123
HNF3ALPHA	NPR3	Ct12	Cg34	0.217008068	0.230148908	0.251579117	0.62571275	1.004361995	0.545981695
GATA3	KITL	Ct5	Cg5	0.208333333	0.245416667	0.238229167	0.604166667	1.072395367	0.545941589
SREBP	CFTR	Ct0	Cg56	0.182768568	0.334359598	0.203601901	0.635929799	0.996969292	0.545913094
OCT	HBA-A1	Ct15	Cg47	0.253333333	0.225	0.224404762	0.6275	0.982291828	0.545877443
OCT	PDIA5	Ct15	Cg47	0.253333333	0.225	0.224404762	0.6275	0.982291828	0.545877443
OCT	FOXF1A	Ct15	Cg24	0.348214286	0.146875	0.282046131	0.55625	0.982291828	0.545856072
HNF3ALPHA	CHPT1	Ct12	Cg39	0.204413688	0.260501692	0.242898104	0.606674988	1.004361995	0.545850705
GRE	ARIH1	Ct7	Cg4	0.311666667	0.159166667	0.266944444	0.64375	0.924317102	0.545836658
OCT	SYNE2	Ct15	Cg25	0.273125	0.2375	0.19546875	0.6325	0.982291828	0.545821242
LMO2COM	BTBD3	Ct2	Cg19	0.191666667	0.291666667	0.208333333	0.666666667	1.014333808	0.545802127
ETS1	FOXA1	Ct6	Cg24	0.283726334	0.17572455	0.270944492	0.566086825	1.029686826	0.545789375
FOXO1	MNS1	Ct11	Cg30	0.3055	0.158333333	0.211416667	0.675416667	1.139761328	0.545774902
SREBP1	LIPA	Ct0	Cg2	0.253147528	0.222809193	0.241242766	0.580154596	0.996969292	0.545755759
HNF3	NEDD9	Ct12	Cg5	0.332405679	0.137033783	0.279392579	0.607801813	1.016854514	0.545715727
CEBP	S100A14	Ct1	Cg3	0.33646166	0.149617564	0.21510583	0.649617564	1.118087834	0.545711371
ERR1	DTNA	Ct1	Cg2	0.172619048	0.35418916	0.200903261	0.666666667	0.960194734	0.545691738
HNF3B	ENG	Ct12	Cg5	0.255625	0.195991575	0.279392579	0.5675	0.989620737	0.545677794
TCF4	ACTA2	Ct8	Cg2	0.212797619	0.25125	0.231904762	0.625	1.014333808	0.545670439
TCF4	MYO10	Ct8	Cg2	0.212797619	0.25125	0.231904762	0.625	1.014333808	0.545670439
SREBP	RAB6B	Ct0	Cg6	0.189764174	0.317289725	0.189764174	0.689894863	0.996969292	0.545655634
ERR1	SERPINB6B	Ct1	Cg8	0.171875	0.315664606	0.241310662	0.625	0.960194734	0.545640761
CEBP	ZFP385B	Ct1	Cg18	0.318111194	0.149879261	0.226763931	0.649879261	1.118087834	0.545632693
NRF2	S100A14	Ct6	Cg3	0.241875	0.251505698	0.210054894	0.63375	0.970058096	0.545630221
FOXO4	MGLL	Ct11	Cg32	0.270833333	0.18875	0.238541667	0.625	1.029686826	0.545559738
HNF3	SCNN1G	Ct12	Cg44	0.226599612	0.220755419	0.252972095	0.609408038	1.016854514	0.545508182
HFH8	FOXA1	Ct11	Cg24	0.147321429	0.369583333	0.208675595	0.666666667	1.034953495	0.545487675
SREBP1	SYNE2	Ct0	Cg25	0.207447609	0.267832275	0.223072609	0.633916138	0.996969292	0.545432984
IRF1	VAV3	Ct5	Cg22	0.19875	0.25375	0.224375	0.62875	1.100708876	0.545418375
LEF1TCF1	EBF1	Ct8	Cg24	0.264196429	0.179583333	0.267842262	0.579166667	1.06309143	0.545356861
CIZ	D16ERTD472E	Ct14	Cg18	0.229166667	0.25	0.214791667	0.625	1.016854514	0.5453257
CIZ	LIMS1	Ct14	Cg18	0.229166667	0.25	0.214791667	0.625	1.016854514	0.5453257
CIZ	ZFP385B	Ct14	Cg18	0.229166667	0.25	0.214791667	0.625	1.016854514	0.5453257
NFKAPPAB65	VEGFA	Ct7	Cg49	0.215	0.353333333	0.142666667	0.765	0.942600003	0.545276533
FOXO4	RUNX1T1	Ct11	Cg24	0.138392857	0.394166667	0.208675595	0.666666667	1.029686826	0.545267849
IRF1	TSN	Ct5	Cg28	0.212	0.26875	0.1935	0.64375	1.100708876	0.545248371
HNF3B	FLI1	Ct12	Cg24	0.213988095	0.253686917	0.265917322	0.546666667	0.989620737	0.545228076
LBP1	S100A14	Ct2	Cg3	0.21875	0.25	0.236111111	0.625	0.967601075	0.54522104
LBP1	TGOLN1	Ct2	Cg3	0.21875	0.25	0.236111111	0.625	0.967601075	0.54522104
TEF	TSPAN2	Ct15	Cg18	0.216041667	0.291666667	0.175833333	0.666666667	1.057156071	0.545219866
HNF3ALPHA	LYZ1	Ct12	Cg0	0.250884615	0.215948245	0.253791157	0.564739453	1.004361995	0.545135951
HNF3ALPHA	ZDHHC14	Ct12	Cg2	0.207301228	0.240932634	0.241534142	0.643415634	1.004361995	0.545107602
IRF1	CHPT1	Ct5	Cg39	0.191875	0.25375	0.231354167	0.62875	1.100708876	0.545106712
HNF3B	MEF2C	Ct12	Cg24	0.213988095	0.225333292	0.265917322	0.614166667	0.989620737	0.545085437
HNF3B	LIMD1	Ct12	Cg46	0.254	0.21409585	0.230121788	0.62875	0.989620737	0.545027369
LBP1	CD55	Ct2	Cg22	0.291666667	0.208333333	0.211805556	0.625	0.967601075	0.544998
LBP1	VAV3	Ct2	Cg22	0.291666667	0.208333333	0.211805556	0.625	0.967601075	0.544998
HNF3	SREBF1	Ct12	Cg24	0.279165995	0.158858481	0.265917322	0.648838456	1.016854514	0.544975363
NKX62	RUNX1T1	Ct13	Cg24	0.172619048	0.40125	0.154375	0.75	0.970058096	0.544963565
HNF3B	UPK3B	Ct12	Cg2	0.203571429	0.255438031	0.241534142	0.625	0.989620737	0.544867889
CEBP	SLMAP	Ct1	Cg16	0.365141753	0.130135934	0.257570876	0.567635934	1.118087834	0.544863431
GRE	BCL6B	Ct7	Cg24	0.21889881	0.273333333	0.232589286	0.60375	0.924317102	0.544848148
HNF3ALPHA	UPK3B	Ct12	Cg2	0.207301228	0.255438031	0.241534142	0.604469963	1.004361995	0.54483672
HNF3	PITPNC1	Ct12	Cg28	0.254428605	0.18922565	0.259920317	0.609892513	1.016854514	0.544800235
NKX62	PRICKLE1	Ct13	Cg22	0.239583333	0.247083333	0.202708333	0.666666667	0.970058096	0.544797076
FOXO1	PCX	Ct11	Cg46	0.261	0.19125	0.2165	0.63	1.139761328	0.54479334
AMEF2	CST8	Ct14	Cg7	0.234	0.25	0.2045	0.625	1.037622053	0.544779866
FOXO4	NLK	Ct11	Cg28	0.175	0.28375	0.24275	0.625	1.029686826	0.544772017
FOXO4	BTG3	Ct11	Cg47	0.202380952	0.259375	0.22952381	0.625	1.029686826	0.544739457
SREBP1	NRP1	Ct0	Cg52	0.285754381	0.191273042	0.223254381	0.637303188	0.996969292	0.54473379
ETS2	NTN1	Ct6	Cg2	0.19547619	0.292662117	0.196829505	0.675416667	1.019388695	0.544731852
CEBP	CAR3	Ct1	Cg2	0.229187473	0.243443013	0.200903261	0.618443013	1.118087834	0.54471439
CEBP	CALCRL	Ct1	Cg9	0.296573569	0.16640263	0.210786785	0.66640263	1.118087834	0.544714052
TEF1	NDST1	Ct4	Cg48	0.25	0.25	0.1875	0.625	1.057156071	0.544643785
GATA3	GPAM	Ct5	Cg7	0.2	0.255	0.2265	0.625	1.072395367	0.544639539
CIZ	CDH5	Ct14	Cg40	0.25	0.231666667	0.210333333	0.625	1.016854514	0.54463596
HNF3ALPHA	ADAM19	Ct12	Cg2	0.207301228	0.239975447	0.241534142	0.641448794	1.004361995	0.544627961
AMEF2	MNS1	Ct14	Cg30	0.218666667	0.26125	0.205166667	0.63625	1.037622053	0.54459868
SREBP	NPC1	Ct0	Cg18	0.183897583	0.341812731	0.175780294	0.702156365	0.996969292	0.544573191
HNF3B	MRVI1	Ct12	Cg30	0.234166667	0.201670333	0.326739225	0.50625	0.989620737	0.544534341
FOXO1	ACTG2	Ct11	Cg30	0.3055	0.165	0.211416667	0.63625	1.139761328	0.544514578
HNF3	GPAM	Ct12	Cg7	0.269799662	0.24482432	0.175735713	0.65440108	1.016854514	0.544480527
NFKAPPAB	FOXA2	Ct7	Cg24	0.265714286	0.205	0.232589286	0.646666667	0.942600003	0.544466041
ERR1	CST8	Ct1	Cg7	0.175	0.325386409	0.250974114	0.5625	0.960194734	0.544431856
NRF2	NRP1	Ct6	Cg52	0.236875	0.258176381	0.229249336	0.5675	0.970058096	0.544425463
HNF3	1110032E23RIK	Ct12	Cg40	0.250282928	0.275936146	0.172407709	0.637316838	1.016854514	0.544410308
GATA3	ARIH1	Ct5	Cg4	0.208333333	0.26	0.2125	0.625	1.072395367	0.544397032
HNF3ALPHA	ROS1	Ct12	Cg48	0.264598304	0.195753392	0.239147109	0.620019913	1.004361995	0.544386284
GATA3	MTDH	Ct5	Cg24	0.279761905	0.15875	0.323690476	0.5	1.072395367	0.544339244
SREBP1	ELF5	Ct0	Cg24	0.289722585	0.159168793	0.289241427	0.579584396	0.996969292	0.544330168
IRF1	1190002H23RIK	Ct5	Cg9	0.2605	0.195	0.21775	0.6325	1.100708876	0.544272871
LBP1	CALD1	Ct2	Cg36	0.229166667	0.25	0.222222222	0.625	0.967601075	0.544260621
LBP1	CTLA2A	Ct2	Cg36	0.229166667	0.25	0.222222222	0.625	0.967601075	0.544260621
LBP1	SCN7A	Ct2	Cg36	0.229166667	0.25	0.222222222	0.625	0.967601075	0.544260621
LBP1	ST8SIA4	Ct2	Cg36	0.229166667	0.25	0.222222222	0.625	0.967601075	0.544260621
GATA3	STEAP2	Ct5	Cg33	0.291666667	0.18875	0.208645833	0.625	1.072395367	0.544254844
ETS1	DNAJA2	Ct6	Cg42	0.246297651	0.215674627	0.223408741	0.62976194	1.029686826	0.544227059
LEF1TCF1	S100A14	Ct8	Cg3	0.230625	0.25125	0.199375	0.62625	1.06309143	0.544189539
SREBP	ELF5	Ct0	Cg24	0.288760269	0.159168793	0.289241427	0.579584396	0.996969292	0.544103839
HNF3B	TSPAN11	Ct12	Cg0	0.214772727	0.2277935	0.253791157	0.625	0.989620737	0.544086836
[truncated: 12,137 more rows]
