# Supplementary material for: A systems approach to mapping transcriptional networks controlling surfactant homeostasis
Source: BMC Genomics. 2010 Jul 26;11:451. doi: 10.1186/1471-2164-11-451 (PMC3091648; doi:10.1186/1471-2164-11-451)
Supplement: Additional file 3 — Support & Confidence Calculation For C2 Genes. [file 1471-2164-11-451-S3.TXT]

Ti	Gj	Ct	Cg	Factor 1	Factor 2	Factor 3(Support)	Factor 4	Factor 5	Confidence (normalized)
CEBP	CEBPA	Ct10	Cg11	0.596539677	0.724166667	0.461269839	1	1.020533812	0.819469021
EGR	CEBPA	Ct17	Cg11	0.488833333	0.63	0.438916667	0.835	1.129413488	0.772997092
GATA	FOXA2	Ct0	Cg11	0.503916667	0.617916667	0.384027778	0.928125	1.091520178	0.768088369
CEBP	FOXA2	Ct10	Cg11	0.596539677	0.526072434	0.461269839	0.811905768	1.020533812	0.767134687
EGR	SREBF1	Ct17	Cg11	0.488833333	0.6	0.438916667	0.81625	1.129413488	0.766119096
EGR	FOXA2	Ct17	Cg11	0.488833333	0.536666667	0.438916667	0.833333333	1.129413488	0.75746907
CEBP	SREBF1	Ct10	Cg11	0.596539677	0.415417954	0.461269839	0.799167954	1.020533812	0.743349646
E2F	CEBPA	Ct17	Cg11	0.389	0.63	0.438916667	0.795	1.037019432	0.738717319
HNF3	FOXA2	Ct8	Cg11	0.459416667	0.5625	0.363541667	0.86375	1.035485221	0.733756445
E2F	SREBF1	Ct17	Cg11	0.389	0.6	0.438916667	0.78375	1.037019432	0.732918901
HNF3	SFTPB	Ct8	Cg2	0.50375	0.50625	0.398958333	0.75375	1.035485221	0.728592772
TCF4	CEBPA	Ct10	Cg11	0.326	0.724166667	0.461269839	0.724166667	1.001829591	0.728124169
HNF3	CEBPA	Ct8	Cg11	0.459416667	0.548125	0.363541667	0.803125	1.035485221	0.724762893
GATA	CEBPA	Ct0	Cg11	0.503916667	0.4575	0.384027778	0.76	1.091520178	0.721513942
HNF3B	FOXA2	Ct13	Cg11	0.442365174	0.603333333	0.28700796	1	0.936231308	0.719369332
CEBP	EXOSC7	Ct10	Cg11	0.596539677	0.36835628	0.461269839	0.684189614	1.020533812	0.718179978
SREBP	SCD1	Ct5	Cg8	0.50011261	0.445297988	0.375075073	0.833973491	1.000412169	0.716796695
SREBP1	SCD1	Ct5	Cg8	0.50011261	0.445297988	0.375075073	0.833973491	1.000412169	0.716796695
CEBP	DLK1	Ct10	Cg2	0.571792286	0.425026624	0.341729476	0.815859958	1.020533812	0.716098041
CEBPA	FOXA2	Ct9	Cg11	0.546539677	0.478572434	0.356603172	0.811905768	0.908321744	0.715628271
CEBPA	CEBPA	Ct9	Cg11	0.546539677	0.4375	0.356603172	0.875	0.908321744	0.714297434
E2F	FOXA2	Ct17	Cg11	0.389	0.536666667	0.438916667	0.703333333	1.037019432	0.713055032
CEBPA	SFTPB	Ct9	Cg2	0.634292286	0.380932329	0.369229476	0.818432329	0.908321744	0.712372284
GATA	SREBF1	Ct0	Cg11	0.503916667	0.399305556	0.384027778	0.784791667	1.091520178	0.712199408
CEBP	HCK	Ct10	Cg14	0.518927407	0.410272209	0.386963703	0.781522209	1.020533812	0.711544732
CEBPA	DLK1	Ct9	Cg2	0.634292286	0.357526624	0.369229476	0.815859958	0.908321744	0.706469942
SREBP1	SREBF1	Ct5	Cg11	0.467161136	0.5	0.303107424	0.875	1.000412169	0.706362342
CEBPDELTA	FOXA2	Ct0	Cg11	0.344333333	0.617916667	0.384027778	0.724166667	1.020533812	0.704072194
TCF4	FOXA2	Ct10	Cg11	0.326	0.526072434	0.461269839	0.714166667	1.001829591	0.698395535
HNF1	CYP2E1	Ct4	Cg13	0.375	0.5125	0.363125	0.75	1.075622711	0.697931523
HNF3	SFTPA1	Ct8	Cg7	0.38	0.50125	0.379375	0.75125	1.035485221	0.697797461
CEBP	KIT	Ct10	Cg14	0.518927407	0.363655198	0.386963703	0.737405198	1.020533812	0.695825001
SREBP	GPAM	Ct5	Cg0	0.410061147	0.499816493	0.325457431	0.81236237	1.000412169	0.694640771
SREBP1	GPAM	Ct5	Cg0	0.410061147	0.499816493	0.325457431	0.81236237	1.000412169	0.694640771
GATA6	FOXA2	Ct0	Cg11	0.303833333	0.617916667	0.384027778	0.774583333	0.962361181	0.693891834
TTF1	SFTPA1	Ct8	Cg7	0.37875	0.50125	0.379375	0.75	0.987726502	0.69326091
CEBP	BEX2	Ct10	Cg11	0.596539677	0.272335858	0.461269839	0.696085858	1.020533812	0.693064539
CEBP	SFTPA1	Ct10	Cg7	0.449791453	0.416326789	0.349895726	0.791326789	1.020533812	0.692541706
CEBPA	SREBF1	Ct9	Cg11	0.546539677	0.361667954	0.356603172	0.799167954	0.908321744	0.689643008
EGR	BEX2	Ct17	Cg11	0.488833333	0.325416667	0.438916667	0.6475	1.129413488	0.68946056
CEBP	CYP2E1	Ct10	Cg13	0.46076387	0.417436963	0.326631935	0.789936963	1.020533812	0.688760884
SREBP	SOAT1	Ct5	Cg1	0.453049334	0.397766465	0.343699556	0.798324849	1.000412169	0.686734563
HNF3ALPHA	FOXA2	Ct13	Cg11	0.339	0.603333333	0.28700796	0.8525	0.984917241	0.686425069
SREBP	SREBF1	Ct5	Cg11	0.367161136	0.5	0.303107424	0.875	1.000412169	0.685411343
SREBP1	FOXA2	Ct5	Cg11	0.467161136	0.442895719	0.303107424	0.76967179	1.000412169	0.684669784
CEBPDELTA	CEBPA	Ct0	Cg11	0.344333333	0.4575	0.384027778	0.755	1.020533812	0.681653069
HNF3	DLK1	Ct8	Cg2	0.50375	0.291666667	0.398958333	0.75	1.035485221	0.67964061
GATA	EXOSC7	Ct0	Cg11	0.503916667	0.313333333	0.384027778	0.68125	1.091520178	0.678825707
UF1H3BETA	DLK1	Ct16	Cg2	0.4375	0.409	0.315083333	0.75	1.048017633	0.677360054
TTF1	SFTPB	Ct8	Cg2	0.294166667	0.50625	0.398958333	0.7525	0.987726502	0.677062337
COUP	CYP2E1	Ct4	Cg13	0.35125	0.5125	0.363125	0.7625	0.869713278	0.675496009
HNF3	SREBF1	Ct8	Cg11	0.459416667	0.343333333	0.363541667	0.704166667	1.035485221	0.672453154
CEBPA	BEX2	Ct9	Cg11	0.546539677	0.321085858	0.356603172	0.696085858	0.908321744	0.667830615
SREBP1	SOAT1	Ct5	Cg1	0.390549334	0.397766465	0.343699556	0.735824849	1.000412169	0.667274543
TTF1	CEBPA	Ct8	Cg11	0.267666667	0.548125	0.363541667	0.745	0.987726502	0.667156366
E2F	BEX2	Ct17	Cg11	0.389	0.325416667	0.438916667	0.677916667	1.037019432	0.666755849
CEBP	SFTPB	Ct10	Cg2	0.571792286	0.258432329	0.341729476	0.755932329	1.020533812	0.666533891
TCF4	SREBF1	Ct10	Cg11	0.326	0.415417954	0.461269839	0.61625	1.001829591	0.665696216
SREBP	S100G	Ct5	Cg8	0.50011261	0.304852158	0.375075073	0.666139119	1.000412169	0.664702632
SREBP1	S100G	Ct5	Cg8	0.50011261	0.304852158	0.375075073	0.666139119	1.000412169	0.664702632
TCF4	EXOSC7	Ct10	Cg11	0.326	0.36835628	0.461269839	0.684166667	1.001829591	0.664392258
SREBP	FOXA2	Ct5	Cg11	0.367161136	0.442895719	0.303107424	0.76967179	1.000412169	0.664362196
TTF1	FOXA2	Ct8	Cg11	0.267666667	0.5625	0.363541667	0.69875	0.987726502	0.663978004
KROX	DLK1	Ct16	Cg2	0.3825	0.409	0.315083333	0.713333333	1.071917145	0.663787759
SREBP1	DLK1	Ct5	Cg2	0.449271563	0.374703357	0.292569931	0.760194185	1.000412169	0.663271313
HNF3ALPHA	DLK1	Ct13	Cg2	0.505	0.330691894	0.289760882	0.75	0.984917241	0.659404582
HNF1	FOXA2	Ct4	Cg11	0.35	0.443333333	0.28275	0.75	1.075622711	0.65859023
CEBPDELTA	SREBF1	Ct0	Cg11	0.344333333	0.399305556	0.384027778	0.654166667	1.020533812	0.658256806
SREBP1	SCD2	Ct5	Cg4	0.380643997	0.426775402	0.264179331	0.820081551	1.000412169	0.658160253
GATA1	KIT	Ct14	Cg14	0.37875	0.364166667	0.308958333	0.75125	1.091520178	0.657538407
GATA6	CEBPA	Ct0	Cg11	0.303833333	0.4575	0.384027778	0.67125	0.962361181	0.656449684
HNF1	CEBPA	Ct4	Cg11	0.35	0.42875	0.28275	0.75	1.075622711	0.655842418
KROX	FOXA2	Ct16	Cg11	0.403333333	0.411833333	0.247666667	0.774583333	1.071917145	0.655670006
HNF3B	CEBPA	Ct13	Cg11	0.442365174	0.371577884	0.28700796	0.749405768	0.936231308	0.653097641
GATA1	FOXA2	Ct14	Cg11	0.362666667	0.440833333	0.248583333	0.760833333	1.091520178	0.652862798
SREBP	DLK1	Ct5	Cg2	0.386771563	0.374703357	0.292569931	0.760194185	1.000412169	0.650967662
SREBP	ELOVL1	Ct5	Cg0	0.410061147	0.330320872	0.325457431	0.716490654	1.000412169	0.649319643
SREBP1	ELOVL1	Ct5	Cg0	0.410061147	0.330320872	0.325457431	0.716490654	1.000412169	0.649319643
EGR	SCD2	Ct17	Cg4	0.327708333	0.3975	0.276979167	0.76875	1.129413488	0.648617598
HNF1	DLK1	Ct4	Cg2	0.333333333	0.38	0.31625	0.708333333	1.075622711	0.646507868
CEBP	HC	Ct10	Cg7	0.449791453	0.283464664	0.349895726	0.658464664	1.020533812	0.645061437
MYCMAX	CEBPA	Ct3	Cg11	0.271666667	0.52875	0.25675	0.79875	1.006096099	0.644140996
GATA6	SREBF1	Ct0	Cg11	0.303833333	0.399305556	0.384027778	0.66	0.962361181	0.644018259
SREBP	FABP5	Ct5	Cg1	0.453049334	0.289632647	0.343699556	0.654724485	1.000412169	0.643874449
CEBPDELTA	EXOSC7	Ct0	Cg11	0.344333333	0.313333333	0.384027778	0.64625	1.020533812	0.637634831
TAXCREB	FOXA2	Ct11	Cg11	0.3835	0.417222222	0.247277778	0.7925	0.869713278	0.637472798
SREBP	SCD2	Ct5	Cg4	0.318143997	0.426775402	0.264179331	0.757581551	1.000412169	0.637222773
CEBPA	SCD1	Ct9	Cg8	0.500242778	0.298517483	0.250121389	0.798517483	0.908321744	0.636946853
HNF3ALPHA	SFTPB	Ct13	Cg2	0.505	0.24882987	0.289760882	0.755	0.984917241	0.636901897
HNF3ALPHA	CEBPA	Ct13	Cg11	0.339	0.371577884	0.28700796	0.74375	0.984917241	0.63514265
EGR	SCD1	Ct17	Cg8	0.384166667	0.335	0.256458333	0.70625	1.129413488	0.634671639
TCF4	HCK	Ct10	Cg14	0.255	0.410272209	0.386963703	0.62875	1.001829591	0.632148767
SREBP1	FABP5	Ct5	Cg1	0.390549334	0.289632647	0.343699556	0.654724485	1.000412169	0.632036984
HNF3B	BEX2	Ct13	Cg11	0.442365174	0.296386018	0.28700796	0.706522036	0.936231308	0.630238866
HNF1	KIT	Ct4	Cg14	0.375	0.32125	0.255625	0.75	1.075622711	0.630086057
CEBP	LRP2	Ct10	Cg13	0.46076387	0.235826908	0.326631935	0.670826908	1.020533812	0.628341922
HNF3B	DLK1	Ct13	Cg2	0.383210195	0.330691894	0.289760882	0.703050455	0.936231308	0.627926413
HNF3	HC	Ct8	Cg7	0.38	0.2575	0.379375	0.62875	1.035485221	0.627923057
TAXCREB	DLK1	Ct11	Cg2	0.402083333	0.363611111	0.265972222	0.712083333	0.869713278	0.627642079
HES1	CEBPA	Ct3	Cg11	0.241833333	0.52875	0.25675	0.73	1.001829591	0.627406789
KROX	CEBPA	Ct16	Cg11	0.403333333	0.278166667	0.247666667	0.79875	1.071917145	0.626687607
GATA1	DLK1	Ct14	Cg2	0.343333333	0.360416667	0.245833333	0.714583333	1.091520178	0.626477939
TCF4	BEX2	Ct10	Cg11	0.326	0.272335858	0.461269839	0.57625	1.001829591	0.626195994
FREAC7	FOXA2	Ct13	Cg11	0.208333333	0.603333333	0.28700796	0.708333333	0.908321744	0.624756707
EGR	KDR	Ct17	Cg4	0.327708333	0.325416667	0.276979167	0.692916667	1.129413488	0.62443688
HNF3	BEX2	Ct8	Cg11	0.459416667	0.209375	0.363541667	0.636875	1.035485221	0.624252778
TTF1	HC	Ct8	Cg7	0.37875	0.2575	0.379375	0.62875	0.987726502	0.623970648
TCF4	SFTPA1	Ct10	Cg7	0.25	0.416326789	0.349895726	0.625	1.001829591	0.623373533
WT1	DLK1	Ct16	Cg2	0.282083333	0.409	0.315083333	0.715833333	0.869713278	0.622786619
GATA	AQP5	Ct0	Cg15	0.309	0.375	0.238333333	0.75	1.091520178	0.622706567
GATA6	EXOSC7	Ct0	Cg11	0.303833333	0.313333333	0.384027778	0.6425	0.962361181	0.622697304
TCF4	KIT	Ct10	Cg14	0.255	0.363655198	0.386963703	0.62625	1.001829591	0.622379423
GC	DLK1	Ct16	Cg2	0.229166667	0.409	0.315083333	0.666666667	1.139449327	0.622103999
CEBPA	EXOSC7	Ct9	Cg11	0.546539677	0.184189614	0.356603172	0.684189614	0.908321744	0.6216716
SREBP1	ABCA3	Ct5	Cg4	0.380643997	0.293840107	0.264179331	0.75163008	1.000412169	0.621353862
SREBP	SERPINB9	Ct5	Cg0	0.410061147	0.26230341	0.325457431	0.634227558	1.000412169	0.621328612
SREBP1	SERPINB9	Ct5	Cg0	0.410061147	0.26230341	0.325457431	0.634227558	1.000412169	0.621328612
SREBP1	CEBPA	Ct5	Cg11	0.467161136	0.232223938	0.303107424	0.674167954	1.000412169	0.621211758
KROX	SREBF1	Ct16	Cg11	0.403333333	0.262333333	0.247666667	0.78375	1.071917145	0.620641041
UF1H3BETA	SFTPB	Ct16	Cg2	0.4375	0.221166667	0.315083333	0.6875	1.048017633	0.620469669
CEBP	SCD1	Ct10	Cg8	0.375242778	0.301017483	0.282621389	0.673517483	1.020533812	0.620384116
SREBP	MID1IP1	Ct5	Cg10	0.3429501	0.321940815	0.2911334	0.678955611	1.000412169	0.619997473
SREBP1	MID1IP1	Ct5	Cg10	0.3429501	0.321940815	0.2911334	0.678955611	1.000412169	0.619997473
TAXCREB	CEBPA	Ct11	Cg11	0.3835	0.324166667	0.247277778	0.79875	0.869713278	0.618284306
TTF1	SREBF1	Ct8	Cg11	0.267666667	0.343333333	0.363541667	0.639166667	0.987726502	0.617325774
COUP	DLK1	Ct4	Cg2	0.299166667	0.38	0.31625	0.671666667	0.869713278	0.616995723
GATA	KIT	Ct0	Cg14	0.39375	0.264583333	0.239583333	0.763125	1.091520178	0.616216592
GC	FOXA2	Ct16	Cg11	0.266666667	0.411833333	0.247666667	0.666666667	1.139449327	0.615736917
GATA1	HCK	Ct14	Cg14	0.37875	0.25375	0.308958333	0.6275	1.091520178	0.614522818
CEBP	S100G	Ct10	Cg8	0.375242778	0.264225295	0.282621389	0.701725295	1.020533812	0.613494659
GATA	SFTPA1	Ct0	Cg7	0.395625	0.3075	0.196458333	0.76875	1.091520178	0.613446969
HNF1	LRP2	Ct4	Cg13	0.375	0.21375	0.363125	0.625	1.075622711	0.611563687
TATA	FOXA2	Ct2	Cg11	0.328166667	0.3625	0.262166667	0.710416667	0.869713278	0.610391741
KROX	SFTPB	Ct16	Cg2	0.3825	0.221166667	0.315083333	0.669166667	1.071917145	0.609795208
SREBP1	SFTPB	Ct5	Cg2	0.449271563	0.210436505	0.292569931	0.689077379	1.000412169	0.6095907
CEBP	LPCAT1	Ct10	Cg18	0.357221073	0.3310113	0.225277203	0.6997613	1.020533812	0.609409622
CEBPA	KIT	Ct9	Cg14	0.310594073	0.362405198	0.249047037	0.737405198	0.908321744	0.608417726
SREBP	EMP2	Ct5	Cg15	0.321671643	0.329492808	0.256114428	0.684619606	1.000412169	0.607666273
CEBP	PRDX6	Ct10	Cg0	0.332672684	0.305054559	0.264148842	0.677554559	1.020533812	0.607437893
ZNF219	DLK1	Ct16	Cg2	0.244166667	0.409	0.315083333	0.676666667	0.869713278	0.607362885
SREBP	PRDX6	Ct5	Cg0	0.410061147	0.20938895	0.325457431	0.657041713	1.000412169	0.606748289
SREBP1	PRDX6	Ct5	Cg0	0.410061147	0.20938895	0.325457431	0.657041713	1.000412169	0.606748289
TTF1	DLK1	Ct8	Cg2	0.294166667	0.291666667	0.398958333	0.541666667	0.987726502	0.606522724
CEBP	SERPINB9	Ct10	Cg0	0.332672684	0.303193914	0.264148842	0.670693914	1.020533812	0.606201856
HNF3ALPHA	BEX2	Ct13	Cg11	0.339	0.296386018	0.28700796	0.63625	0.984917241	0.605511451
SREBP1	EXOSC7	Ct5	Cg11	0.467161136	0.188019715	0.303107424	0.672264786	1.000412169	0.60481597
HNF1	SFTPB	Ct4	Cg2	0.333333333	0.2525	0.31625	0.625	1.075622711	0.604768038
CEBP	ELOVL1	Ct10	Cg0	0.332672684	0.29615968	0.264148842	0.66740968	1.020533812	0.604054968
SREBP	CYP4V3	Ct5	Cg9	0.382038275	0.260328713	0.254692183	0.695246535	1.000412169	0.60359453
SREBP1	CYP4V3	Ct5	Cg9	0.382038275	0.260328713	0.254692183	0.695246535	1.000412169	0.60359453
HNF3B	SFTPB	Ct13	Cg2	0.383210195	0.24882987	0.289760882	0.68015974	0.936231308	0.60349222
UF1H3BETA	FOXA2	Ct16	Cg11	0.216666667	0.411833333	0.247666667	0.75	1.048017633	0.60252681
SREBP	MTCH2	Ct5	Cg10	0.3429501	0.260325985	0.2911334	0.663994489	1.000412169	0.602071391
SREBP1	MTCH2	Ct5	Cg10	0.3429501	0.260325985	0.2911334	0.663994489	1.000412169	0.602071391
E2F	PDIA5	Ct17	Cg18	0.287777778	0.304166667	0.281388889	0.671666667	1.037019432	0.601592015
CEBP	CD38	Ct10	Cg5	0.324672797	0.308375775	0.245669732	0.683375775	1.020533812	0.60158306
SREBP1	EMP2	Ct5	Cg15	0.296671643	0.329492808	0.256114428	0.684619606	1.000412169	0.601551813
HNF3	EXOSC7	Ct8	Cg11	0.459416667	0.154375	0.363541667	0.640625	1.035485221	0.601361627
SREBP	ABCA3	Ct5	Cg4	0.318143997	0.293840107	0.264179331	0.68913008	1.000412169	0.601020419
EGR	MID1IP1	Ct17	Cg10	0.28625	0.29	0.27625	0.65375	1.129413488	0.600604811
GATA	BEX2	Ct0	Cg11	0.503916667	0.132083333	0.384027778	0.605625	1.091520178	0.600448298
CEBP	EMP2	Ct10	Cg15	0.326646728	0.306536748	0.241823364	0.681536748	1.020533812	0.600201358
EGR	PDIA5	Ct17	Cg18	0.275	0.304166667	0.281388889	0.6325	1.129413488	0.600078538
SREBP	SERPINF1	Ct5	Cg9	0.382038275	0.249055653	0.254692183	0.68679174	1.000412169	0.599346351
SREBP1	SERPINF1	Ct5	Cg9	0.382038275	0.249055653	0.254692183	0.68679174	1.000412169	0.599346351
GATA1	SREBF1	Ct14	Cg11	0.362666667	0.236666667	0.248583333	0.710416667	1.091520178	0.598870205
TCF4	CYP2E1	Ct10	Cg13	0.1925	0.417436963	0.326631935	0.6275	1.001829591	0.598667915
BRN2	FOXA2	Ct9	Cg11	0.166666667	0.478572434	0.356603172	0.666666667	0.869713278	0.598629768
E2F	GJB6	Ct17	Cg5	0.281111111	0.309166667	0.271388889	0.670416667	1.037019432	0.598203989
CEBP	FABP5	Ct10	Cg1	0.339501861	0.299792271	0.233500931	0.674792271	1.020533812	0.598058391
COUP	FOXA2	Ct4	Cg11	0.2155	0.443333333	0.28275	0.693333333	0.869713278	0.597705575
HNF3	ABCA3	Ct8	Cg4	0.250520833	0.38	0.239322917	0.69	1.035485221	0.597655046
E2F	SCD2	Ct17	Cg4	0.22625	0.3975	0.276979167	0.62875	1.037019432	0.597488726
GATA	ZDHHC3	Ct0	Cg17	0.347395833	0.275416667	0.222048611	0.698125	1.091520178	0.597246317
CEBPA	S100G	Ct9	Cg8	0.500242778	0.201725295	0.250121389	0.701725295	0.908321744	0.596777386
EGR	GJB6	Ct17	Cg5	0.261666667	0.309166667	0.271388889	0.63875	1.129413488	0.595613628
SREBP	CEBPA	Ct5	Cg11	0.367161136	0.232223938	0.303107424	0.611667954	1.000412169	0.595500142
TCF4	HC	Ct10	Cg7	0.25	0.283464664	0.349895726	0.625	1.001829591	0.59412993
CEBP	RTKN2	Ct10	Cg12	0.310780506	0.306991006	0.233515253	0.681991006	1.020533812	0.594035761
COUP	CEBPA	Ct4	Cg11	0.2155	0.42875	0.28275	0.67875	0.869713278	0.593632262
HFH3	FOXA2	Ct13	Cg11	0.158333333	0.603333333	0.28700796	0.645833333	0.869713278	0.593526374
EGR	LPCAT1	Ct17	Cg18	0.275	0.2725	0.281388889	0.64375	1.129413488	0.593194403
SREBP	ACOXL	Ct5	Cg15	0.321671643	0.27380977	0.256114428	0.674107328	1.000412169	0.592618865
CEBP	AQP5	Ct10	Cg15	0.326646728	0.267120778	0.241823364	0.704620778	1.020533812	0.592425011
SOX9	KIT	Ct14	Cg14	0.239166667	0.364166667	0.308958333	0.612916667	0.913148318	0.591875603
KROX	BEX2	Ct16	Cg11	0.403333333	0.221	0.247666667	0.63625	1.071917145	0.591853364
KROX	SCD2	Ct16	Cg4	0.281458333	0.2895	0.226125	0.75875	1.071917145	0.59150565
SREBP	SFTPB	Ct5	Cg2	0.386771563	0.210436505	0.292569931	0.626577379	1.000412169	0.591214222
KROX	CYP2E1	Ct16	Cg13	0.315416667	0.268	0.257666667	0.6375	1.071917145	0.591003271
EGR	GGCX	Ct17	Cg18	0.275	0.2675	0.281388889	0.63625	1.129413488	0.590956513
EGR	MTCH2	Ct17	Cg10	0.28625	0.2625	0.27625	0.6325	1.129413488	0.590726323
GATA6	AQP5	Ct0	Cg15	0.2295	0.375	0.238333333	0.75	0.962361181	0.590608595
GC	FABP5	Ct16	Cg1	0.291666667	0.267666667	0.248583333	0.666666667	1.139449327	0.590295682
EGR	EXOSC7	Ct17	Cg11	0.488833333	0.1025	0.438916667	0.59	1.129413488	0.589856632
SREBP1	BEX2	Ct5	Cg11	0.467161136	0.152397747	0.303107424	0.67679831	1.000412169	0.589637379
KROX	LRP2	Ct16	Cg13	0.315416667	0.247333333	0.257666667	0.677916667	1.071917145	0.589617523
SREBP	LPCAT1	Ct5	Cg18	0.337284258	0.270847193	0.224856172	0.703135395	1.000412169	0.588817072
SREBP1	LPCAT1	Ct5	Cg18	0.337284258	0.270847193	0.224856172	0.703135395	1.000412169	0.588817072
E2F	LPCAT1	Ct17	Cg18	0.287777778	0.2725	0.281388889	0.62875	1.037019432	0.588504042
TAXCREB	HC	Ct11	Cg7	0.294166667	0.335	0.223055556	0.7525	0.869713278	0.588493594
E2F	GGCX	Ct17	Cg18	0.287777778	0.2675	0.281388889	0.63125	1.037019432	0.587434615
BARBIE	DLK1	Ct11	Cg2	0.229166667	0.363611111	0.265972222	0.666666667	0.958084467	0.587309704
TTF1	ABCA3	Ct8	Cg4	0.228125	0.38	0.239322917	0.69	0.987726502	0.587223356
E2F	MID1IP1	Ct17	Cg10	0.26625	0.29	0.27625	0.63625	1.037019432	0.586881708
GATA1	EXOSC7	Ct14	Cg11	0.362666667	0.22	0.248583333	0.645	1.091520178	0.586305849
COUP	LRP2	Ct4	Cg13	0.35125	0.21375	0.363125	0.58875	0.869713278	0.586287592
GATA	HCK	Ct0	Cg14	0.39375	0.214583333	0.239583333	0.630625	1.091520178	0.586151005
FREAC7	CEBPA	Ct13	Cg11	0.208333333	0.371577884	0.28700796	0.6875	0.908321744	0.585837101
ZIC2	GPAM	Ct5	Cg0	0.15625	0.499816493	0.325457431	0.625	0.869713278	0.585527929
GATA	DLK1	Ct0	Cg2	0.359583333	0.250694444	0.193055556	0.725208333	1.091520178	0.585315655
EGR	BTG3	Ct17	Cg15	0.205166667	0.446666667	0.192833333	0.689166667	1.129413488	0.585202552
CEBP	BTG3	Ct10	Cg15	0.326646728	0.269611583	0.241823364	0.632111583	1.020533812	0.585116079
HNF3	KDR	Ct8	Cg4	0.250520833	0.322291667	0.239322917	0.683541667	1.035485221	0.584787746
SREBP1	GDPD2	Ct5	Cg15	0.296671643	0.268063373	0.256114428	0.66979753	1.000412169	0.584633582
GATA	RCAN1	Ct0	Cg17	0.347395833	0.230694444	0.222048611	0.698541667	1.091520178	0.584206972
CEBPA	EMP2	Ct9	Cg15	0.309980061	0.306536748	0.229990031	0.681536748	0.908321744	0.583991852
SREBP1	RNASE4	Ct5	Cg4	0.380643997	0.213584375	0.264179331	0.628938281	1.000412169	0.583911175
HNF1	SREBF1	Ct4	Cg11	0.35	0.202916667	0.28275	0.625	1.075622711	0.583836234
TATA	SREBF1	Ct2	Cg11	0.328166667	0.273333333	0.262166667	0.66	0.869713278	0.583828876
HNF1	EXOSC7	Ct4	Cg11	0.35	0.2025	0.28275	0.625	1.075622711	0.583686244
EGR	S100G	Ct17	Cg8	0.384166667	0.177916667	0.256458333	0.677916667	1.129413488	0.583408566
SREBP	GDPD2	Ct5	Cg15	0.321671643	0.268063373	0.256114428	0.60729753	1.000412169	0.583388814
E2F	KDR	Ct17	Cg4	0.22625	0.325416667	0.276979167	0.6325	1.037019432	0.58316354
CRX	FOXA2	Ct2	Cg11	0.241666667	0.3625	0.262166667	0.666666667	0.869713278	0.582838705
CEBP	GJB6	Ct10	Cg5	0.324672797	0.257942364	0.245669732	0.632942364	1.020533812	0.582691891
KROX	KDR	Ct16	Cg4	0.281458333	0.2855	0.226125	0.676666667	1.071917145	0.582087269
CEBPA	MID1IP1	Ct9	Cg10	0.293702779	0.278028431	0.271851389	0.653028431	0.908321744	0.582019557
CEBP	ERRFI1	Ct10	Cg12	0.310780506	0.273447388	0.233515253	0.648447388	1.020533812	0.581825991
GC	CEBPA	Ct16	Cg11	0.266666667	0.278166667	0.247666667	0.625	1.139449327	0.581553336
COUP	SFTPB	Ct4	Cg2	0.299166667	0.2525	0.31625	0.6275	0.869713278	0.581298723
GATA	BTG3	Ct0	Cg15	0.309	0.25625	0.238333333	0.630625	1.091520178	0.581033619
GATA1	KDR	Ct14	Cg4	0.280208333	0.306666667	0.206666667	0.669166667	1.091520178	0.580928944
AP2GAMMA	DLK1	Ct15	Cg2	0.291666667	0.333333333	0.229166667	0.666666667	0.869713278	0.580631013
EGR	CD55	Ct17	Cg5	0.261666667	0.255	0.271388889	0.62875	1.129413488	0.580298505
SREBP	AQP5	Ct5	Cg15	0.321671643	0.230371123	0.256114428	0.672778343	1.000412169	0.579816712
SREBP	EXOSC7	Ct5	Cg11	0.367161136	0.188019715	0.303107424	0.609764786	1.000412169	0.579762
GATA1	LRP2	Ct14	Cg13	0.316666667	0.242916667	0.224583333	0.675416667	1.091520178	0.579602288
SREBP1	ACOXL	Ct5	Cg15	0.296671643	0.27380977	0.256114428	0.611607328	1.000412169	0.57956391
BRN2	CEBPA	Ct9	Cg11	0.166666667	0.4375	0.356603172	0.5625	0.869713278	0.579513863
E2F	CD55	Ct17	Cg5	0.281111111	0.255	0.271388889	0.62625	1.037019432	0.579019395
BARBIE	FOXA2	Ct11	Cg11	0.191666667	0.417222222	0.247277778	0.666666667	0.958084467	0.578997191
CEBP	ACOXL	Ct10	Cg15	0.326646728	0.234774851	0.241823364	0.667274851	1.020533812	0.578988633
EGR	HCK	Ct17	Cg14	0.257916667	0.2625	0.260833333	0.6325	1.129413488	0.578909482
E2F	MTCH2	Ct17	Cg10	0.26625	0.2625	0.27625	0.63	1.037019432	0.578903375
TATA	EXOSC7	Ct2	Cg11	0.328166667	0.261666667	0.262166667	0.6425	0.869713278	0.578706948
GATA	EMP2	Ct0	Cg15	0.309	0.25	0.238333333	0.625	1.091520178	0.578594609
ZIC2	SOAT1	Ct5	Cg1	0.1875	0.397766465	0.343699556	0.5625	0.869713278	0.578480041
EGR	CD38	Ct17	Cg5	0.261666667	0.25	0.271388889	0.625	1.129413488	0.578431163
CEBP	SERPINF1	Ct10	Cg9	0.329902635	0.239302768	0.229326318	0.676802768	1.020533812	0.578275264
HES1	FOXA2	Ct3	Cg11	0.241833333	0.28875	0.25675	0.694583333	1.001829591	0.578107166
GATA	CAR8	Ct0	Cg17	0.347395833	0.230833333	0.222048611	0.64125	1.091520178	0.578034542
GATA1	CEBPA	Ct14	Cg11	0.362666667	0.194166667	0.248583333	0.647916667	1.091520178	0.577548095
E2F	CD38	Ct17	Cg5	0.281111111	0.25	0.271388889	0.625	1.037019432	0.577443669
CEBPA	MTCH2	Ct9	Cg10	0.293702779	0.265674348	0.271851389	0.640674348	0.908321744	0.577342177
GC	SREBF1	Ct16	Cg11	0.266666667	0.262333333	0.247666667	0.625	1.139449327	0.577308697
EGR	KIT	Ct17	Cg14	0.257916667	0.259166667	0.260833333	0.625416667	1.129413488	0.577172337
GC	CYP2E1	Ct16	Cg13	0.25	0.268	0.257666667	0.625	1.139449327	0.577050085
EGR	SLC1A5	Ct17	Cg12	0.254375	0.291666667	0.234479167	0.625	1.129413488	0.576965452
HNF1	HCK	Ct4	Cg14	0.375	0.19	0.255625	0.625	1.075622711	0.57675454
HNF3B	PNLIPRP1	Ct13	Cg3	0.348379585	0.230848335	0.228344896	0.71169667	0.936231308	0.576708173
E2F	BTG3	Ct17	Cg15	0.1805	0.446666667	0.192833333	0.7575	1.037019432	0.576569346
HNF3	MID1IP1	Ct8	Cg10	0.2625	0.269375	0.2625	0.634375	1.035485221	0.57645211
WT1	CYP2E1	Ct16	Cg13	0.315416667	0.268	0.257666667	0.6375	0.869713278	0.575760339
MYCMAX	FOXA2	Ct3	Cg11	0.271666667	0.28875	0.25675	0.594166667	1.006096099	0.575542062
EGR	RNASE4	Ct17	Cg4	0.327708333	0.1875	0.276979167	0.625	1.129413488	0.575385093
HNF1	SERPINF1	Ct4	Cg9	0.25	0.2675	0.265625	0.625	1.075622711	0.574955312
PAX2	FOXA2	Ct2	Cg11	0.216666667	0.3625	0.262166667	0.666666667	0.869713278	0.574937059
KROX	S100G	Ct16	Cg8	0.369166667	0.227666667	0.196083333	0.672916667	1.071917145	0.574626485
TATA	CEBPA	Ct2	Cg11	0.328166667	0.2375	0.262166667	0.66875	0.869713278	0.574608348
WT1	LRP2	Ct16	Cg13	0.315416667	0.247333333	0.257666667	0.677916667	0.869713278	0.574410331
GC	SOAT1	Ct16	Cg1	0.291666667	0.2295	0.248583333	0.625	1.139449327	0.574400178
AP2GAMMA	KIT	Ct15	Cg14	0.291666667	0.291666667	0.239583333	0.666666667	0.869713278	0.574201576
E2F	HCK	Ct17	Cg14	0.26375	0.2625	0.260833333	0.63	1.037019432	0.574085449
SMAD4	FOXA2	Ct12	Cg11	0.220666667	0.382083333	0.193666667	0.715416667	1.008954253	0.574014059
SREBP1	AQP5	Ct5	Cg15	0.296671643	0.230371123	0.256114428	0.672778343	1.000412169	0.57398248
HNF1	CYP4V3	Ct4	Cg9	0.25	0.26375	0.265625	0.625	1.075622711	0.573941562
E2F	KIT	Ct17	Cg14	0.26375	0.259166667	0.260833333	0.63375	1.037019432	0.573594457
GC	SCD2	Ct16	Cg4	0.25	0.2895	0.226125	0.625	1.139449327	0.57321035
TTF1	MID1IP1	Ct8	Cg10	0.2625	0.269375	0.2625	0.635	0.987726502	0.573130198
TTF1	BEX2	Ct8	Cg11	0.267666667	0.209375	0.363541667	0.5725	0.987726502	0.572381632
EGR	ABCA3	Ct17	Cg4	0.327708333	0.1975	0.276979167	0.56875	1.129413488	0.572347129
GATA1	LPCAT1	Ct14	Cg18	0.264166667	0.2625	0.239166667	0.635	1.091520178	0.572221516
GC	KDR	Ct16	Cg4	0.25	0.2855	0.226125	0.625	1.139449327	0.572214313
HNF3	MTCH2	Ct8	Cg10	0.2625	0.255625	0.2625	0.628125	1.035485221	0.571980852
HNF3	GPAM	Ct8	Cg0	0.2578125	0.261875	0.25796875	0.630625	1.035485221	0.571458931
GC	LRP2	Ct16	Cg13	0.25	0.247333333	0.257666667	0.625	1.139449327	0.571290486
EGR	RTKN2	Ct17	Cg12	0.254375	0.26625	0.234479167	0.63125	1.129413488	0.571137049
SREBP	RNASE4	Ct5	Cg4	0.318143997	0.213584375	0.264179331	0.628938281	1.000412169	0.570965517
KROX	KIT	Ct16	Cg14	0.305416667	0.241833333	0.209916667	0.677916667	1.071917145	0.570787125
KROX	FABP5	Ct16	Cg1	0.2525	0.267666667	0.248583333	0.625	1.071917145	0.570717401
HNF3	PRDX6	Ct8	Cg0	0.2578125	0.25875	0.25796875	0.62875	1.035485221	0.570389689
COUP	SERPINF1	Ct4	Cg9	0.28125	0.2675	0.265625	0.6425	0.869713278	0.570153523
SREBP1	SLC34A2	Ct5	Cg6	0.38888664	0.21085119	0.19675776	0.689388393	1.000412169	0.569897478
GATA1	PDIA5	Ct14	Cg18	0.264166667	0.25625	0.239166667	0.62875	1.091520178	0.569795531
TTF1	KDR	Ct8	Cg4	0.228125	0.322291667	0.239322917	0.63875	0.987726502	0.569733469
CEBP	CYP4V3	Ct10	Cg9	0.329902635	0.219349868	0.229326318	0.653099868	1.020533812	0.569472828
HNF3	ELOVL1	Ct8	Cg0	0.2578125	0.255625	0.25796875	0.628125	1.035485221	0.569453213
HNF3	SERPINB9	Ct8	Cg0	0.2578125	0.255625	0.25796875	0.628125	1.035485221	0.569453213
COUP	CYP4V3	Ct4	Cg9	0.28125	0.26375	0.265625	0.63875	0.869713278	0.568731941
TTF1	MTCH2	Ct8	Cg10	0.2625	0.255625	0.2625	0.6275	0.987726502	0.568543956
WT1	FOXA2	Ct16	Cg11	0.1855	0.411833333	0.247666667	0.662916667	0.869713278	0.568487606
UF1H3BETA	FABP5	Ct16	Cg1	0.25	0.267666667	0.248583333	0.625	1.048017633	0.568403658
KROX	ABCA3	Ct16	Cg4	0.281458333	0.2545	0.226125	0.6275	1.071917145	0.568398834
TTF1	GPAM	Ct8	Cg0	0.258125	0.261875	0.25796875	0.63125	0.987726502	0.568252249
TAXCREB	SFTPB	Ct11	Cg2	0.402083333	0.168333333	0.265972222	0.69	0.869713278	0.567797477
EGR	ERRFI1	Ct17	Cg12	0.254375	0.255	0.234479167	0.6275	1.129413488	0.567640268
HNF3	ACOXL	Ct8	Cg15	0.267666667	0.255	0.242666667	0.6275	1.035485221	0.567528635
UF1H3BETA	CEBPA	Ct16	Cg11	0.216666667	0.278166667	0.247666667	0.6875	1.048017633	0.567480255
GC	GSTA3	Ct16	Cg16	0.25	0.251	0.24	0.625	1.139449327	0.567283303
SOX9	HCK	Ct14	Cg14	0.239166667	0.25375	0.308958333	0.62625	0.913148318	0.567266268
TTF1	PRDX6	Ct8	Cg0	0.258125	0.25875	0.25796875	0.63	0.987726502	0.567259591
HNF3B	LYZ	Ct13	Cg3	0.348379585	0.225841458	0.228344896	0.636682915	0.936231308	0.567177839
GC	ACOXL	Ct16	Cg15	0.25	0.2555	0.234766667	0.625	1.139449327	0.566980076
LDSPOLYA	DLK1	Ct12	Cg2	0.291666667	0.270833333	0.231041667	0.666666667	0.869713278	0.566331226
TTF1	ELOVL1	Ct8	Cg0	0.258125	0.255625	0.25796875	0.6275	0.987726502	0.566117221
TTF1	SERPINB9	Ct8	Cg0	0.258125	0.255625	0.25796875	0.6275	0.987726502	0.566117221
CEBPA	BTG3	Ct9	Cg15	0.309980061	0.257111583	0.229990031	0.632111583	0.908321744	0.56594566
BRN2	SREBF1	Ct9	Cg11	0.166666667	0.361667954	0.356603172	0.5625	0.869713278	0.565887793
SMAD4	HC	Ct12	Cg7	0.25625	0.255	0.253125	0.63	1.008954253	0.565872892
HNF3	BTG3	Ct8	Cg15	0.267666667	0.25	0.242666667	0.625	1.035485221	0.565843125
HNF3	EMP2	Ct8	Cg15	0.267666667	0.25	0.242666667	0.625	1.035485221	0.565843125
HNF3	GDPD2	Ct8	Cg15	0.267666667	0.25	0.242666667	0.625	1.035485221	0.565843125
GC	BTG3	Ct16	Cg15	0.25	0.250666667	0.234766667	0.625	1.139449327	0.56562814
UF1H3BETA	ACOXL	Ct16	Cg15	0.266666667	0.2555	0.234766667	0.625	1.048017633	0.565627589
EGR	CAR8	Ct17	Cg17	0.238958333	0.28875	0.203229167	0.66125	1.129413488	0.565595712
GC	EMP2	Ct16	Cg15	0.25	0.25	0.234766667	0.625	1.139449327	0.56543988
KROX	BTG3	Ct16	Cg15	0.245166667	0.250666667	0.234766667	0.672916667	1.071917145	0.565151153
GC	BEX2	Ct16	Cg11	0.266666667	0.221	0.247666667	0.625	1.139449327	0.565067657
BRN2	BEX2	Ct9	Cg11	0.166666667	0.321085858	0.356603172	0.625	0.869713278	0.564922543
CEBPDELTA	BEX2	Ct0	Cg11	0.344333333	0.132083333	0.384027778	0.58125	1.020533812	0.564836185
HNF3	CYP2E1	Ct8	Cg13	0.261875	0.25875	0.2346875	0.62875	1.035485221	0.564788419
SMAD4	SFTPA1	Ct12	Cg7	0.25625	0.25125	0.253125	0.62625	1.008954253	0.564404574
HNF3	RCAN1	Ct8	Cg17	0.2603125	0.28	0.21265625	0.64125	1.035485221	0.564368559
UF1H3BETA	BTG3	Ct16	Cg15	0.266666667	0.250666667	0.234766667	0.625	1.048017633	0.564278879
BRN2	MID1IP1	Ct9	Cg10	0.25	0.278028431	0.271851389	0.625	0.869713278	0.564224722
GATA1	CYP2E1	Ct14	Cg13	0.316666667	0.20625	0.224583333	0.64125	1.091520178	0.564194856
HNF1	KDR	Ct4	Cg4	0.25	0.300416667	0.203229167	0.625	1.075622711	0.564155409
UF1H3BETA	EMP2	Ct16	Cg15	0.266666667	0.25	0.234766667	0.625	1.048017633	0.564091068
GC	ABCA3	Ct16	Cg4	0.25	0.2545	0.226125	0.625	1.139449327	0.564051718
GC	SFTPB	Ct16	Cg2	0.229166667	0.221166667	0.315083333	0.5625	1.139449327	0.563980725
HNF3ALPHA	LRP2	Ct13	Cg13	0.26375	0.265905729	0.233308542	0.63375	0.984917241	0.563827253
KROX	GSTA3	Ct16	Cg16	0.2525	0.251	0.24	0.625	1.071917145	0.563668087
SREBP	PDIA5	Ct5	Cg18	0.337284258	0.205198888	0.224856172	0.653899166	1.000412169	0.563599637
SREBP1	PDIA5	Ct5	Cg18	0.337284258	0.205198888	0.224856172	0.653899166	1.000412169	0.563599637
HNF3	HCK	Ct8	Cg14	0.2625	0.256875	0.231875	0.628125	1.035485221	0.563523306
TCF4	SCD1	Ct10	Cg8	0.19	0.301017483	0.282621389	0.6275	1.001829591	0.563468629
ZIC2	FABP5	Ct5	Cg1	0.1875	0.289632647	0.343699556	0.625	0.869713278	0.563359321
E2F	SLC1A5	Ct17	Cg12	0.214583333	0.291666667	0.234479167	0.666666667	1.037019432	0.563359128
HNF3B	KIT	Ct13	Cg14	0.284461779	0.269066366	0.215177945	0.653132731	0.936231308	0.562837742
FREAC7	BEX2	Ct13	Cg11	0.208333333	0.296386018	0.28700796	0.625	0.908321744	0.562767188
CEBP	MID1IP1	Ct10	Cg10	0.293702779	0.233028431	0.219976389	0.653028431	1.020533812	0.562576472
GATA1	CAR8	Ct14	Cg17	0.2925	0.2225	0.2128125	0.66	1.091520178	0.562184141
LPOLYA	FOXA2	Ct11	Cg11	0.166666667	0.417222222	0.247277778	0.666666667	0.869713278	0.562128706
ZNF219	FOXA2	Ct16	Cg11	0.166166667	0.411833333	0.247666667	0.675416667	0.869713278	0.562030785
HNF3	CD55	Ct8	Cg5	0.255	0.255	0.235	0.6275	1.035485221	0.561840746
CEBPA	ACOXL	Ct9	Cg15	0.309980061	0.229774851	0.229990031	0.667274851	0.908321744	0.561838138
TCF4	SERPINB9	Ct10	Cg0	0.195625	0.303193914	0.264148842	0.6325	1.001829591	0.561831379
TCF4	PRDX6	Ct10	Cg0	0.195625	0.305054559	0.264148842	0.6275	1.001829591	0.561703683
TCF4	DLK1	Ct10	Cg2	0.111666667	0.425026624	0.341729476	0.609166667	1.001829591	0.561621874
KROX	ACOXL	Ct16	Cg15	0.245166667	0.2555	0.234766667	0.6275	1.071917145	0.561575256
CEBP	SLC1A5	Ct10	Cg12	0.310780506	0.206835744	0.233515253	0.644335744	1.020533812	0.561425041
UF1H3BETA	GSTA3	Ct16	Cg16	0.25	0.251	0.24	0.625	1.048017633	0.561382923
HNF3	RTKN2	Ct8	Cg12	0.2515625	0.255625	0.23578125	0.628125	1.035485221	0.561362709
SMAD4	LYZ	Ct12	Cg3	0.25	0.25	0.25	0.625	1.008954253	0.561301806
SMAD4	PNLIPRP1	Ct12	Cg3	0.25	0.25	0.25	0.625	1.008954253	0.561301806
BRN2	MTCH2	Ct9	Cg10	0.25	0.265674348	0.271851389	0.625	0.869713278	0.561028163
SREBP	BTG3	Ct5	Cg15	0.321671643	0.178835067	0.256114428	0.6653763	1.000412169	0.560974635
XFD1	GGCX	Ct15	Cg18	0.25	0.25	0.25	0.625	1.003249261	0.560904096
XFD1	LPCAT1	Ct15	Cg18	0.25	0.25	0.25	0.625	1.003249261	0.560904096
XFD1	PDIA5	Ct15	Cg18	0.25	0.25	0.25	0.625	1.003249261	0.560904096
HNF3ALPHA	PDIA5	Ct13	Cg18	0.258333333	0.272335026	0.224397229	0.63	0.984917241	0.560893253
GC	RAB6B	Ct16	Cg16	0.25	0.229	0.24	0.625	1.139449327	0.560815774
SREBP1	WDR81	Ct5	Cg6	0.38888664	0.18266433	0.19675776	0.699498248	1.000412169	0.560785505
SREBP	GGCX	Ct5	Cg18	0.337284258	0.198522433	0.224856172	0.648891825	1.000412169	0.560735068
SREBP1	GGCX	Ct5	Cg18	0.337284258	0.198522433	0.224856172	0.648891825	1.000412169	0.560735068
EGR	RCAN1	Ct17	Cg17	0.238958333	0.277916667	0.203229167	0.637916667	1.129413488	0.560376567
GATA1	ZDHHC3	Ct14	Cg17	0.2925	0.21875	0.2128125	0.6525	1.091520178	0.560190086
HNF3	CD38	Ct8	Cg5	0.255	0.25	0.235	0.625	1.035485221	0.560172129
KROX	SOAT1	Ct16	Cg1	0.2525	0.2295	0.248583333	0.6275	1.071917145	0.560126833
HNF1	MID1IP1	Ct4	Cg10	0.25	0.2575	0.22375	0.625	1.075622711	0.560083184
WT1	SFTPB	Ct16	Cg2	0.282083333	0.221166667	0.315083333	0.56625	0.869713278	0.5600649
CEBPA	AQP5	Ct9	Cg15	0.309980061	0.225454111	0.229990031	0.662954111	0.908321744	0.560051563
MYCMAX	GGCX	Ct3	Cg18	0.2625	0.26375	0.219166667	0.6325	1.006096099	0.559885905
KROX	EMP2	Ct16	Cg15	0.245166667	0.25	0.234766667	0.625	1.071917145	0.559770345
TCF4	ELOVL1	Ct10	Cg0	0.195625	0.29615968	0.264148842	0.62875	1.001829591	0.559769017
CEBP	LYZ	Ct10	Cg3	0.271778574	0.24369195	0.229639287	0.61869195	1.020533812	0.5595006
HNF3	ERRFI1	Ct8	Cg12	0.2515625	0.25	0.23578125	0.625	1.035485221	0.559454649
HNF3	SLC1A5	Ct8	Cg12	0.2515625	0.25	0.23578125	0.625	1.035485221	0.559454649
GATA	ACOXL	Ct0	Cg15	0.309	0.185416667	0.238333333	0.641875	1.091520178	0.559238141
GATA1	BEX2	Ct14	Cg11	0.362666667	0.15125	0.248583333	0.6425	1.091520178	0.559206861
HNF3ALPHA	RCAN1	Ct13	Cg17	0.259375	0.259736756	0.225024369	0.64	0.984917241	0.559157107
ZIC2	MID1IP1	Ct5	Cg10	0.1875	0.321940815	0.2911334	0.625	0.869713278	0.559133718
HNF3ALPHA	KIT	Ct13	Cg14	0.26375	0.269066366	0.215177945	0.635	0.984917241	0.559117245
CEBP	GGCX	Ct10	Cg18	0.357221073	0.173335785	0.225277203	0.667085785	1.020533812	0.558719661
UF1H3BETA	AQP5	Ct16	Cg15	0.266666667	0.216666667	0.234766667	0.666666667	1.048017633	0.558578641
HNF3ALPHA	GGCX	Ct13	Cg18	0.258333333	0.263422129	0.224397229	0.63	0.984917241	0.558565118
CEBP	PDIA5	Ct10	Cg18	0.357221073	0.171484525	0.225277203	0.668984525	1.020533812	0.558168521
CRX	SREBF1	Ct2	Cg11	0.241666667	0.273333333	0.262166667	0.625	0.869713278	0.558107511
UF1H3BETA	KDR	Ct16	Cg4	0.208333333	0.2855	0.226125	0.666666667	1.048017633	0.557986701
HNF3ALPHA	ZDHHC3	Ct13	Cg17	0.259375	0.259704466	0.225024369	0.62875	0.984917241	0.557910266
SREBP	BEX2	Ct5	Cg11	0.367161136	0.152397747	0.303107424	0.55179831	1.000412169	0.557729857
LPOLYA	DLK1	Ct11	Cg2	0.166666667	0.363611111	0.265972222	0.666666667	0.869713278	0.557603996
UF1H3BETA	SOAT1	Ct16	Cg1	0.25	0.2295	0.248583333	0.625	1.048017633	0.557577723
HNF3	AQP5	Ct8	Cg15	0.267666667	0.208333333	0.242666667	0.666666667	1.035485221	0.557573312
GATA	KDR	Ct0	Cg4	0.340625	0.210277778	0.156111111	0.765	1.091520178	0.557538182
KROX	RAB6B	Ct16	Cg16	0.2525	0.229	0.24	0.6275	1.071917145	0.55751991
HNF3ALPHA	PALM2	Ct13	Cg12	0.25125	0.255905676	0.235740492	0.625	0.984917241	0.557490526
CEBP	CD55	Ct10	Cg5	0.324672797	0.170691056	0.245669732	0.670691056	1.020533812	0.557403613
HNF3	ZDHHC3	Ct8	Cg17	0.2603125	0.258125	0.21265625	0.629375	1.035485221	0.557355228
MYCMAX	CD55	Ct3	Cg5	0.25	0.25375	0.233333333	0.625	1.006096099	0.55732085
WT1	FABP5	Ct16	Cg1	0.25625	0.267666667	0.248583333	0.6275	0.869713278	0.557301228
E2F	EXOSC7	Ct17	Cg11	0.389	0.1025	0.438916667	0.5125	1.037019432	0.557271763
EGR	DLK1	Ct17	Cg2	0.33125	0.2	0.188333333	0.658333333	1.129413488	0.557091441
HES1	KIT	Ct3	Cg14	0.240416667	0.304166667	0.187083333	0.675416667	1.001829591	0.556941544
SMAD4	FABP5	Ct12	Cg1	0.2575	0.25375	0.2225	0.62875	1.008954253	0.556682856
GC	PALM2	Ct16	Cg12	0.25	0.25	0.207125	0.625	1.139449327	0.556654785
BARBIE	CEBPA	Ct11	Cg11	0.191666667	0.324166667	0.247277778	0.625	0.958084467	0.556510011
BRN2	KIT	Ct9	Cg14	0.1875	0.362405198	0.249047037	0.625	0.869713278	0.556501896
EGR	FABP5	Ct17	Cg1	0.25875	0.25625	0.195625	0.6275	1.129413488	0.556454182
XFD1	ERRFI1	Ct15	Cg12	0.25	0.25	0.234375	0.625	1.003249261	0.556397309
XFD1	PALM2	Ct15	Cg12	0.25	0.25	0.234375	0.625	1.003249261	0.556397309
XFD1	RTKN2	Ct15	Cg12	0.25	0.25	0.234375	0.625	1.003249261	0.556397309
MYCMAX	CD38	Ct3	Cg5	0.25	0.25	0.233333333	0.625	1.006096099	0.556284598
SOX9	FOXA2	Ct14	Cg11	0.1345	0.440833333	0.248583333	0.68	0.913148318	0.556147346
HNF1	RCAN1	Ct4	Cg17	0.25	0.26625	0.2034375	0.625	1.075622711	0.555776369
ZIC2	SCD1	Ct5	Cg8	0.125	0.445297988	0.375075073	0.5	0.869713278	0.555588352
HNF1	BEX2	Ct4	Cg11	0.35	0.13625	0.28275	0.625	1.075622711	0.555479958
GC	AQP5	Ct16	Cg15	0.25	0.216666667	0.234766667	0.625	1.139449327	0.555415438
CEBPDELTA	AQP5	Ct0	Cg15	0.1765	0.375	0.238333333	0.5625	1.020533812	0.555410181
HNF3	S100G	Ct8	Cg8	0.2525	0.25	0.22125	0.625	1.035485221	0.555281972
GC	KIT	Ct16	Cg14	0.25	0.241833333	0.209916667	0.625	1.139449327	0.555277103
HNF1	S100G	Ct4	Cg8	0.229166667	0.297916667	0.184583333	0.666666667	1.075622711	0.555265806
HES1	SREBF1	Ct3	Cg11	0.241833333	0.22	0.25675	0.65875	1.001829591	0.555099035
CRX	EXOSC7	Ct2	Cg11	0.241666667	0.261666667	0.262166667	0.625	0.869713278	0.555072668
UF1H3BETA	RAB6B	Ct16	Cg16	0.25	0.229	0.24	0.625	1.048017633	0.554982664
CEBP	SOAT1	Ct10	Cg1	0.339501861	0.16720959	0.233500931	0.66470959	1.020533812	0.554921322
GATA1	RCAN1	Ct14	Cg17	0.2925	0.20875	0.2128125	0.63375	1.091520178	0.554897034
CEBP	PNLIPRP1	Ct10	Cg3	0.271778574	0.215586624	0.229639287	0.653086624	1.020533812	0.554734499
TAXCREB	BEX2	Ct11	Cg11	0.3835	0.171666667	0.247277778	0.6325	0.869713278	0.554637376
GC	PDIA5	Ct16	Cg18	0.25	0.2305	0.217166667	0.625	1.139449327	0.554303208
KROX	SCD1	Ct16	Cg8	0.369166667	0.1645	0.196083333	0.69625	1.071917145	0.55410802
CEBP	GPAM	Ct10	Cg0	0.332672684	0.152187215	0.264148842	0.649687215	1.020533812	0.553951787
HNF1	2810003C17RIK	Ct4	Cg17	0.25	0.25875	0.2034375	0.625	1.075622711	0.553794859
E2F	RTKN2	Ct17	Cg12	0.214583333	0.26625	0.234479167	0.635	1.037019432	0.553597105
LDSPOLYA	HC	Ct12	Cg7	0.25	0.255	0.253125	0.625	0.869713278	0.553202225
HNF3ALPHA	SLC1A5	Ct13	Cg12	0.25125	0.240421931	0.235740492	0.625	0.984917241	0.553158082
KROX	PDIA5	Ct16	Cg18	0.26	0.2305	0.217166667	0.6275	1.071917145	0.553065475
CEBP	MTCH2	Ct10	Cg10	0.293702779	0.206924348	0.219976389	0.640674348	1.020533812	0.552961706
GATA1	2810003C17RIK	Ct14	Cg17	0.2925	0.20125	0.2128125	0.63875	1.091520178	0.552907775
HNF3B	LRP2	Ct13	Cg13	0.231984166	0.265905729	0.233308542	0.648061459	0.936231308	0.552890979
GATA1	EMP2	Ct14	Cg15	0.2515	0.25	0.20225	0.625	1.091520178	0.552439584
GATA1	GDPD2	Ct14	Cg15	0.2515	0.25	0.20225	0.625	1.091520178	0.552439584
GATA1	GGCX	Ct14	Cg18	0.264166667	0.19875	0.239166667	0.6325	1.091520178	0.552391851
MYCMAX	SREBF1	Ct3	Cg11	0.271666667	0.22	0.25675	0.56125	1.006096099	0.552358019
LDSPOLYA	SFTPA1	Ct12	Cg7	0.25	0.25125	0.253125	0.625	0.869713278	0.552178706
UF1H3BETA	ABCA3	Ct16	Cg4	0.208333333	0.2545	0.226125	0.6875	1.048017633	0.552146791
XFD1	RCAN1	Ct15	Cg17	0.25	0.25	0.21875	0.625	1.003249261	0.55161951
XFD1	ZDHHC3	Ct15	Cg17	0.25	0.25	0.21875	0.625	1.003249261	0.55161951
GATA1	PALM2	Ct14	Cg12	0.25	0.25	0.200416667	0.625	1.091520178	0.551398658
ZNF219	CYP2E1	Ct16	Cg13	0.22	0.268	0.257666667	0.645	0.869713278	0.551212352
XFD1	DLK1	Ct15	Cg2	0.166666667	0.333333333	0.229166667	0.666666667	1.003249261	0.551156034
CRX	LRP2	Ct2	Cg13	0.25	0.279444444	0.223888889	0.625	0.869713278	0.55104938
GCM	CYP2E1	Ct7	Cg13	0.25	0.25	0.25	0.625	0.869713278	0.55097833
TFIII	CYP2E1	Ct7	Cg13	0.25	0.25	0.25	0.625	0.869713278	0.55097833
AP2GAMMA	GGCX	Ct15	Cg18	0.25	0.25	0.25	0.625	0.869713278	0.55097833
AP2GAMMA	LPCAT1	Ct15	Cg18	0.25	0.25	0.25	0.625	0.869713278	0.55097833
GCM	LRP2	Ct7	Cg13	0.25	0.25	0.25	0.625	0.869713278	0.55097833
TFIII	LRP2	Ct7	Cg13	0.25	0.25	0.25	0.625	0.869713278	0.55097833
LDSPOLYA	LYZ	Ct12	Cg3	0.25	0.25	0.25	0.625	0.869713278	0.55097833
AP2GAMMA	PDIA5	Ct15	Cg18	0.25	0.25	0.25	0.625	0.869713278	0.55097833
LDSPOLYA	PNLIPRP1	Ct12	Cg3	0.25	0.25	0.25	0.625	0.869713278	0.55097833
GCM	S100G	Ct7	Cg8	0.25	0.25	0.25	0.625	0.869713278	0.55097833
TFIII	S100G	Ct7	Cg8	0.25	0.25	0.25	0.625	0.869713278	0.55097833
GCM	SCD1	Ct7	Cg8	0.25	0.25	0.25	0.625	0.869713278	0.55097833
TFIII	SCD1	Ct7	Cg8	0.25	0.25	0.25	0.625	0.869713278	0.55097833
HNF3	LRP2	Ct8	Cg13	0.261875	0.210625	0.2346875	0.633125	1.035485221	0.550923009
CEBP	SLC34A2	Ct10	Cg6	0.263307424	0.23769788	0.196653712	0.67519788	1.020533812	0.550878888
GATA6	BTG3	Ct0	Cg15	0.2295	0.25625	0.238333333	0.62875	0.962361181	0.550878637
UF1H3BETA	CYP2E1	Ct16	Cg13	0.1875	0.268	0.257666667	0.625	1.048017633	0.550877918
HNF3B	PDIA5	Ct13	Cg18	0.222588918	0.272335026	0.224397229	0.664670053	0.936231308	0.550746474
PAX2	SREBF1	Ct2	Cg11	0.216666667	0.273333333	0.262166667	0.625	0.869713278	0.550541151
GATA	LRP2	Ct0	Cg13	0.213125	0.289583333	0.188541667	0.664375	1.091520178	0.55053197
HFH3	LRP2	Ct13	Cg13	0.25	0.265905729	0.233308542	0.625	0.869713278	0.550467658
WT1	GSTA3	Ct16	Cg16	0.25625	0.251	0.24	0.6275	0.869713278	0.550417627
TATA	BEX2	Ct2	Cg11	0.328166667	0.175833333	0.262166667	0.63875	0.869713278	0.550249961
GC	GDPD2	Ct16	Cg15	0.25	0.201	0.234766667	0.625	1.139449327	0.550228956
ZNF219	SFTPB	Ct16	Cg2	0.244166667	0.221166667	0.315083333	0.5675	0.869713278	0.550201387
TCF4	LRP2	Ct10	Cg13	0.1925	0.235826908	0.326631935	0.565	1.001829591	0.55016205
HFH3	DLK1	Ct13	Cg2	0.166666667	0.330691894	0.289760882	0.604166667	0.869713278	0.550149363
BARBIE	HC	Ct11	Cg7	0.1875	0.335	0.223055556	0.625	0.958084467	0.550133216
GC	RTKN2	Ct16	Cg12	0.25	0.2275	0.207125	0.625	1.139449327	0.550131003
EGR	SFTPB	Ct17	Cg2	0.33125	0.176666667	0.188333333	0.672916667	1.129413488	0.550023815
GATA	2810003C17RIK	Ct0	Cg17	0.347395833	0.15125	0.222048611	0.656875	1.091520178	0.549933681
KROX	AQP5	Ct16	Cg15	0.245166667	0.216666667	0.234766667	0.625	1.071917145	0.549846417
E2F	ERRFI1	Ct17	Cg12	0.214583333	0.255	0.234479167	0.6275	1.037019432	0.549800502
TTF1	ACOXL	Ct8	Cg15	0.217666667	0.255	0.242666667	0.6275	0.987726502	0.549792845
CEBP	RAB6B	Ct10	Cg16	0.278778051	0.220383614	0.203139026	0.655383614	1.020533812	0.549786761
PAX2	LRP2	Ct2	Cg13	0.229166667	0.279444444	0.223888889	0.666666667	0.869713278	0.549503596
UF1H3BETA	KIT	Ct16	Cg14	0.25	0.241833333	0.209916667	0.625	1.048017633	0.549501601
GC	GJB6	Ct16	Cg5	0.25	0.2305	0.202333333	0.625	1.139449327	0.549422798
CEBPA	CYP4V3	Ct9	Cg9	0.329902635	0.215599868	0.196201318	0.653099868	0.908321744	0.549217589
GC	LPCAT1	Ct16	Cg18	0.25	0.214	0.217166667	0.625	1.139449327	0.549180676
HNF3	KIT	Ct8	Cg14	0.2625	0.206875	0.231875	0.634375	1.035485221	0.549158426
HFH3	CEBPA	Ct13	Cg11	0.158333333	0.371577884	0.28700796	0.5625	0.869713278	0.549068903
UF1H3BETA	GDPD2	Ct16	Cg15	0.266666667	0.201	0.234766667	0.625	1.048017633	0.548916428
TAXCREB	EXOSC7	Ct11	Cg11	0.3835	0.174166667	0.247277778	0.57375	0.869713278	0.548910814
SMAD4	PRDX6	Ct12	Cg0	0.2275	0.255	0.223125	0.63	1.008954253	0.548795106
GATA6	EMP2	Ct0	Cg15	0.2295	0.25	0.238333333	0.625	0.962361181	0.548770428
HNF3B	ZDHHC3	Ct13	Cg17	0.234472475	0.259704466	0.225024369	0.640658933	0.936231308	0.548720721
TTF1	RTKN2	Ct8	Cg12	0.22	0.255625	0.23578125	0.6275	0.987726502	0.548716745
ZIC2	ELOVL1	Ct5	Cg0	0.15625	0.330320872	0.325457431	0.5625	0.869713278	0.548710926
XFD1	KIT	Ct15	Cg14	0.1875	0.291666667	0.239583333	0.625	1.003249261	0.548692713
HFH3	PALM2	Ct13	Cg12	0.25	0.255905676	0.235740492	0.625	0.869713278	0.548546917
UF1H3BETA	PDIA5	Ct16	Cg18	0.25	0.2305	0.217166667	0.625	1.048017633	0.548537836
HNF3ALPHA	RTKN2	Ct13	Cg12	0.25125	0.223914613	0.235740492	0.6275	0.984917241	0.548535223
SREBP1	BTG3	Ct5	Cg15	0.296671643	0.178835067	0.256114428	0.6028763	1.000412169	0.548524768
KROX	LPCAT1	Ct16	Cg18	0.26	0.214	0.217166667	0.6325	1.071917145	0.54849826
SMAD4	ELOVL1	Ct12	Cg0	0.2275	0.25375	0.223125	0.62875	1.008954253	0.548321967
TTF1	BTG3	Ct8	Cg15	0.217666667	0.25	0.242666667	0.625	0.987726502	0.548160008
TTF1	EMP2	Ct8	Cg15	0.217666667	0.25	0.242666667	0.625	0.987726502	0.548160008
TTF1	GDPD2	Ct8	Cg15	0.217666667	0.25	0.242666667	0.625	0.987726502	0.548160008
TAXCREB	SREBF1	Ct11	Cg11	0.3835	0.149166667	0.247277778	0.66125	0.869713278	0.548018858
HNF3ALPHA	ERRFI1	Ct13	Cg12	0.25125	0.222719747	0.235740492	0.625	0.984917241	0.547895006
HNF1	SERPINB9	Ct4	Cg0	0.25	0.25375	0.1903125	0.625	1.075622711	0.547859465
GATA1	SCD2	Ct14	Cg4	0.280208333	0.20125	0.206666667	0.6375	1.091520178	0.547803643
HNF3ALPHA	CAR8	Ct13	Cg17	0.259375	0.22539349	0.225024369	0.625	0.984917241	0.547705811
HES1	CD55	Ct3	Cg5	0.216666667	0.25375	0.233333333	0.62875	1.001829591	0.547558908
PAX2	EXOSC7	Ct2	Cg11	0.216666667	0.261666667	0.262166667	0.625	0.869713278	0.547547451
HNF3B	RCAN1	Ct13	Cg17	0.234472475	0.259736756	0.225024369	0.629473513	0.936231308	0.54752245
E2F	ABCA3	Ct17	Cg4	0.22625	0.1975	0.276979167	0.62875	1.037019432	0.547467649
UF1H3BETA	SCD2	Ct16	Cg4	0.208333333	0.2895	0.226125	0.5625	1.048017633	0.547212335
KROX	GJB6	Ct16	Cg5	0.255	0.2305	0.202333333	0.63	1.071917145	0.547138832
HNF3B	PALM2	Ct13	Cg12	0.222961967	0.255905676	0.235740492	0.636811351	0.936231308	0.547037824
TTF1	ERRFI1	Ct8	Cg12	0.22	0.25	0.23578125	0.625	0.987726502	0.546919723
TTF1	SLC1A5	Ct8	Cg12	0.22	0.25	0.23578125	0.625	0.987726502	0.546919723
GC	GGCX	Ct16	Cg18	0.25	0.207	0.217166667	0.625	1.139449327	0.546902387
TCF4	S100G	Ct10	Cg8	0.19	0.264225295	0.282621389	0.5625	1.001829591	0.546834838
GATA1	MID1IP1	Ct14	Cg10	0.26875	0.21	0.204375	0.635	1.091520178	0.546827225
WT1	SOAT1	Ct16	Cg1	0.25625	0.2295	0.248583333	0.62875	0.869713278	0.546822761
UF1H3BETA	SREBF1	Ct16	Cg11	0.216666667	0.262333333	0.247666667	0.541666667	1.048017633	0.546797764
TTF1	CD55	Ct8	Cg5	0.215	0.255	0.235	0.6275	0.987726502	0.546747892
SREBP1	CAR8	Ct5	Cg17	0.307317557	0.232418295	0.173628371	0.643063721	1.000412169	0.546687217
HNF3B	GGCX	Ct13	Cg18	0.222588918	0.263422129	0.224397229	0.646844259	0.936231308	0.546599867
HNF3	LYZ	Ct8	Cg3	0.2525	0.255	0.19	0.6275	1.035485221	0.546435744
GC	S100G	Ct16	Cg8	0.25	0.227666667	0.196083333	0.625	1.139449327	0.54642668
KROX	MID1IP1	Ct16	Cg10	0.26875	0.216	0.1985	0.64125	1.071917145	0.546190216
HES1	CD38	Ct3	Cg5	0.216666667	0.25	0.233333333	0.625	1.001829591	0.546132279
TCF4	CD38	Ct10	Cg5	0.166666667	0.308375775	0.245669732	0.625	1.001829591	0.546064968
KROX	CAR8	Ct16	Cg17	0.239583333	0.252	0.189666667	0.64375	1.071917145	0.546029148
KROX	GGCX	Ct16	Cg18	0.26	0.207	0.217166667	0.63	1.071917145	0.545952461
KROX	RCAN1	Ct16	Cg17	0.239583333	0.236666667	0.189666667	0.682916667	1.071917145	0.545775712
CEBPA	LYZ	Ct9	Cg3	0.209278574	0.30619195	0.198389287	0.68119195	0.908321744	0.545717959
TTF1	CYP2E1	Ct8	Cg13	0.2075	0.25875	0.2346875	0.63	0.987726502	0.545501199
GATA1	ERRFI1	Ct14	Cg12	0.25	0.229166667	0.200416667	0.625	1.091520178	0.54543391
HNF3	GJB6	Ct8	Cg5	0.255	0.2	0.235	0.63	1.035485221	0.545306044
ZF5	WDR81	Ct1	Cg6	0.25625	0.25	0.224375	0.625	0.869713278	0.54526084
GATA6	SFTPA1	Ct0	Cg7	0.19375	0.3075	0.196458333	0.6925	0.962361181	0.545147965
TTF1	CD38	Ct8	Cg5	0.215	0.25	0.235	0.625	0.987726502	0.545124099
ZIC2	S100G	Ct5	Cg8	0.125	0.304852158	0.375075073	0.625	0.869713278	0.544874773
SOX9	DLK1	Ct14	Cg2	0.148333333	0.360416667	0.245833333	0.645833333	0.913148318	0.544713666
SOX9	LPCAT1	Ct14	Cg18	0.214166667	0.2625	0.239166667	0.6275	0.913148318	0.544304734
HFH3	SLC1A5	Ct13	Cg12	0.25	0.240421931	0.235740492	0.625	0.869713278	0.544283977
WT1	RAB6B	Ct16	Cg16	0.25625	0.229	0.24	0.62875	0.869713278	0.544277758
KROX	HCK	Ct16	Cg14	0.305416667	0.178	0.209916667	0.6275	1.071917145	0.544053772
HNF3ALPHA	CYP2E1	Ct13	Cg13	0.26375	0.200711354	0.233308542	0.63	0.984917241	0.543944284
KROX	PALM2	Ct16	Cg12	0.220625	0.25	0.207125	0.625	1.071917145	0.543855545
SREBP1	CD55	Ct5	Cg5	0.296370688	0.21284106	0.18369157	0.659630795	1.000412169	0.543791572
E2F	CYP4V3	Ct17	Cg9	0.246666667	0.22125	0.213958333	0.63125	1.037019432	0.543768323
GC	MID1IP1	Ct16	Cg10	0.25	0.216	0.1985	0.625	1.139449327	0.543677253
TTF1	EXOSC7	Ct8	Cg11	0.267666667	0.154375	0.363541667	0.51375	0.987726502	0.543580977
LPOLYA	HC	Ct11	Cg7	0.1875	0.335	0.223055556	0.625	0.869713278	0.543518593
UF1H3BETA	LPCAT1	Ct16	Cg18	0.25	0.214	0.217166667	0.625	1.048017633	0.543468584
SMAD4	SREBF1	Ct12	Cg11	0.220666667	0.2725	0.193666667	0.6475	1.008954253	0.543448846
GATA1	SFTPB	Ct14	Cg2	0.343333333	0.13125	0.245833333	0.62875	1.091520178	0.543401368
SPZ1	BTG3	Ct6	Cg15	0.225	0.25	0.214	0.625	1.008954253	0.543295333
SPZ1	EMP2	Ct6	Cg15	0.225	0.25	0.214	0.625	1.008954253	0.543295333
SPZ1	GDPD2	Ct6	Cg15	0.225	0.25	0.214	0.625	1.008954253	0.543295333
HNF3	SLC34A2	Ct8	Cg6	0.25	0.25	0.1875	0.625	1.035485221	0.543235511
GATA6	BEX2	Ct0	Cg11	0.303833333	0.132083333	0.384027778	0.51125	0.962361181	0.543221796
SPZ1	SCD1	Ct6	Cg8	0.25	0.25375	0.189375	0.625	1.008954253	0.543159681
LDSPOLYA	RTKN2	Ct12	Cg12	0.25	0.2525	0.2203125	0.625	0.869713278	0.543015318
GATA1	MTCH2	Ct14	Cg10	0.26875	0.19875	0.204375	0.63375	1.091520178	0.542942877
COUP	GSTA3	Ct4	Cg16	0.2525	0.25	0.22	0.625	0.869713278	0.542918979
GATA	FABP5	Ct0	Cg1	0.265	0.212083333	0.194583333	0.630625	1.091520178	0.542728497
SOX9	PDIA5	Ct14	Cg18	0.214166667	0.25625	0.239166667	0.6275	0.913148318	0.542667649
FREAC7	PALM2	Ct13	Cg12	0.21875	0.255905676	0.235740492	0.625	0.908321744	0.542403816
LDSPOLYA	PALM2	Ct12	Cg12	0.25	0.25	0.2203125	0.625	0.869713278	0.54234034
ZNF219	ACOXL	Ct16	Cg15	0.227	0.2555	0.234766667	0.63	0.869713278	0.542121
GC	CAR8	Ct16	Cg17	0.21875	0.252	0.189666667	0.625	1.139449327	0.541987576
TTF1	HCK	Ct8	Cg14	0.20125	0.256875	0.231875	0.62875	0.987726502	0.541973803
CEBP	CAR8	Ct10	Cg17	0.279737836	0.210598393	0.190806418	0.648098393	1.020533812	0.541886645
AP2GAMMA	CYP2E1	Ct15	Cg13	0.25	0.25	0.21875	0.625	0.869713278	0.541858044
TFIII	SERPINF1	Ct7	Cg9	0.25	0.25	0.21875	0.625	0.869713278	0.541858044
GATA1	SCD1	Ct14	Cg8	0.27	0.2	0.198125	0.63625	1.091520178	0.541843759
GATA1	RNASE4	Ct14	Cg4	0.280208333	0.1875	0.206666667	0.625	1.091520178	0.54163668
GC	SLC1A5	Ct16	Cg12	0.25	0.2	0.207125	0.625	1.139449327	0.541342588
CRX	CEBPA	Ct2	Cg11	0.241666667	0.2375	0.262166667	0.5625	0.869713278	0.541214668
UF1H3BETA	GGCX	Ct16	Cg18	0.25	0.207	0.217166667	0.625	1.048017633	0.541213992
PAX2	CEBPA	Ct2	Cg11	0.216666667	0.2375	0.262166667	0.625	0.869713278	0.54095503
HFH3	BEX2	Ct13	Cg11	0.158333333	0.296386018	0.28700796	0.625	0.869713278	0.540844622
TCF4	EMP2	Ct10	Cg15	0.157	0.306536748	0.241823364	0.625	1.001829591	0.540529363
TATA	SLC34A2	Ct2	Cg6	0.255	0.25	0.21	0.625	0.869713278	0.540436223
MYCMAX	LPCAT1	Ct3	Cg18	0.2625	0.19875	0.219166667	0.6325	1.006096099	0.540429276
HNF3	RNASE4	Ct8	Cg4	0.250520833	0.1875	0.239322917	0.625	1.035485221	0.540420315
ZNF219	SCD2	Ct16	Cg4	0.19875	0.2895	0.226125	0.6425	0.869713278	0.540373683
GATA1	S100G	Ct14	Cg8	0.27	0.19625	0.198125	0.63375	1.091520178	0.540297311
ZNF219	BTG3	Ct16	Cg15	0.227	0.250666667	0.234766667	0.625	0.869713278	0.540289931
GC	CD55	Ct16	Cg5	0.25	0.2015	0.202333333	0.625	1.139449327	0.540265445
ZIC2	SERPINB9	Ct5	Cg0	0.15625	0.26230341	0.325457431	0.625	0.869713278	0.540190303
ZNF219	EMP2	Ct16	Cg15	0.227	0.25	0.234766667	0.625	0.869713278	0.540110104
FREAC7	PDIA5	Ct13	Cg18	0.208333333	0.272335026	0.224397229	0.625	0.908321744	0.539976594
TFIII	BTG3	Ct7	Cg15	0.25	0.25	0.2125	0.625	0.869713278	0.539898205
TFIII	EMP2	Ct7	Cg15	0.25	0.25	0.2125	0.625	0.869713278	0.539898205
CEBP	ZDHHC3	Ct10	Cg17	0.279737836	0.207071619	0.190806418	0.639571619	1.020533812	0.539849457
E2F	SCD1	Ct17	Cg8	0.12875	0.335	0.256458333	0.62875	1.037019432	0.539832739
MYCMAX	GJB6	Ct3	Cg5	0.25	0.19625	0.233333333	0.625	1.006096099	0.539704132
HNF3	PALM2	Ct8	Cg12	0.2515625	0.1875	0.23578125	0.625	1.035485221	0.539693945
HFH3	RTKN2	Ct13	Cg12	0.25	0.223914613	0.235740492	0.625	0.869713278	0.539466019
HNF3B	SLC1A5	Ct13	Cg12	0.222961967	0.240421931	0.235740492	0.605843863	0.936231308	0.53941481
BRN2	SFTPB	Ct9	Cg2	0.104166667	0.380932329	0.369229476	0.5625	0.869713278	0.53941305
LDSPOLYA	FOXA2	Ct12	Cg11	0.166666667	0.382083333	0.193666667	0.666666667	0.869713278	0.539253932
HNF1	MTCH2	Ct4	Cg10	0.25	0.19	0.22375	0.625	1.075622711	0.539199622
HFH3	ERRFI1	Ct13	Cg12	0.25	0.222719747	0.235740492	0.625	0.869713278	0.539105335
AP2GAMMA	HCK	Ct15	Cg14	0.291666667	0.1875	0.239583333	0.625	0.869713278	0.538983039
HNF3B	CAR8	Ct13	Cg17	0.234472475	0.22539349	0.225024369	0.63828698	0.936231308	0.538837412
MYCMAX	PDIA5	Ct3	Cg18	0.2625	0.195	0.219166667	0.62875	1.006096099	0.538743428
SREBP1	CD38	Ct5	Cg5	0.296370688	0.192483302	0.18369157	0.675612476	1.000412169	0.538609824
UF1H3BETA	LRP2	Ct16	Cg13	0.1875	0.247333333	0.257666667	0.5625	1.048017633	0.538243954
FREAC7	SLC1A5	Ct13	Cg12	0.21875	0.240421931	0.235740492	0.625	0.908321744	0.538188616
CEBPA	SERPINF1	Ct9	Cg9	0.329902635	0.176802768	0.196201318	0.676802768	0.908321744	0.53815803
GATA1	CYP4V3	Ct14	Cg9	0.27375	0.21	0.17375	0.645	1.091520178	0.538128774
CEBP	PALM2	Ct10	Cg12	0.310780506	0.146786875	0.233515253	0.646786875	1.020533812	0.538121824
TCF4	RTKN2	Ct10	Cg12	0.15625	0.306991006	0.233515253	0.625	1.001829591	0.537949924
ZNF219	LRP2	Ct16	Cg13	0.22	0.247333333	0.257666667	0.575	0.869713278	0.537930216
CEBP	2810003C17RIK	Ct10	Cg17	0.279737836	0.201435385	0.190806418	0.638935385	1.020533812	0.537923523
KROX	RTKN2	Ct16	Cg12	0.220625	0.2275	0.207125	0.62875	1.071917145	0.537883823
HNF3	SOAT1	Ct8	Cg1	0.25375	0.234166667	0.181458333	0.6275	1.035485221	0.537877292
LDSPOLYA	SFTPB	Ct12	Cg2	0.291666667	0.19125	0.231041667	0.625	0.869713278	0.537872491
KROX	CD55	Ct16	Cg5	0.255	0.2015	0.202333333	0.6275	1.071917145	0.537752207
GC	RCAN1	Ct16	Cg17	0.21875	0.236666667	0.189666667	0.625	1.139449327	0.537751215
FREAC7	GGCX	Ct13	Cg18	0.208333333	0.263422129	0.224397229	0.625	0.908321744	0.537735279
UF1H3BETA	BEX2	Ct16	Cg11	0.216666667	0.221	0.247666667	0.5625	1.048017633	0.537734476
HNF3	SCD1	Ct8	Cg8	0.2525	0.1925	0.22125	0.6275	1.035485221	0.537701971
EGR	EMP2	Ct17	Cg15	0.205166667	0.25	0.192833333	0.625	1.129413488	0.537644538
KROX	GDPD2	Ct16	Cg15	0.245166667	0.201	0.234766667	0.5625	1.071917145	0.53758508
CEBPDELTA	KIT	Ct0	Cg14	0.19125	0.264583333	0.239583333	0.56375	1.020533812	0.5375784
ZNF219	KDR	Ct16	Cg4	0.19875	0.2855	0.226125	0.625	0.869713278	0.537575842
AP2GAMMA	ERRFI1	Ct15	Cg12	0.21875	0.25	0.234375	0.625	0.869713278	0.537504289
AP2GAMMA	PALM2	Ct15	Cg12	0.21875	0.25	0.234375	0.625	0.869713278	0.537504289
AP2GAMMA	RTKN2	Ct15	Cg12	0.21875	0.25	0.234375	0.625	0.869713278	0.537504289
ZNF219	FABP5	Ct16	Cg1	0.1925	0.267666667	0.248583333	0.625	0.869713278	0.53745752
E2F	SERPINF1	Ct17	Cg9	0.246666667	0.206666667	0.213958333	0.615416667	1.037019432	0.537444078
ZIC2	MTCH2	Ct5	Cg10	0.1875	0.260325985	0.2911334	0.5625	0.869713278	0.537357954
SMAD4	SOAT1	Ct12	Cg1	0.2575	0.19125	0.2225	0.62875	1.008954253	0.537350022
HFH3	RCAN1	Ct13	Cg17	0.21875	0.259736756	0.225024369	0.625	0.869713278	0.537335944
HFH3	ZDHHC3	Ct13	Cg17	0.21875	0.259704466	0.225024369	0.625	0.869713278	0.537327594
WT1	SCD2	Ct16	Cg4	0.192083333	0.2895	0.226125	0.635	0.869713278	0.537284834
HNF3B	ERRFI1	Ct13	Cg12	0.222961967	0.222719747	0.235740492	0.632939494	0.936231308	0.537212527
HNF1	GSTA3	Ct4	Cg16	0.1875	0.25	0.22	0.625	1.075622711	0.537171537
NERF	FOXA2	Ct6	Cg11	0.251666667	0.272083333	0.159166667	0.730416667	0.869713278	0.537082271
HFH3	PDIA5	Ct13	Cg18	0.208333333	0.272335026	0.224397229	0.625	0.869713278	0.537052799
SREBP1	KDR	Ct5	Cg4	0.380643997	0.122517442	0.264179331	0.560638081	1.000412169	0.536951009
XFD1	SLC1A5	Ct15	Cg12	0.25	0.1875	0.234375	0.625	1.003249261	0.536744594
ZIC2	EMP2	Ct5	Cg15	0.15	0.329492808	0.256114428	0.625	0.869713278	0.536665183
MYCMAX	BEX2	Ct3	Cg11	0.271666667	0.1525	0.25675	0.6425	1.006096099	0.536619136
CEBPDELTA	BTG3	Ct0	Cg15	0.1765	0.25625	0.238333333	0.625	1.020533812	0.53661474
E2F	RNASE4	Ct17	Cg4	0.22625	0.1875	0.276979167	0.5625	1.037019432	0.536405594
CEBPDELTA	LRP2	Ct0	Cg13	0.19375	0.289583333	0.188541667	0.6275	1.020533812	0.535621459
LDSPOLYA	PRDX6	Ct12	Cg0	0.21875	0.255	0.223125	0.625	0.869713278	0.535533415
GATA1	ACOXL	Ct14	Cg15	0.2515	0.19375	0.20225	0.62875	1.091520178	0.535515752
MTF1	WDR81	Ct1	Cg6	0.1925	0.25	0.224375	0.625	1.000412169	0.535396495
HNF1	SCD2	Ct4	Cg4	0.25	0.1975	0.203229167	0.625	1.075622711	0.535339317
LDSPOLYA	ELOVL1	Ct12	Cg0	0.21875	0.25375	0.223125	0.625	0.869713278	0.535204564
NERF	SCD2	Ct6	Cg4	0.255	0.25375	0.19	0.62875	0.869713278	0.535111447
HNF3	2810003C17RIK	Ct8	Cg17	0.2603125	0.1875	0.21265625	0.625	1.035485221	0.535056687
GATA1	SFTPA1	Ct14	Cg7	0.2575	0.195	0.19375	0.6325	1.091520178	0.5350486
SMAD4	RTKN2	Ct12	Cg12	0.190625	0.2525	0.2203125	0.6275	1.008954253	0.535020839
CEBPDELTA	EMP2	Ct0	Cg15	0.1765	0.25	0.238333333	0.625	1.020533812	0.534960992
CEBP	GSTA3	Ct10	Cg16	0.278778051	0.185894438	0.203139026	0.623394438	1.020533812	0.534858106
HFH3	GGCX	Ct13	Cg18	0.208333333	0.263422129	0.224397229	0.625	0.869713278	0.534823619
WT1	KDR	Ct16	Cg4	0.192083333	0.2855	0.226125	0.620416667	0.869713278	0.534795805
GATA1	BTG3	Ct14	Cg15	0.2515	0.1925	0.20225	0.625	1.091520178	0.534682697
MYCMAX	LRP2	Ct3	Cg13	0.25875	0.20375	0.200625	0.6275	1.006096099	0.53465918
WT1	SREBF1	Ct16	Cg11	0.1855	0.262333333	0.247666667	0.636666667	0.869713278	0.5346187
CEBP	GDPD2	Ct10	Cg15	0.326646728	0.13107286	0.241823364	0.63107286	1.020533812	0.534563782
WT1	CAR8	Ct16	Cg17	0.249375	0.252	0.189666667	0.6425	0.869713278	0.534486465
GC	HCK	Ct16	Cg14	0.25	0.178	0.209916667	0.625	1.139449327	0.534407748
SMAD4	PALM2	Ct12	Cg12	0.190625	0.25	0.2203125	0.625	1.008954253	0.53408922
TCF4	GJB6	Ct10	Cg5	0.166666667	0.257942364	0.245669732	0.625	1.001829591	0.534010281
FREAC7	LRP2	Ct13	Cg13	0.1875	0.265905729	0.233308542	0.625	0.908321744	0.533915362
GATA1	SOAT1	Ct14	Cg1	0.2575	0.19375	0.1925	0.62875	1.091520178	0.533789382
SREBP1	SFTPA1	Ct5	Cg7	0.274612091	0.221763262	0.162241394	0.666322446	1.000412169	0.533739435
TATA	LRP2	Ct2	Cg13	0.1925	0.279444444	0.223888889	0.6275	0.869713278	0.533603382
TCF4	LYZ	Ct10	Cg3	0.1875	0.24369195	0.229639287	0.625	1.001829591	0.533574805
FREAC7	RTKN2	Ct13	Cg12	0.21875	0.223914613	0.235740492	0.625	0.908321744	0.533424614
GATA1	HC	Ct14	Cg7	0.2575	0.1925	0.19375	0.625	1.091520178	0.533390385
TCF4	BTG3	Ct10	Cg15	0.157	0.269611583	0.241823364	0.6375	1.001829591	0.533244411
LPOLYA	CEBPA	Ct11	Cg11	0.166666667	0.324166667	0.247277778	0.5625	0.869713278	0.533227578
TATA	RAB6B	Ct2	Cg16	0.2525	0.251666667	0.188333333	0.6275	0.869713278	0.533182041
GATA	ABCA3	Ct0	Cg4	0.340625	0.177083333	0.156111111	0.634375	1.091520178	0.533068759
MYCMAX	CYP2E1	Ct3	Cg13	0.25875	0.1975	0.200625	0.63125	1.006096099	0.532977862
GATA	SFTPB	Ct0	Cg2	0.359583333	0.135416667	0.193055556	0.634375	1.091520178	0.532956147
GATA1	FABP5	Ct14	Cg1	0.2575	0.19125	0.1925	0.62875	1.091520178	0.532923532
SMAD4	DLK1	Ct12	Cg2	0.170416667	0.270833333	0.231041667	0.604166667	1.008954253	0.532864258
KROX	MTCH2	Ct16	Cg10	0.26875	0.181	0.1985	0.6275	1.071917145	0.53280748
TTF1	S100G	Ct8	Cg8	0.19	0.25	0.22125	0.625	0.987726502	0.532735578
BRN2	DLK1	Ct9	Cg2	0.104166667	0.357526624	0.369229476	0.541666667	0.869713278	0.532635632
CEBPDELTA	ZDHHC3	Ct0	Cg17	0.164375	0.275416667	0.222048611	0.63125	1.020533812	0.532614339
XFD1	2810003C17RIK	Ct15	Cg17	0.25	0.1875	0.21875	0.625	1.003249261	0.532135553
XFD1	CAR8	Ct15	Cg17	0.25	0.1875	0.21875	0.625	1.003249261	0.532135553
XFD1	CYP2E1	Ct15	Cg13	0.1875	0.25	0.21875	0.625	1.003249261	0.532135553
HES1	GGCX	Ct3	Cg18	0.175833333	0.26375	0.219166667	0.63125	1.001829591	0.532117973
WT1	CEBPA	Ct16	Cg11	0.1855	0.278166667	0.247666667	0.577916667	0.869713278	0.532071179
GATA1	SLC1A5	Ct14	Cg12	0.25	0.1875	0.200416667	0.625	1.091520178	0.531922502
HNF1	RNASE4	Ct4	Cg4	0.25	0.1875	0.203229167	0.625	1.075622711	0.531873573
GC	MTCH2	Ct16	Cg10	0.25	0.181	0.1985	0.625	1.139449327	0.53179502
E2F	CAR8	Ct17	Cg17	0.1675	0.28875	0.203229167	0.6275	1.037019432	0.531790327
UF1H3BETA	GJB6	Ct16	Cg5	0.208333333	0.2305	0.202333333	0.625	1.048017633	0.531457104
HFH3	CYP2E1	Ct13	Cg13	0.25	0.200711354	0.233308542	0.625	0.869713278	0.53144991
UF1H3BETA	PALM2	Ct16	Cg12	0.1875	0.25	0.207125	0.625	1.048017633	0.531407649
GATA	SOAT1	Ct0	Cg1	0.265	0.177083333	0.194583333	0.634375	1.091520178	0.531023057
SMAD4	SERPINF1	Ct12	Cg9	0.19875	0.2575	0.193125	0.6325	1.008954253	0.530862269
GC	CD38	Ct16	Cg5	0.25	0.175	0.202333333	0.625	1.139449327	0.530826464
CEBPDELTA	HCK	Ct0	Cg14	0.19125	0.214583333	0.239583333	0.6275	1.020533812	0.530746202
HNF3B	RTKN2	Ct13	Cg12	0.222961967	0.223914613	0.235740492	0.570329226	0.936231308	0.530618057
GATA	GDPD2	Ct0	Cg15	0.309	0.125	0.238333333	0.625	1.091520178	0.530573596
E2F	RCAN1	Ct17	Cg17	0.1675	0.277916667	0.203229167	0.64	1.037019432	0.530560958
ZNF219	AQP5	Ct16	Cg15	0.227	0.216666667	0.234766667	0.625	0.869713278	0.530534724
ZF5	SLC34A2	Ct1	Cg6	0.25625	0.19875	0.224375	0.63125	0.869713278	0.530506087
ZNF219	ABCA3	Ct16	Cg4	0.19875	0.2545	0.226125	0.63	0.869713278	0.530435423
ZNF219	GSTA3	Ct16	Cg16	0.19125	0.251	0.24	0.625	0.869713278	0.530386933
COUP	MID1IP1	Ct4	Cg10	0.1975	0.2575	0.22375	0.6325	0.869713278	0.530356628
ZF5	PDIA5	Ct1	Cg18	0.208611111	0.297916667	0.172638889	0.670416667	0.869713278	0.530318126
EGR	CYP2E1	Ct17	Cg13	0.214166667	0.197916667	0.201041667	0.65	1.129413488	0.530317344
WT1	RCAN1	Ct16	Cg17	0.249375	0.236666667	0.189666667	0.6425	0.869713278	0.530308736
TCF4	ERRFI1	Ct10	Cg12	0.15625	0.273447388	0.233515253	0.625	1.001829591	0.530225202
MTF1	BEX2	Ct1	Cg11	0.181666667	0.27875	0.192916667	0.6375	1.000412169	0.530047607
WT1	PALM2	Ct16	Cg12	0.22125	0.25	0.207125	0.625	0.869713278	0.530016013
FREAC7	RCAN1	Ct13	Cg17	0.1875	0.259736756	0.225024369	0.625	0.908321744	0.529950731
FREAC7	ZDHHC3	Ct13	Cg17	0.1875	0.259704466	0.225024369	0.625	0.908321744	0.529942495
COUP	SREBF1	Ct4	Cg11	0.2155	0.202916667	0.28275	0.577916667	0.869713278	0.529878278
SMAD4	GPAM	Ct12	Cg0	0.2275	0.1925	0.223125	0.63	1.008954253	0.529842205
MYCMAX	RCAN1	Ct3	Cg17	0.196875	0.255416667	0.191979167	0.63875	1.006096099	0.529764723
TTF1	RCAN1	Ct8	Cg17	0.165	0.28	0.21265625	0.63875	0.987726502	0.529707312
COUP	EXOSC7	Ct4	Cg11	0.2155	0.2025	0.28275	0.5775	0.869713278	0.529694393
BRN2	LYZ	Ct9	Cg3	0.1875	0.30619195	0.198389287	0.625	0.869713278	0.529628286
HNF3ALPHA	PNLIPRP1	Ct13	Cg3	0.19	0.230848335	0.228344896	0.625	0.984917241	0.52935123
FREAC7	KIT	Ct13	Cg14	0.1875	0.269066366	0.215177945	0.625	0.908321744	0.529324835
HNF1	SLC34A2	Ct4	Cg6	0.25	0.1925	0.19	0.625	1.075622711	0.529155166
HNF1	GGCX	Ct4	Cg18	0.208333333	0.255	0.171666667	0.625	1.075622711	0.528981657
WT1	PDIA5	Ct16	Cg18	0.223333333	0.2305	0.217166667	0.63	0.869713278	0.528922189
ZF5	BEX2	Ct1	Cg11	0.204166667	0.27875	0.192916667	0.64125	0.869713278	0.528897626
KROX	SLC1A5	Ct16	Cg12	0.220625	0.2	0.207125	0.625	1.071917145	0.528895424
UF1H3BETA	HCK	Ct16	Cg14	0.25	0.178	0.209916667	0.625	1.048017633	0.52884931
HNF3ALPHA	ACOXL	Ct13	Cg15	0.226	0.240268075	0.18225613	0.6275	0.984917241	0.528825654
SREBP1	2810003C17RIK	Ct5	Cg17	0.307317557	0.172726858	0.173628371	0.660795144	1.000412169	0.528569036
WT1	ACOXL	Ct16	Cg15	0.185	0.2555	0.234766667	0.63125	0.869713278	0.528563379
HNF3B	EXOSC7	Ct13	Cg11	0.442365174	0.093490004	0.28700796	0.546980009	0.936231308	0.528414022
HNF1	ELOVL1	Ct4	Cg0	0.25	0.19	0.1903125	0.625	1.075622711	0.528399762
HNF1	PRDX6	Ct4	Cg0	0.25	0.19	0.1903125	0.625	1.075622711	0.528399762
CRX	BEX2	Ct2	Cg11	0.241666667	0.175833333	0.262166667	0.625	0.869713278	0.52816418
KROX	CD38	Ct16	Cg5	0.255	0.175	0.202333333	0.625	1.071917145	0.528093549
KROX	2810003C17RIK	Ct16	Cg17	0.239583333	0.196	0.189666667	0.6325	1.071917145	0.527977821
HFH3	CAR8	Ct13	Cg17	0.21875	0.22539349	0.225024369	0.625	0.869713278	0.527894196
CEBPA	GGCX	Ct9	Cg18	0.190554407	0.292085785	0.178610537	0.667085785	0.908321744	0.527815617
HNF1	WDR81	Ct4	Cg6	0.25	0.1875	0.19	0.625	1.075622711	0.527417284
CEBPA	CAR8	Ct9	Cg17	0.217237836	0.273098393	0.171118918	0.648098393	0.908321744	0.527295617
EGR	RAB6B	Ct17	Cg16	0.25875	0.1975	0.16375	0.63125	1.129413488	0.527181779
MYCMAX	2810003C17RIK	Ct3	Cg17	0.196875	0.25	0.191979167	0.625	1.006096099	0.526911916
HNF3B	CYP2E1	Ct13	Cg13	0.231984166	0.200711354	0.233308542	0.583922708	0.936231308	0.52688087
NERF	BTG3	Ct6	Cg15	0.203	0.25	0.214	0.625	0.869713278	0.526487715
NERF	EMP2	Ct6	Cg15	0.203	0.25	0.214	0.625	0.869713278	0.526487715
NERF	GDPD2	Ct6	Cg15	0.203	0.25	0.214	0.625	0.869713278	0.526487715
WT1	EMP2	Ct16	Cg15	0.185	0.25	0.234766667	0.625	0.869713278	0.526472312
GATA	S100G	Ct0	Cg8	0.3025	0.185833333	0.148333333	0.6475	1.091520178	0.526374585
TTF1	AQP5	Ct8	Cg15	0.217666667	0.208333333	0.242666667	0.541666667	0.987726502	0.526309494
HFH3	SFTPB	Ct13	Cg2	0.166666667	0.24882987	0.289760882	0.5625	0.869713278	0.526212555
FREAC7	ERRFI1	Ct13	Cg12	0.21875	0.222719747	0.235740492	0.5625	0.908321744	0.526093458
TATA	CAR8	Ct2	Cg17	0.226875	0.25	0.190208333	0.625	0.869713278	0.526049411
TTF1	LRP2	Ct8	Cg13	0.2075	0.210625	0.2346875	0.5775	0.987726502	0.52589717
HNF3B	HCK	Ct13	Cg14	0.284461779	0.161289524	0.215177945	0.631329048	0.936231308	0.525724657
MYCMAX	BTG3	Ct3	Cg15	0.2025	0.25625	0.17875	0.625	1.006096099	0.525692528
CEBPA	PRDX6	Ct9	Cg0	0.207672684	0.302554559	0.150711342	0.677554559	0.908321744	0.525640869
SPZ1	WDR81	Ct6	Cg6	0.1875	0.2575	0.19125	0.625	1.008954253	0.525583146
GC	2810003C17RIK	Ct16	Cg17	0.21875	0.196	0.189666667	0.625	1.139449327	0.525226067
UF1H3BETA	RTKN2	Ct16	Cg12	0.1875	0.2275	0.207125	0.625	1.048017633	0.525179754
TAXCREB	SERPINF1	Ct11	Cg9	0.20625	0.301666667	0.152083333	0.7025	0.869713278	0.52511348
SREBP	KDR	Ct5	Cg4	0.318143997	0.122517442	0.264179331	0.560638081	1.000412169	0.525046486
HNF3ALPHA	BTG3	Ct13	Cg15	0.226	0.22767739	0.18225613	0.625	0.984917241	0.525017501
COUP	RAB6B	Ct4	Cg16	0.2525	0.19	0.22	0.6275	0.869713278	0.524872038
LDSPOLYA	FABP5	Ct12	Cg1	0.1875	0.25375	0.2225	0.625	0.869713278	0.524806472
BRN2	EMP2	Ct9	Cg15	0.15	0.306536748	0.229990031	0.625	0.869713278	0.52473782
WT1	LPCAT1	Ct16	Cg18	0.223333333	0.214	0.217166667	0.63625	0.869713278	0.524681254
GC	SCD1	Ct16	Cg8	0.25	0.1645	0.196083333	0.625	1.139449327	0.524674797
LDSPOLYA	ERRFI1	Ct12	Cg12	0.25	0.19125	0.2203125	0.625	0.869713278	0.524480793
ZIC2	ACOXL	Ct5	Cg15	0.15	0.27380977	0.256114428	0.625	0.869713278	0.524389268
EGR	CYP4V3	Ct17	Cg9	0.18125	0.22125	0.213958333	0.59	1.129413488	0.524384004
TCF4	AQP5	Ct10	Cg15	0.157	0.267120778	0.241823364	0.5625	1.001829591	0.524357815
GATA	MID1IP1	Ct0	Cg10	0.179375	0.250833333	0.175208333	0.6625	1.091520178	0.524191467
HNF3B	BTG3	Ct13	Cg15	0.22802452	0.22767739	0.18225613	0.64285478	0.936231308	0.524125096
MYCMAX	AQP5	Ct3	Cg15	0.2025	0.25	0.17875	0.625	1.006096099	0.524072439
MYCMAX	EMP2	Ct3	Cg15	0.2025	0.25	0.17875	0.625	1.006096099	0.524072439
TTF1	GJB6	Ct8	Cg5	0.215	0.2	0.235	0.57	0.987726502	0.524059967
TTF1	RNASE4	Ct8	Cg4	0.228125	0.1875	0.239322917	0.5625	0.987726502	0.524040327
HES1	MID1IP1	Ct3	Cg10	0.20375	0.21375	0.204375	0.6375	1.001829591	0.524008334
HES1	GJB6	Ct3	Cg5	0.216666667	0.19625	0.233333333	0.57125	1.001829591	0.523931883
HNF3ALPHA	HCK	Ct13	Cg14	0.26375	0.161289524	0.215177945	0.62875	0.984917241	0.52382264
HES1	RCAN1	Ct3	Cg17	0.187083333	0.255416667	0.191979167	0.616666667	1.001829591	0.523808866
EGR	ACOXL	Ct17	Cg15	0.205166667	0.2	0.192833333	0.63375	1.129413488	0.523764707
ZF5	HCK	Ct1	Cg14	0.295416667	0.1925	0.182083333	0.6275	0.869713278	0.523619388
E2F	EMP2	Ct17	Cg15	0.1805	0.25	0.192833333	0.625	1.037019432	0.523489867
HNF3B	ACOXL	Ct13	Cg15	0.22802452	0.240268075	0.18225613	0.60303615	0.936231308	0.523462752
TTF1	ZDHHC3	Ct8	Cg17	0.165	0.258125	0.21265625	0.62875	0.987726502	0.523315211
HES1	2810003C17RIK	Ct3	Cg17	0.187083333	0.25	0.191979167	0.625	1.001829591	0.523284517
EGR	ZDHHC3	Ct17	Cg17	0.238958333	0.17	0.203229167	0.6025	1.129413488	0.523233925
LDSPOLYA	SLC1A5	Ct12	Cg12	0.25	0.1875	0.2203125	0.625	0.869713278	0.523184136
COUP	KDR	Ct4	Cg4	0.156458333	0.300416667	0.203229167	0.675416667	0.869713278	0.523157046
EGR	LRP2	Ct17	Cg13	0.214166667	0.204166667	0.201041667	0.564166667	1.129413488	0.523040596
ZIC2	GDPD2	Ct5	Cg15	0.15	0.268063373	0.256114428	0.625	0.869713278	0.523000811
SPZ1	GSTA3	Ct6	Cg16	0.1875	0.25	0.189375	0.625	1.008954253	0.523000287
TCF4	FABP5	Ct10	Cg1	0.1275	0.299792271	0.233500931	0.625	1.001829591	0.522891568
ZF5	ZDHHC3	Ct1	Cg17	0.223125	0.235	0.1884375	0.65	0.869713278	0.522858426
HNF3ALPHA	2810003C17RIK	Ct13	Cg17	0.259375	0.155262763	0.225024369	0.625	0.984917241	0.522772931
TFIII	CYP4V3	Ct7	Cg9	0.25	0.1875	0.21875	0.625	0.869713278	0.522718875
AP2GAMMA	LRP2	Ct15	Cg13	0.25	0.1875	0.21875	0.625	0.869713278	0.522718875
AP2GAMMA	RCAN1	Ct15	Cg17	0.1875	0.25	0.21875	0.625	0.869713278	0.522718875
GCM	SERPINF1	Ct7	Cg9	0.1875	0.25	0.21875	0.625	0.869713278	0.522718875
TFIII	SLC1A5	Ct7	Cg12	0.21875	0.25	0.1875	0.625	0.869713278	0.522718875
AP2GAMMA	ZDHHC3	Ct15	Cg17	0.1875	0.25	0.21875	0.625	0.869713278	0.522718875
GC	ERRFI1	Ct16	Cg12	0.25	0.151	0.207125	0.625	1.139449327	0.522655547
UF1H3BETA	CD55	Ct16	Cg5	0.208333333	0.2015	0.202333333	0.625	1.048017633	0.52259919
LDSPOLYA	GDPD2	Ct12	Cg15	0.225	0.25375	0.17925	0.625	0.869713278	0.52259227
COUP	KIT	Ct4	Cg14	0.13625	0.32125	0.255625	0.57125	0.869713278	0.522544355
SMAD4	SERPINB9	Ct12	Cg0	0.2275	0.19125	0.223125	0.56625	1.008954253	0.522397808
BARBIE	SFTPB	Ct11	Cg2	0.229166667	0.168333333	0.265972222	0.5625	0.958084467	0.522198383
WT1	GJB6	Ct16	Cg5	0.215	0.2305	0.202333333	0.63375	0.869713278	0.522166327
XFD1	CYP4V3	Ct15	Cg9	0.1875	0.25	0.1875	0.625	1.003249261	0.521980077
XFD1	MTCH2	Ct15	Cg10	0.1875	0.25	0.1875	0.625	1.003249261	0.521980077
ZNF219	S100G	Ct16	Cg8	0.22125	0.227666667	0.196083333	0.64125	0.869713278	0.52194935
SREBP	CD55	Ct5	Cg5	0.213037355	0.21284106	0.18369157	0.659630795	1.000412169	0.521807163
FREAC7	LYZ	Ct13	Cg3	0.1875	0.225841458	0.228344896	0.625	0.908321744	0.521722416
LDSPOLYA	EMP2	Ct12	Cg15	0.225	0.25	0.17925	0.625	0.869713278	0.52162059
WT1	BTG3	Ct16	Cg15	0.185	0.250666667	0.234766667	0.57875	0.869713278	0.521610688
FREAC7	DLK1	Ct13	Cg2	0.104166667	0.330691894	0.289760882	0.604166667	0.908321744	0.521583168
ZIC2	FOXA2	Ct5	Cg11	0.075	0.442895719	0.303107424	0.625	0.869713278	0.521527159
CEBPA	HCK	Ct9	Cg14	0.310594073	0.135688875	0.249047037	0.573188875	0.908321744	0.521428219
TTF1	KIT	Ct8	Cg14	0.20125	0.206875	0.231875	0.5725	0.987726502	0.521361255
GATA1	SERPINB9	Ct14	Cg0	0.256875	0.20625	0.1509375	0.625	1.091520178	0.521318446
HNF3ALPHA	LYZ	Ct13	Cg3	0.19	0.225841458	0.228344896	0.565	0.984917241	0.521284241
WT1	ABCA3	Ct16	Cg4	0.192083333	0.2545	0.226125	0.56625	0.869713278	0.521181265
ZNF219	SOAT1	Ct16	Cg1	0.1925	0.2295	0.248583333	0.5675	0.869713278	0.520898881
GATA1	RAB6B	Ct14	Cg16	0.2575	0.19125	0.160625	0.6275	1.091520178	0.520870384
TFIII	ACOXL	Ct7	Cg15	0.25	0.1875	0.2125	0.625	0.869713278	0.520828261
TFIII	AQP5	Ct7	Cg15	0.25	0.1875	0.2125	0.625	0.869713278	0.520828261
TFIII	GDPD2	Ct7	Cg15	0.25	0.1875	0.2125	0.625	0.869713278	0.520828261
TTF1	PALM2	Ct8	Cg12	0.22	0.1875	0.23578125	0.5625	0.987726502	0.520698776
CEBPDELTA	CAR8	Ct0	Cg17	0.164375	0.230833333	0.222048611	0.625	1.020533812	0.520338812
ZF5	KIT	Ct1	Cg14	0.295416667	0.171666667	0.182083333	0.667916667	0.869713278	0.52021898
GATA6	LRP2	Ct0	Cg13	0.15875	0.289583333	0.188541667	0.6425	0.962361181	0.520161535
CEBPA	SFTPA1	Ct9	Cg7	0.199791453	0.228826789	0.193645726	0.666326789	0.908321744	0.52014848
CEBPA	GDPD2	Ct9	Cg15	0.309980061	0.13107286	0.229990031	0.63107286	0.908321744	0.520126936
EGR	SERPINF1	Ct17	Cg9	0.18125	0.206666667	0.213958333	0.59125	1.129413488	0.520071102
CRX	SLC34A2	Ct2	Cg6	0.1875	0.25	0.21	0.625	0.869713278	0.520058365
PAX2	SLC34A2	Ct2	Cg6	0.1875	0.25	0.21	0.625	0.869713278	0.520058365
ZNF219	SREBF1	Ct16	Cg11	0.166166667	0.262333333	0.247666667	0.56875	0.869713278	0.519930515
BARBIE	FABP5	Ct11	Cg1	0.25	0.196111111	0.181805556	0.625	0.958084467	0.519896205
GATA6	ZDHHC3	Ct0	Cg17	0.154375	0.275416667	0.222048611	0.58375	0.962361181	0.519484423
NERF	WDR81	Ct6	Cg6	0.195	0.2575	0.19125	0.6325	0.869713278	0.519225771
UF1H3BETA	MID1IP1	Ct16	Cg10	0.1875	0.216	0.1985	0.625	1.048017633	0.519018714
SOX9	GGCX	Ct14	Cg18	0.214166667	0.19875	0.239166667	0.56625	0.913148318	0.51899557
EGR	PALM2	Ct17	Cg12	0.254375	0.125	0.234479167	0.625	1.129413488	0.518982497
HFH3	LYZ	Ct13	Cg3	0.1875	0.225841458	0.228344896	0.625	0.869713278	0.518897461
CEBPDELTA	MID1IP1	Ct0	Cg10	0.20375	0.250833333	0.175208333	0.57375	1.020533812	0.51873848
ZNF219	GDPD2	Ct16	Cg15	0.227	0.201	0.234766667	0.5625	0.869713278	0.51870403
SREBP	SLC34A2	Ct5	Cg6	0.20138664	0.21085119	0.19675776	0.626888393	1.000412169	0.518696685
SREBP1	RCAN1	Ct5	Cg17	0.307317557	0.15207249	0.173628371	0.645304368	1.000412169	0.518680937
TCF4	PNLIPRP1	Ct10	Cg3	0.1875	0.215586624	0.229639287	0.5625	1.001829591	0.518588888
GATA1	ABCA3	Ct14	Cg4	0.280208333	0.13125	0.206666667	0.62875	1.091520178	0.51840606
GATA1	PNLIPRP1	Ct14	Cg3	0.25375	0.1875	0.160625	0.625	1.091520178	0.518371995
HNF1	EMP2	Ct4	Cg15	0.175	0.25	0.177	0.625	1.075622711	0.518276376
SMAD4	LRP2	Ct12	Cg13	0.1975	0.25625	0.16125	0.63125	1.008954253	0.518173794
MYCMAX	MID1IP1	Ct3	Cg10	0.205	0.21375	0.204375	0.57625	1.006096099	0.518104387
ZNF219	BEX2	Ct16	Cg11	0.166166667	0.221	0.247666667	0.655	0.869713278	0.517967657
ZNF219	RAB6B	Ct16	Cg16	0.19125	0.229	0.24	0.56625	0.869713278	0.517909718
HNF3ALPHA	EXOSC7	Ct13	Cg11	0.339	0.093490004	0.28700796	0.5775	0.984917241	0.517876636
ZIC2	SCD2	Ct5	Cg4	0.09375	0.426775402	0.264179331	0.5625	0.869713278	0.517840502
MYCMAX	MTCH2	Ct3	Cg10	0.205	0.195	0.204375	0.62875	1.006096099	0.517805565
HNF1	SFTPA1	Ct4	Cg7	0.25	0.1925	0.159375	0.625	1.075622711	0.517656135
TATA	RCAN1	Ct2	Cg17	0.226875	0.215833333	0.190208333	0.63625	0.869713278	0.51762748
SPZ1	AQP5	Ct6	Cg15	0.225	0.1875	0.214	0.5625	1.008954253	0.51724815
WT1	RTKN2	Ct16	Cg12	0.22125	0.2275	0.207125	0.565	0.869713278	0.517237756
CRX	CYP2E1	Ct2	Cg13	0.25	0.168333333	0.223888889	0.625	0.869713278	0.517219451
TATA	AQP5	Ct2	Cg15	0.204	0.25	0.184666667	0.625	0.869713278	0.517192062
TATA	BTG3	Ct2	Cg15	0.204	0.25	0.184666667	0.625	0.869713278	0.517192062
TATA	EMP2	Ct2	Cg15	0.204	0.25	0.184666667	0.625	0.869713278	0.517192062
E2F	LRP2	Ct17	Cg13	0.187916667	0.204166667	0.201041667	0.64	1.037019432	0.517190317
WT1	2810003C17RIK	Ct16	Cg17	0.249375	0.196	0.189666667	0.63125	0.869713278	0.516814495
UF1H3BETA	SLC1A5	Ct16	Cg12	0.1875	0.2	0.207125	0.625	1.048017633	0.516789938
SPZ1	ERRFI1	Ct6	Cg12	0.1875	0.25	0.171875	0.625	1.008954253	0.516699672
SPZ1	PALM2	Ct6	Cg12	0.1875	0.25	0.171875	0.625	1.008954253	0.516699672
LDSPOLYA	SERPINB9	Ct12	Cg0	0.21875	0.19125	0.223125	0.625	0.869713278	0.516617641
LDSPOLYA	SERPINF1	Ct12	Cg9	0.1875	0.2575	0.193125	0.625	0.869713278	0.516546163
TCF4	ACOXL	Ct10	Cg15	0.157	0.234774851	0.241823364	0.5675	1.001829591	0.516536661
NERF	ABCA3	Ct6	Cg4	0.255	0.19125	0.19	0.62875	0.869713278	0.516527758
WT1	BEX2	Ct16	Cg11	0.1855	0.221	0.247666667	0.57375	0.869713278	0.516520804
GCM	BTG3	Ct7	Cg15	0.175	0.25	0.2125	0.625	0.869713278	0.516355894
GCM	EMP2	Ct7	Cg15	0.175	0.25	0.2125	0.625	0.869713278	0.516355894
FREAC7	PNLIPRP1	Ct13	Cg3	0.1875	0.230848335	0.228344896	0.5625	0.908321744	0.516309595
ZNF219	CEBPA	Ct16	Cg11	0.166166667	0.278166667	0.247666667	0.50625	0.869713278	0.516187176
HNF3B	SREBF1	Ct13	Cg11	0.442365174	0.070252561	0.28700796	0.603005123	0.936231308	0.516125302
CRX	AQP5	Ct2	Cg15	0.2	0.25	0.184666667	0.625	0.869713278	0.515913425
CRX	BTG3	Ct2	Cg15	0.2	0.25	0.184666667	0.625	0.869713278	0.515913425
CRX	EMP2	Ct2	Cg15	0.2	0.25	0.184666667	0.625	0.869713278	0.515913425
TATA	ZDHHC3	Ct2	Cg17	0.226875	0.211666667	0.190208333	0.63	0.869713278	0.515730912
CEBPDELTA	ACOXL	Ct0	Cg15	0.1765	0.185416667	0.238333333	0.62875	1.020533812	0.515730668
NERF	DLK1	Ct6	Cg2	0.177916667	0.278333333	0.172291667	0.674166667	0.869713278	0.515701848
ZF5	CAR8	Ct1	Cg17	0.223125	0.2325	0.1884375	0.5875	0.869713278	0.515602853
TATA	WDR81	Ct2	Cg6	0.255	0.17	0.21	0.63	0.869713278	0.515514198
WT1	SLC1A5	Ct16	Cg12	0.22125	0.2	0.207125	0.625	0.869713278	0.515436583
CEBP	RCAN1	Ct10	Cg17	0.279737836	0.144120275	0.190806418	0.632870275	1.020533812	0.51525999
WT1	GGCX	Ct16	Cg18	0.223333333	0.207	0.217166667	0.56875	0.869713278	0.515230805
TCF4	SFTPB	Ct10	Cg2	0.111666667	0.258432329	0.341729476	0.5025	1.001829591	0.515211258
HNF1	ZDHHC3	Ct4	Cg17	0.25	0.145	0.2034375	0.625	1.075622711	0.515121735
HNF1	ERRFI1	Ct4	Cg12	0.25	0.1875	0.1571875	0.625	1.075622711	0.515065438
HNF1	SLC1A5	Ct4	Cg12	0.25	0.1875	0.1571875	0.625	1.075622711	0.515065438
GATA6	ACOXL	Ct0	Cg15	0.2295	0.185416667	0.238333333	0.5075	0.962361181	0.515064121
BARBIE	EXOSC7	Ct11	Cg11	0.191666667	0.174166667	0.247277778	0.625	0.958084467	0.514929256
ZIC2	SREBF1	Ct5	Cg11	0.075	0.5	0.303107424	0.5	0.869713278	0.514928279
GATA6	DLK1	Ct0	Cg2	0.174166667	0.250694444	0.193055556	0.609166667	0.962361181	0.514912322
HNF3	LPCAT1	Ct8	Cg18	0.257916667	0.1925	0.153125	0.6275	1.035485221	0.514889736
NERF	RNASE4	Ct6	Cg4	0.255	0.1875	0.19	0.625	0.869713278	0.514865624
HNF3ALPHA	EMP2	Ct13	Cg15	0.226	0.194629889	0.18225613	0.625	0.984917241	0.514825422
HNF3ALPHA	LPCAT1	Ct13	Cg18	0.258333333	0.137434533	0.224397229	0.6275	0.984917241	0.514681324
NERF	GSTA3	Ct6	Cg16	0.19125	0.25	0.189375	0.625	0.869713278	0.514653614
CEBPDELTA	RCAN1	Ct0	Cg17	0.164375	0.230694444	0.222048611	0.5725	1.020533812	0.514624528
HNF1	CAR8	Ct4	Cg17	0.25	0.14375	0.2034375	0.625	1.075622711	0.514564542
SOX9	KDR	Ct14	Cg4	0.133125	0.306666667	0.206666667	0.6375	0.913148318	0.514520008
SREBP1	ZDHHC3	Ct5	Cg17	0.307317557	0.137295842	0.173628371	0.665471881	1.000412169	0.514069414
MTF1	SLC34A2	Ct1	Cg6	0.1925	0.19875	0.224375	0.5675	1.000412169	0.51402252
SPZ1	DLK1	Ct6	Cg2	0.166666667	0.278333333	0.172291667	0.604166667	1.008954253	0.514000226
EGR	SOAT1	Ct17	Cg1	0.25875	0.135	0.195625	0.63125	1.129413488	0.513998209
FREAC7	CAR8	Ct13	Cg17	0.1875	0.22539349	0.225024369	0.5625	0.908321744	0.513826861
TATA	HC	Ct2	Cg7	0.2525	0.21	0.1675	0.6275	0.869713278	0.51367173
PAX2	CAR8	Ct2	Cg17	0.1875	0.25	0.190208333	0.625	0.869713278	0.513663099
HNF3B	EMP2	Ct13	Cg15	0.22802452	0.194629889	0.18225613	0.639259778	0.936231308	0.513590192
HES1	BEX2	Ct3	Cg11	0.241833333	0.1525	0.25675	0.51	1.001829591	0.513549796
SREBP1	GJB6	Ct5	Cg5	0.296370688	0.145750348	0.18369157	0.609312761	1.000412169	0.513533955
CEBP	WDR81	Ct10	Cg6	0.263307424	0.155609544	0.196653712	0.588109544	1.020533812	0.513524169
HFH3	PNLIPRP1	Ct13	Cg3	0.1875	0.230848335	0.228344896	0.5625	0.869713278	0.513513948
CRX	RAB6B	Ct2	Cg16	0.1875	0.251666667	0.188333333	0.625	0.869713278	0.513453697
BRN2	BTG3	Ct9	Cg15	0.15	0.257111583	0.229990031	0.625	0.869713278	0.513330718
MYCMAX	KIT	Ct3	Cg14	0.13375	0.304166667	0.187083333	0.62875	1.006096099	0.513239114
CEBP	ABCA3	Ct10	Cg4	0.199747354	0.25619594	0.132998677	0.69119594	1.020533812	0.513057626
HES1	WDR81	Ct3	Cg6	0.1875	0.25625	0.159375	0.625	1.001829591	0.512973467
LDSPOLYA	SREBF1	Ct12	Cg11	0.166666667	0.2725	0.193666667	0.625	0.869713278	0.512791457
AP2GAMMA	CYP4V3	Ct15	Cg9	0.1875	0.25	0.1875	0.625	0.869713278	0.512743111
AP2GAMMA	FABP5	Ct15	Cg1	0.25	0.1875	0.1875	0.625	0.869713278	0.512743111
AP2GAMMA	MTCH2	Ct15	Cg10	0.1875	0.25	0.1875	0.625	0.869713278	0.512743111
AP2GAMMA	SOAT1	Ct15	Cg1	0.25	0.1875	0.1875	0.625	0.869713278	0.512743111
WT1	CD55	Ct16	Cg5	0.215	0.2015	0.202333333	0.62625	0.869713278	0.512699741
GATA	SERPINF1	Ct0	Cg9	0.205625	0.230833333	0.142291667	0.6475	1.091520178	0.512688033
WT1	GDPD2	Ct16	Cg15	0.185	0.201	0.234766667	0.6275	0.869713278	0.512565364
BRN2	EXOSC7	Ct9	Cg11	0.166666667	0.184189614	0.356603172	0.5	0.869713278	0.512513901
XFD1	HCK	Ct15	Cg14	0.1875	0.1875	0.239583333	0.5625	1.003249261	0.512417337
CRX	FABP5	Ct2	Cg1	0.25	0.208333333	0.1675	0.625	0.869713278	0.512266803
HNF1	RAB6B	Ct4	Cg16	0.1875	0.19	0.22	0.5625	1.075622711	0.512265379
COUP	RCAN1	Ct4	Cg17	0.156875	0.26625	0.2034375	0.64125	0.869713278	0.512223773
SREBP	CAR8	Ct5	Cg17	0.182317557	0.232418295	0.173628371	0.643063721	1.000412169	0.512146323
MYCMAX	ZDHHC3	Ct3	Cg17	0.196875	0.1975	0.191979167	0.63	1.006096099	0.512122637
BRN2	GGCX	Ct9	Cg18	0.166666667	0.292085785	0.178610537	0.625	0.869713278	0.512053449
AP2GAMMA	SLC1A5	Ct15	Cg12	0.21875	0.1875	0.234375	0.5625	0.869713278	0.511734746
GATA6	KIT	Ct0	Cg14	0.13375	0.264583333	0.239583333	0.57	0.962361181	0.511023331
ZIC2	PRDX6	Ct5	Cg0	0.15625	0.20938895	0.325457431	0.5	0.869713278	0.510742221
GATA1	RTKN2	Ct14	Cg12	0.25	0.135	0.200416667	0.625	1.091520178	0.510522544
HES1	MTCH2	Ct3	Cg10	0.20375	0.195	0.204375	0.56625	1.001829591	0.510411274
LDSPOLYA	GPAM	Ct12	Cg0	0.21875	0.1925	0.223125	0.5625	0.869713278	0.510273726
SMAD4	ERRFI1	Ct12	Cg12	0.190625	0.19125	0.2203125	0.56625	1.008954253	0.51016718
BARBIE	SCD1	Ct11	Cg8	0.25	0.209166667	0.14625	0.625	0.958084467	0.510036811
MTF1	SREBF1	Ct1	Cg11	0.181666667	0.1975	0.192916667	0.66	1.000412169	0.509908058
BARBIE	SOAT1	Ct11	Cg1	0.25	0.1675	0.181805556	0.625	0.958084467	0.509748226
COUP	2810003C17RIK	Ct4	Cg17	0.156875	0.25875	0.2034375	0.63375	0.869713278	0.509647499
GATA	HC	Ct0	Cg7	0.395625	0.085416667	0.196458333	0.626875	1.091520178	0.509522879
AP2GAMMA	SFTPB	Ct15	Cg2	0.291666667	0.125	0.229166667	0.625	0.869713278	0.50950746
GATA	RNASE4	Ct0	Cg4	0.340625	0.125	0.156111111	0.625	1.091520178	0.509408886
GATA	ERRFI1	Ct0	Cg12	0.21875	0.208333333	0.145833333	0.625	1.091520178	0.50940057
TTF1	SCD1	Ct8	Cg8	0.19	0.1925	0.22125	0.565	0.987726502	0.509148063
HES1	BTG3	Ct3	Cg15	0.155	0.25625	0.17875	0.63125	1.001829591	0.508779505
GATA1	SERPINF1	Ct14	Cg9	0.27375	0.1375	0.17375	0.62875	1.091520178	0.508758204
FREAC7	CYP2E1	Ct13	Cg13	0.1875	0.200711354	0.233308542	0.5625	0.908321744	0.508725212
HNF3	CAR8	Ct8	Cg17	0.2603125	0.125	0.21265625	0.625	1.035485221	0.508614092
SMAD4	SLC1A5	Ct12	Cg12	0.190625	0.1875	0.2203125	0.5625	1.008954253	0.508483405
NERF	AQP5	Ct6	Cg15	0.203	0.1875	0.214	0.625	0.869713278	0.507891448
GATA6	CAR8	Ct0	Cg17	0.154375	0.230833333	0.222048611	0.58	0.962361181	0.507733952
SOX9	EMP2	Ct14	Cg15	0.153	0.25	0.20225	0.625	0.913148318	0.507712275
SOX9	GDPD2	Ct14	Cg15	0.153	0.25	0.20225	0.625	0.913148318	0.507712275
MTF1	PDIA5	Ct1	Cg18	0.136666667	0.297916667	0.172638889	0.6275	1.000412169	0.507675367
TCF4	LPCAT1	Ct10	Cg18	0.093333333	0.3310113	0.225277203	0.63125	1.001829591	0.50751515
ZNF219	PALM2	Ct16	Cg12	0.15625	0.25	0.207125	0.625	0.869713278	0.507464988
CEBPA	RTKN2	Ct9	Cg12	0.185780506	0.306991006	0.124140253	0.681991006	0.908321744	0.50729093
BARBIE	BEX2	Ct11	Cg11	0.191666667	0.171666667	0.247277778	0.5625	0.958084467	0.50727446
TAXCREB	FABP5	Ct11	Cg1	0.232916667	0.196111111	0.181805556	0.606666667	0.869713278	0.507229518
GATA6	RCAN1	Ct0	Cg17	0.154375	0.230694444	0.222048611	0.575	0.962361181	0.507146595
SMAD4	CEBPA	Ct12	Cg11	0.220666667	0.1675	0.193666667	0.605	1.008954253	0.507053937
TCF4	MID1IP1	Ct10	Cg10	0.14625	0.233028431	0.219976389	0.58	1.001829591	0.506859789
HNF1	ABCA3	Ct4	Cg4	0.25	0.1275	0.203229167	0.625	1.075622711	0.506841335
TATA	GGCX	Ct2	Cg18	0.219166667	0.2125	0.170277778	0.63125	0.869713278	0.506825681
FREAC7	ACOXL	Ct13	Cg15	0.175	0.240268075	0.18225613	0.625	0.908321744	0.50677712
UF1H3BETA	CD38	Ct16	Cg5	0.208333333	0.175	0.202333333	0.5625	1.048017633	0.506750774
MTF1	CAR8	Ct1	Cg17	0.15375	0.2325	0.1884375	0.645	1.000412169	0.50671996
HES1	LPCAT1	Ct3	Cg18	0.175833333	0.19875	0.219166667	0.56625	1.001829591	0.506696746
PAX2	BEX2	Ct2	Cg11	0.216666667	0.175833333	0.262166667	0.5	0.869713278	0.506672241
XFD1	LRP2	Ct15	Cg13	0.1875	0.1875	0.21875	0.5625	1.003249261	0.506623403
GATA1	AQP5	Ct14	Cg15	0.2515	0.125	0.20225	0.625	1.091520178	0.506589332
HES1	AQP5	Ct3	Cg15	0.155	0.25	0.17875	0.625	1.001829591	0.506581066
HES1	EMP2	Ct3	Cg15	0.155	0.25	0.17875	0.625	1.001829591	0.506581066
E2F	FABP5	Ct17	Cg1	0.1325	0.25625	0.195625	0.62875	1.037019432	0.506490291
SOX9	PALM2	Ct14	Cg12	0.150833333	0.25	0.200416667	0.625	0.913148318	0.506231382
COUP	EMP2	Ct4	Cg15	0.179	0.25	0.177	0.625	0.869713278	0.506119188
SMAD4	SFTPB	Ct12	Cg2	0.170416667	0.19125	0.231041667	0.56625	1.008954253	0.50606982
NERF	SREBF1	Ct6	Cg11	0.251666667	0.18125	0.159166667	0.68125	0.869713278	0.506063257
HNF3B	2810003C17RIK	Ct13	Cg17	0.234472475	0.155262763	0.225024369	0.560525525	0.936231308	0.506023761
SMAD4	KIT	Ct12	Cg14	0.16625	0.27125	0.145625	0.64625	1.008954253	0.505772161
GATA	SCD2	Ct0	Cg4	0.340625	0.112083333	0.156111111	0.656875	1.091520178	0.50564502
HES1	PDIA5	Ct3	Cg18	0.175833333	0.195	0.219166667	0.56625	1.001829591	0.505491723
TCF4	SLC1A5	Ct10	Cg12	0.15625	0.206835744	0.233515253	0.5625	1.001829591	0.505341141
E2F	CYP2E1	Ct17	Cg13	0.187916667	0.197916667	0.201041667	0.547916667	1.037019432	0.505276842
LDSPOLYA	BTG3	Ct12	Cg15	0.225	0.19375	0.17925	0.625	0.869713278	0.505262933
GATA6	FABP5	Ct0	Cg1	0.19	0.212083333	0.194583333	0.5625	0.962361181	0.505217401
COUP	S100G	Ct4	Cg8	0.14	0.297916667	0.184583333	0.63125	0.869713278	0.504950843
PAX2	CYP2E1	Ct2	Cg13	0.229166667	0.168333333	0.223888889	0.5625	0.869713278	0.504930486
TATA	S100G	Ct2	Cg8	0.2525	0.208333333	0.146666667	0.625	0.869713278	0.5044591
MTF1	ABCA3	Ct1	Cg4	0.195625	0.25625	0.133125	0.6275	1.000412169	0.504391278
HNF1	SOAT1	Ct4	Cg1	0.25	0.169166667	0.147083333	0.625	1.075622711	0.50427772
TFIII	ERRFI1	Ct7	Cg12	0.21875	0.1875	0.1875	0.625	0.869713278	0.504255728
TFIII	RTKN2	Ct7	Cg12	0.21875	0.1875	0.1875	0.625	0.869713278	0.504255728
TATA	SERPINB9	Ct2	Cg0	0.19375	0.25	0.158333333	0.625	0.869713278	0.504082098
KROX	ERRFI1	Ct16	Cg12	0.220625	0.151	0.207125	0.5625	1.071917145	0.503957012
SREBP	WDR81	Ct5	Cg6	0.20138664	0.18266433	0.19675776	0.574498248	1.000412169	0.50394773
SREBP	CD38	Ct5	Cg5	0.213037355	0.192483302	0.18369157	0.550612476	1.000412169	0.503785174
GCM	CD38	Ct7	Cg5	0.208333333	0.25	0.145833333	0.625	0.869713278	0.50347332
COUP	MTCH2	Ct4	Cg10	0.1975	0.19	0.22375	0.565	0.869713278	0.503429356
EGR	ELOVL1	Ct17	Cg0	0.166458333	0.2625	0.132083333	0.6325	1.129413488	0.503384161
FREAC7	BTG3	Ct13	Cg15	0.175	0.22767739	0.18225613	0.625	0.908321744	0.503378866
BARBIE	RAB6B	Ct11	Cg16	0.1875	0.250833333	0.14625	0.625	0.958084467	0.503321841
SMAD4	CD38	Ct12	Cg5	0.174166667	0.25	0.149583333	0.625	1.008954253	0.503144197
BARBIE	PRDX6	Ct11	Cg0	0.21875	0.196944444	0.176736111	0.5625	0.958084467	0.503086805
PAX2	ZDHHC3	Ct2	Cg17	0.1875	0.211666667	0.190208333	0.625	0.869713278	0.503086224
CRX	GGCX	Ct2	Cg18	0.208333333	0.2125	0.170277778	0.625	0.869713278	0.502998249
WT1	AQP5	Ct16	Cg15	0.185	0.216666667	0.234766667	0.5	0.869713278	0.502913503
E2F	ACOXL	Ct17	Cg15	0.1805	0.2	0.192833333	0.56625	1.037019432	0.50284664
SREBP1	SLC1A5	Ct5	Cg12	0.211310294	0.212579712	0.131687252	0.690684784	1.000412169	0.502840943
HNF1	GPAM	Ct4	Cg0	0.25	0.1275	0.1903125	0.625	1.075622711	0.502698033
MTF1	FOXA2	Ct1	Cg11	0.181666667	0.192083333	0.192916667	0.605416667	1.000412169	0.502685088
BRN2	SFTPA1	Ct9	Cg7	0.1875	0.228826789	0.193645726	0.5625	0.869713278	0.50248932
CRX	CAR8	Ct2	Cg17	0.15625	0.25	0.190208333	0.625	0.869713278	0.502089006
HES1	ZDHHC3	Ct3	Cg17	0.187083333	0.1975	0.191979167	0.5675	1.001829591	0.501998018
SPZ1	ACOXL	Ct6	Cg15	0.225	0.1325	0.214	0.625	1.008954253	0.501845989
BARBIE	GPAM	Ct11	Cg0	0.21875	0.173333333	0.176736111	0.625	0.958084467	0.501683604
ZNF219	RTKN2	Ct16	Cg12	0.15625	0.2275	0.207125	0.625	0.869713278	0.501517692
MTF1	ZDHHC3	Ct1	Cg17	0.15375	0.235	0.1884375	0.585	1.000412169	0.501242796
TCF4	SERPINF1	Ct10	Cg9	0.12875	0.239302768	0.229326318	0.5625	1.001829591	0.501196645
TFIII	FABP5	Ct7	Cg1	0.25	0.1875	0.15625	0.625	0.869713278	0.501189747
NERF	LYZ	Ct6	Cg3	0.1875	0.25	0.15625	0.625	0.869713278	0.501189747
GCM	SLC1A5	Ct7	Cg12	0.15625	0.25	0.1875	0.625	0.869713278	0.501189747
LDSPOLYA	WDR81	Ct12	Cg6	0.25	0.1875	0.15625	0.625	0.869713278	0.501189747
UF1H3BETA	MTCH2	Ct16	Cg10	0.1875	0.181	0.1985	0.5625	1.048017633	0.501033119
TCF4	GPAM	Ct10	Cg0	0.195625	0.152187215	0.264148842	0.5025	1.001829591	0.500838429
GATA6	SOAT1	Ct0	Cg1	0.19	0.177083333	0.194583333	0.6275	0.962361181	0.50075304
NERF	PRDX6	Ct6	Cg0	0.228125	0.195	0.1609375	0.6325	0.869713278	0.5005099
HFH3	KIT	Ct13	Cg14	0.125	0.269066366	0.215177945	0.625	0.869713278	0.500441033
SREBP1	LYZ	Ct5	Cg3	0.303658035	0.138401297	0.13993869	0.666300973	1.000412169	0.500223418
CEBPA	GPAM	Ct9	Cg0	0.207672684	0.212187215	0.150711342	0.649687215	0.908321744	0.500205623
NERF	GPAM	Ct6	Cg0	0.228125	0.19375	0.1609375	0.63125	0.869713278	0.499984069
HNF1	GDPD2	Ct4	Cg15	0.175	0.1875	0.177	0.625	1.075622711	0.499970144
EGR	GSTA3	Ct17	Cg16	0.25875	0.13	0.16375	0.6275	1.129413488	0.49995851
LDSPOLYA	SOAT1	Ct12	Cg1	0.1875	0.19125	0.2225	0.5625	0.869713278	0.499952702
BARBIE	ELOVL1	Ct11	Cg0	0.21875	0.168333333	0.176736111	0.625	0.958084467	0.499851399
BARBIE	SERPINB9	Ct11	Cg0	0.21875	0.168333333	0.176736111	0.625	0.958084467	0.499851399
CEBPA	CD38	Ct9	Cg5	0.241339463	0.183375775	0.141503065	0.683375775	0.908321744	0.49969434
HNF3	PNLIPRP1	Ct8	Cg3	0.2525	0.125	0.19	0.625	1.035485221	0.499595611
BRN2	ACOXL	Ct9	Cg15	0.15	0.229774851	0.229990031	0.5625	0.869713278	0.499545641
NERF	ELOVL1	Ct6	Cg0	0.228125	0.1925	0.1609375	0.63	0.869713278	0.499455948
AP2GAMMA	BTG3	Ct15	Cg15	0.175	0.25	0.1625	0.625	0.869713278	0.499328026
AP2GAMMA	EMP2	Ct15	Cg15	0.175	0.25	0.1625	0.625	0.869713278	0.499328026
TAXCREB	SOAT1	Ct11	Cg1	0.232916667	0.1675	0.181805556	0.62625	0.869713278	0.499307737
SOX9	EXOSC7	Ct14	Cg11	0.1345	0.22	0.248583333	0.575	0.913148318	0.499290459
ZF5	FOXA2	Ct1	Cg11	0.204166667	0.192083333	0.192916667	0.586666667	0.869713278	0.499259656
GATA6	MID1IP1	Ct0	Cg10	0.1425	0.250833333	0.175208333	0.64	0.962361181	0.499210967
SMAD4	GDPD2	Ct12	Cg15	0.1335	0.25375	0.17925	0.62875	1.008954253	0.49912807
ZIC2	AQP5	Ct5	Cg15	0.15	0.230371123	0.256114428	0.5	0.869713278	0.499071111
HNF3	FABP5	Ct8	Cg1	0.25375	0.12875	0.181458333	0.62625	1.035485221	0.499002511
SREBP1	PNLIPRP1	Ct5	Cg3	0.303658035	0.141476083	0.13993869	0.637357063	1.000412169	0.498822371
MYCMAX	EXOSC7	Ct3	Cg11	0.271666667	0.09375	0.25675	0.5825	1.006096099	0.498806018
TTF1	LYZ	Ct8	Cg3	0.1275	0.255	0.19	0.6275	0.987726502	0.498748727
GC	ELOVL1	Ct16	Cg0	0.1875	0.206	0.139083333	0.625	1.139449327	0.498700527
SOX9	ERRFI1	Ct14	Cg12	0.150833333	0.229166667	0.200416667	0.604166667	0.913148318	0.498637673
XFD1	BTG3	Ct15	Cg15	0.15	0.25	0.1625	0.625	1.003249261	0.498622288
XFD1	EMP2	Ct15	Cg15	0.15	0.25	0.1625	0.625	1.003249261	0.498622288
SPZ1	SLC1A5	Ct6	Cg12	0.1875	0.1875	0.171875	0.625	1.008954253	0.498449131
BRN2	AQP5	Ct9	Cg15	0.15	0.225454111	0.229990031	0.5625	0.869713278	0.49836167
SOX9	SREBF1	Ct14	Cg11	0.1345	0.236666667	0.248583333	0.52625	0.913148318	0.498319753
SPZ1	SCD2	Ct6	Cg4	0.125	0.25375	0.19	0.625	1.008954253	0.498284806
GC	PRDX6	Ct16	Cg0	0.1875	0.2045	0.139083333	0.625	1.139449327	0.49824516
HNF3	WDR81	Ct8	Cg6	0.25	0.125	0.1875	0.625	1.035485221	0.49814916
BARBIE	ZDHHC3	Ct11	Cg17	0.15625	0.253333333	0.159791667	0.625	0.958084467	0.498073904
TCF4	MTCH2	Ct10	Cg10	0.14625	0.206924348	0.219976389	0.56625	1.001829591	0.497892634
WT1	ERRFI1	Ct16	Cg12	0.22125	0.151	0.207125	0.6275	0.869713278	0.4978922
HNF3	RAB6B	Ct8	Cg16	0.19	0.1925	0.15875	0.6275	1.035485221	0.49783103
SMAD4	EMP2	Ct12	Cg15	0.1335	0.25	0.17925	0.625	1.008954253	0.497827624
PAX2	RCAN1	Ct2	Cg17	0.1875	0.215833333	0.190208333	0.5625	0.869713278	0.497715304
PAX2	AQP5	Ct2	Cg15	0.15	0.25	0.184666667	0.625	0.869713278	0.497690656
PAX2	BTG3	Ct2	Cg15	0.15	0.25	0.184666667	0.625	0.869713278	0.497690656
PAX2	EMP2	Ct2	Cg15	0.15	0.25	0.184666667	0.625	0.869713278	0.497690656
AP2GAMMA	2810003C17RIK	Ct15	Cg17	0.1875	0.1875	0.21875	0.5625	0.869713278	0.497658188
AP2GAMMA	CAR8	Ct15	Cg17	0.1875	0.1875	0.21875	0.5625	0.869713278	0.497658188
GCM	CYP4V3	Ct7	Cg9	0.1875	0.1875	0.21875	0.5625	0.869713278	0.497658188
SOX9	LRP2	Ct14	Cg13	0.1325	0.242916667	0.224583333	0.5675	0.913148318	0.497387353
GATA1	LYZ	Ct14	Cg3	0.25375	0.13375	0.160625	0.62875	1.091520178	0.497310746
HFH3	2810003C17RIK	Ct13	Cg17	0.21875	0.155262763	0.225024369	0.5625	0.869713278	0.497270784
SPZ1	S100G	Ct6	Cg8	0.25	0.125	0.189375	0.625	1.008954253	0.497153522
GATA6	HCK	Ct0	Cg14	0.13375	0.214583333	0.239583333	0.56375	0.962361181	0.497131611
WT1	CD38	Ct16	Cg5	0.215	0.175	0.202333333	0.5625	0.869713278	0.497027389
TAXCREB	ZDHHC3	Ct11	Cg17	0.166875	0.253333333	0.159791667	0.63	0.869713278	0.496642978
GATA6	GDPD2	Ct0	Cg15	0.2295	0.125	0.238333333	0.5625	0.962361181	0.496640651
GATA1	GSTA3	Ct14	Cg16	0.2575	0.13	0.160625	0.63	1.091520178	0.496578892
BARBIE	LYZ	Ct11	Cg3	0.25	0.168333333	0.146666667	0.625	0.958084467	0.49655307
COUP	BEX2	Ct4	Cg11	0.2155	0.13625	0.28275	0.51125	0.869713278	0.496477393
NERF	MTCH2	Ct6	Cg10	0.20875	0.1925	0.166875	0.63	0.869713278	0.496187299
TCF4	CYP4V3	Ct10	Cg9	0.12875	0.219349868	0.229326318	0.56625	1.001829591	0.496183791
NERF	CEBPA	Ct6	Cg11	0.251666667	0.1725	0.159166667	0.61	0.869713278	0.496045606
TTF1	2810003C17RIK	Ct8	Cg17	0.165	0.1875	0.21265625	0.5625	0.987726502	0.495867135
NERF	ERRFI1	Ct6	Cg12	0.15625	0.25	0.171875	0.625	0.869713278	0.495768133
NERF	PALM2	Ct6	Cg12	0.15625	0.25	0.171875	0.625	0.869713278	0.495768133
ZF5	SREBF1	Ct1	Cg11	0.204166667	0.1975	0.192916667	0.5375	0.869713278	0.495546636
GATA	RTKN2	Ct0	Cg12	0.21875	0.166666667	0.145833333	0.625	1.091520178	0.49538822
ZNF219	CAR8	Ct16	Cg17	0.146875	0.252	0.189666667	0.59375	0.869713278	0.49535311
HNF3ALPHA	SREBF1	Ct13	Cg11	0.339	0.070252561	0.28700796	0.5375	0.984917241	0.495241182
TTF1	SLC34A2	Ct8	Cg6	0.125	0.25	0.1875	0.625	0.987726502	0.495217521
GATA1	PRDX6	Ct14	Cg0	0.256875	0.135	0.1509375	0.6325	1.091520178	0.495157239
KROX	ELOVL1	Ct16	Cg0	0.187083333	0.206	0.139083333	0.6275	1.071917145	0.495015781
ZNF219	SCD1	Ct16	Cg8	0.22125	0.1645	0.196083333	0.58	0.869713278	0.494921983
CRX	HC	Ct2	Cg7	0.1875	0.21	0.1675	0.625	0.869713278	0.494665289
KROX	EXOSC7	Ct16	Cg11	0.403333333	0.065	0.247666667	0.515	1.071917145	0.494654182
KROX	PRDX6	Ct16	Cg0	0.187083333	0.2045	0.139083333	0.6275	1.071917145	0.494563779
TATA	PRDX6	Ct2	Cg0	0.19375	0.2125	0.158333333	0.63125	0.869713278	0.494559799
TATA	CYP2E1	Ct2	Cg13	0.1925	0.168333333	0.223888889	0.565	0.869713278	0.494318931
ZF5	EXOSC7	Ct1	Cg11	0.204166667	0.16125	0.192916667	0.645	0.869713278	0.494280828
HNF1	ACOXL	Ct4	Cg15	0.175	0.19	0.177	0.5625	1.075622711	0.494246299
GATA	SCD1	Ct0	Cg8	0.3025	0.110833333	0.148333333	0.655	1.091520178	0.494155291
LPOLYA	PRDX6	Ct11	Cg0	0.1875	0.196944444	0.176736111	0.625	0.869713278	0.494015758
FREAC7	EMP2	Ct13	Cg15	0.175	0.194629889	0.18225613	0.625	0.908321744	0.493606855
LPOLYA	EXOSC7	Ct11	Cg11	0.166666667	0.174166667	0.247277778	0.5625	0.869713278	0.493386416
TCF4	CD55	Ct10	Cg5	0.166666667	0.170691056	0.245669732	0.5	1.001829591	0.493198649
TATA	LPCAT1	Ct2	Cg18	0.219166667	0.170833333	0.170277778	0.63125	0.869713278	0.493185526
HNF3	GGCX	Ct8	Cg18	0.257916667	0.135625	0.153125	0.630625	1.035485221	0.493142626
GATA1	ELOVL1	Ct14	Cg0	0.256875	0.13125	0.1509375	0.62875	1.091520178	0.493050052
CRX	RCAN1	Ct2	Cg17	0.15625	0.215833333	0.190208333	0.625	0.869713278	0.492950175
GATA1	GPAM	Ct14	Cg0	0.256875	0.13125	0.1509375	0.6275	1.091520178	0.492927418
HNF1	GJB6	Ct4	Cg5	0.236111111	0.171666667	0.119722222	0.666666667	1.075622711	0.492825571
SREBP	GJB6	Ct5	Cg5	0.213037355	0.145750348	0.18369157	0.609312761	1.000412169	0.492772801
LPOLYA	BEX2	Ct11	Cg11	0.166666667	0.171666667	0.247277778	0.5625	0.869713278	0.492495544
TAXCREB	SCD1	Ct11	Cg8	0.18875	0.209166667	0.14625	0.68875	0.869713278	0.492452252
COUP	SERPINB9	Ct4	Cg0	0.130625	0.25375	0.1903125	0.62875	0.869713278	0.492287968
ZNF219	KIT	Ct16	Cg14	0.125	0.241833333	0.209916667	0.625	0.869713278	0.492284489
LPOLYA	ZDHHC3	Ct11	Cg17	0.15625	0.253333333	0.159791667	0.625	0.869713278	0.492085226
MTF1	DLK1	Ct1	Cg2	0.174166667	0.219583333	0.13375	0.671666667	1.000412169	0.492066581
TAXCREB	SFTPA1	Ct11	Cg7	0.294166667	0.111111111	0.223055556	0.541666667	0.869713278	0.492021438
BARBIE	SERPINF1	Ct11	Cg9	0.125	0.301666667	0.152083333	0.625	0.958084467	0.492011606
TCF4	SLC34A2	Ct10	Cg6	0.13	0.23769788	0.196653712	0.5625	1.001829591	0.491839494
WT1	S100G	Ct16	Cg8	0.14	0.227666667	0.196083333	0.63	0.869713278	0.491839158
GCM	ACOXL	Ct7	Cg15	0.175	0.1875	0.2125	0.5625	0.869713278	0.491600267
GCM	AQP5	Ct7	Cg15	0.175	0.1875	0.2125	0.5625	0.869713278	0.491600267
GCM	GDPD2	Ct7	Cg15	0.175	0.1875	0.2125	0.5625	0.869713278	0.491600267
FREAC7	SFTPB	Ct13	Cg2	0.104166667	0.24882987	0.289760882	0.5	0.908321744	0.491597985
ZF5	2810003C17RIK	Ct1	Cg17	0.223125	0.14625	0.1884375	0.6375	0.869713278	0.491567845
E2F	ZDHHC3	Ct17	Cg17	0.1675	0.17	0.203229167	0.5675	1.037019432	0.49150203
MYCMAX	WDR81	Ct3	Cg6	0.13125	0.25625	0.159375	0.63125	1.006096099	0.491476809
HNF1	RTKN2	Ct4	Cg12	0.25	0.12875	0.1571875	0.625	1.075622711	0.491423198
CEBPDELTA	FABP5	Ct0	Cg1	0.12875	0.212083333	0.194583333	0.625	1.020533812	0.491199995
CEBP	SCD2	Ct10	Cg4	0.199747354	0.197528363	0.132998677	0.632528363	1.020533812	0.491171493
BARBIE	SREBF1	Ct11	Cg11	0.191666667	0.149166667	0.247277778	0.5	0.958084467	0.491159059
NERF	SCD1	Ct6	Cg8	0.12875	0.25375	0.189375	0.62875	0.869713278	0.491095839
HNF1	HC	Ct4	Cg7	0.25	0.12625	0.159375	0.625	1.075622711	0.491067788
HNF3	PDIA5	Ct8	Cg18	0.257916667	0.13125	0.153125	0.62875	1.035485221	0.490942738
NERF	KDR	Ct6	Cg4	0.255	0.1275	0.19	0.6275	0.869713278	0.490878742
HES1	LRP2	Ct3	Cg13	0.1425	0.20375	0.200625	0.57625	1.001829591	0.490724556
PAX2	SERPINB9	Ct2	Cg0	0.15625	0.25	0.158333333	0.625	0.869713278	0.49070848
HNF3B	LPCAT1	Ct13	Cg18	0.222588918	0.137434533	0.224397229	0.522369065	0.936231308	0.490622192
HNF3B	GDPD2	Ct13	Cg15	0.22802452	0.134121963	0.18225613	0.643243926	0.936231308	0.490614417
FREAC7	2810003C17RIK	Ct13	Cg17	0.1875	0.155262763	0.225024369	0.5625	0.908321744	0.490436231
FREAC7	HCK	Ct13	Cg14	0.1875	0.161289524	0.215177945	0.5625	0.908321744	0.490028036
ZNF219	RCAN1	Ct16	Cg17	0.146875	0.236666667	0.189666667	0.57875	0.869713278	0.489911784
TFIII	PDIA5	Ct7	Cg18	0.166666667	0.25	0.145833333	0.625	0.869713278	0.489624014
HNF1	PALM2	Ct4	Cg12	0.25	0.125	0.1571875	0.625	1.075622711	0.489610814
CRX	LPCAT1	Ct2	Cg18	0.208333333	0.170833333	0.170277778	0.625	0.869713278	0.489461102
COUP	ACOXL	Ct4	Cg15	0.179	0.19	0.177	0.6275	0.869713278	0.489295494
FREAC7	LPCAT1	Ct13	Cg18	0.208333333	0.137434533	0.224397229	0.5625	0.908321744	0.489248266
CRX	WDR81	Ct2	Cg6	0.1875	0.17	0.21	0.5625	0.869713278	0.489098144
PAX2	WDR81	Ct2	Cg6	0.1875	0.17	0.21	0.5625	0.869713278	0.489098144
SREBP	2810003C17RIK	Ct5	Cg17	0.182317557	0.172726858	0.173628371	0.598295144	1.000412169	0.489060894
TFIII	FOXA2	Ct7	Cg11	0.166666667	0.208333333	0.1625	0.666666667	0.869713278	0.489038685
E2F	PALM2	Ct17	Cg12	0.214583333	0.125	0.234479167	0.5	1.037019432	0.488844682
SPZ1	FABP5	Ct6	Cg1	0.1875	0.19125	0.16	0.5625	1.008954253	0.48875317
COUP	HCK	Ct4	Cg14	0.13625	0.19	0.255625	0.565	0.869713278	0.488668954
BARBIE	RCAN1	Ct11	Cg17	0.15625	0.2175	0.159791667	0.625	0.958084467	0.488668848
SREBP	SFTPA1	Ct5	Cg7	0.149612091	0.221763262	0.162241394	0.603822446	1.000412169	0.488667294
LPOLYA	SFTPB	Ct11	Cg2	0.166666667	0.168333333	0.265972222	0.5	0.869713278	0.488540033
SOX9	CEBPA	Ct14	Cg11	0.1345	0.194166667	0.248583333	0.54625	0.913148318	0.488413565
COUP	GGCX	Ct4	Cg18	0.135	0.255	0.171666667	0.63	0.869713278	0.488410027
SOX9	CAR8	Ct14	Cg17	0.133125	0.2225	0.2128125	0.5625	0.913148318	0.488406379
TATA	GSTA3	Ct2	Cg16	0.2525	0.125	0.188333333	0.625	0.869713278	0.488280452
TCF4	RAB6B	Ct10	Cg16	0.1275	0.220383614	0.203139026	0.565	1.001829591	0.488276299
TAXCREB	RCAN1	Ct11	Cg17	0.166875	0.2175	0.159791667	0.63875	0.869713278	0.488105791
PAX2	RAB6B	Ct2	Cg16	0.125	0.251666667	0.188333333	0.625	0.869713278	0.488078725
SOX9	ZDHHC3	Ct14	Cg17	0.133125	0.21875	0.2128125	0.56625	0.913148318	0.487774727
HES1	CYP2E1	Ct3	Cg13	0.1425	0.1975	0.200625	0.56625	1.001829591	0.487748717
CEBPA	ABCA3	Ct9	Cg4	0.230997354	0.19119594	0.115498677	0.69119594	0.908321744	0.48773952
CEBPA	FABP5	Ct9	Cg1	0.214501861	0.174792271	0.138500931	0.674792271	0.908321744	0.487362348
BRN2	CAR8	Ct9	Cg17	0.125	0.273098393	0.171118918	0.625	0.869713278	0.487217538
SOX9	CYP2E1	Ct14	Cg13	0.1325	0.20625	0.224583333	0.565	0.913148318	0.487048423
ZIC2	ABCA3	Ct5	Cg4	0.09375	0.293840107	0.264179331	0.5	0.869713278	0.487013401
SOX9	MID1IP1	Ct14	Cg10	0.14	0.21	0.204375	0.575	0.913148318	0.486825181
HFH3	LPCAT1	Ct13	Cg18	0.208333333	0.137434533	0.224397229	0.5625	0.869713278	0.486599147
HNF3ALPHA	GPAM	Ct13	Cg0	0.164375	0.20595054	0.148744566	0.63125	0.984917241	0.48635694
BRN2	HC	Ct9	Cg7	0.1875	0.158464664	0.193645726	0.625	0.869713278	0.486294903
COUP	SCD2	Ct4	Cg4	0.156458333	0.1975	0.203229167	0.5725	0.869713278	0.486281702
LPOLYA	SERPINF1	Ct11	Cg9	0.125	0.301666667	0.152083333	0.625	0.869713278	0.486095818
SOX9	RCAN1	Ct14	Cg17	0.133125	0.20875	0.2128125	0.575	0.913148318	0.485860453
MYCMAX	ACOXL	Ct3	Cg15	0.2025	0.135	0.17875	0.63125	1.006096099	0.485825955
BRN2	HCK	Ct9	Cg14	0.1875	0.135688875	0.249047037	0.5625	0.869713278	0.485753222
SOX9	ACOXL	Ct14	Cg15	0.153	0.19375	0.20225	0.565	0.913148318	0.485625441
HNF1	FABP5	Ct4	Cg1	0.25	0.125	0.147083333	0.625	1.075622711	0.485561432
SOX9	BTG3	Ct14	Cg15	0.153	0.1925	0.20225	0.5675	0.913148318	0.48550056
SREBP	RAB6B	Ct5	Cg16	0.19432349	0.211526483	0.10871566	0.689894863	1.000412169	0.485448322
SPZ1	LYZ	Ct6	Cg3	0.125	0.25	0.15625	0.625	1.008954253	0.485347383
CRX	ZDHHC3	Ct2	Cg17	0.15625	0.211666667	0.190208333	0.5625	0.869713278	0.485316529
ZNF219	MID1IP1	Ct16	Cg10	0.14375	0.216	0.1985	0.57375	0.869713278	0.485277454
ZF5	GSTA3	Ct1	Cg16	0.19	0.1875	0.15875	0.625	0.869713278	0.485250052
UF1H3BETA	ERRFI1	Ct16	Cg12	0.1875	0.151	0.207125	0.5	1.048017633	0.485225557
HNF3B	GPAM	Ct13	Cg0	0.180603265	0.20595054	0.148744566	0.59315108	0.936231308	0.485215612
HNF1	PDIA5	Ct4	Cg18	0.208333333	0.1275	0.171666667	0.625	1.075622711	0.485078318
HNF3ALPHA	GDPD2	Ct13	Cg15	0.226	0.134121963	0.18225613	0.5625	0.984917241	0.484983087
GC	EXOSC7	Ct16	Cg11	0.266666667	0.065	0.247666667	0.625	1.139449327	0.484914963
WT1	MID1IP1	Ct16	Cg10	0.1425	0.216	0.1985	0.575	0.869713278	0.484879847
MTF1	RTKN2	Ct1	Cg12	0.15625	0.25	0.125	0.625	1.000412169	0.484831835
HNF3B	SERPINB9	Ct13	Cg0	0.180603265	0.204257509	0.148744566	0.593515018	0.936231308	0.484752381
E2F	S100G	Ct17	Cg8	0.12875	0.177916667	0.256458333	0.5	1.037019432	0.484693503
LPOLYA	SERPINB9	Ct11	Cg0	0.1875	0.168333333	0.176736111	0.625	0.869713278	0.484416694
CEBPDELTA	ERRFI1	Ct0	Cg12	0.15625	0.208333333	0.145833333	0.625	1.020533812	0.484331679
GC	RNASE4	Ct16	Cg4	0.25	0.075	0.226125	0.625	1.139449327	0.4841619
LPOLYA	SREBF1	Ct11	Cg11	0.166666667	0.149166667	0.247277778	0.5625	0.869713278	0.483922184
CEBPA	2810003C17RIK	Ct9	Cg17	0.217237836	0.138935385	0.171118918	0.638935385	0.908321744	0.483718699
ZIC2	BTG3	Ct5	Cg15	0.15	0.178835067	0.256114428	0.5	0.869713278	0.48352119
LDSPOLYA	ACOXL	Ct12	Cg15	0.225	0.13625	0.17925	0.625	0.869713278	0.483508695
HES1	EXOSC7	Ct3	Cg11	0.241833333	0.09375	0.25675	0.51125	1.001829591	0.48339609
CEBPA	HC	Ct9	Cg7	0.199791453	0.158464664	0.193645726	0.533464664	0.908321744	0.483178752
SREBP1	ERRFI1	Ct5	Cg12	0.211310294	0.169546983	0.131687252	0.627160238	1.000412169	0.482963146
SPZ1	KIT	Ct6	Cg14	0.1875	0.19125	0.130625	0.625	1.008954253	0.482833688
UF1H3BETA	CAR8	Ct16	Cg17	0.09375	0.252	0.189666667	0.625	1.048017633	0.482449021
SOX9	MTCH2	Ct14	Cg10	0.14	0.19875	0.204375	0.565	0.913148318	0.482426981
MYCMAX	GPAM	Ct3	Cg0	0.19625	0.19875	0.1184375	0.63125	1.006096099	0.482426173
UF1H3BETA	ELOVL1	Ct16	Cg0	0.15625	0.206	0.139083333	0.625	1.048017633	0.482393412
SOX9	2810003C17RIK	Ct14	Cg17	0.133125	0.20125	0.2128125	0.5625	0.913148318	0.482316436
ZF5	RCAN1	Ct1	Cg17	0.223125	0.14	0.1884375	0.57125	0.869713278	0.482231682
MTF1	EXOSC7	Ct1	Cg11	0.181666667	0.16125	0.192916667	0.51625	1.000412169	0.48211203
COUP	RNASE4	Ct4	Cg4	0.156458333	0.1875	0.203229167	0.5625	0.869713278	0.482070526
SOX9	SLC1A5	Ct14	Cg12	0.150833333	0.1875	0.200416667	0.5625	0.913148318	0.481961154
UF1H3BETA	PRDX6	Ct16	Cg0	0.15625	0.2045	0.139083333	0.625	1.048017633	0.481952935
COUP	GDPD2	Ct4	Cg15	0.179	0.1875	0.177	0.5625	0.869713278	0.48185434
HNF3ALPHA	AQP5	Ct13	Cg15	0.226	0.114583333	0.18225613	0.625	0.984917241	0.4818357
WT1	KIT	Ct16	Cg14	0.119166667	0.241833333	0.209916667	0.551666667	0.869713278	0.481777307
AP2GAMMA	ACOXL	Ct15	Cg15	0.175	0.1875	0.1625	0.625	0.869713278	0.481691076
CRX	KIT	Ct2	Cg14	0.25	0.168333333	0.126666667	0.625	0.869713278	0.48167441
CRX	SOAT1	Ct2	Cg1	0.25	0.126666667	0.1675	0.625	0.869713278	0.481375696
TATA	SFTPA1	Ct2	Cg7	0.2525	0.125	0.1675	0.625	0.869713278	0.481177477
HNF1	LPCAT1	Ct4	Cg18	0.208333333	0.1325	0.171666667	0.5625	1.075622711	0.481039111
ZNF219	2810003C17RIK	Ct16	Cg17	0.146875	0.196	0.189666667	0.60125	0.869713278	0.480787612
BARBIE	EMP2	Ct11	Cg15	0.175	0.25	0.108833333	0.625	0.958084467	0.480704265
SOX9	SCD2	Ct14	Cg4	0.133125	0.20125	0.206666667	0.56375	0.913148318	0.480686282
GC	LYZ	Ct16	Cg3	0.25	0.127	0.126	0.625	1.139449327	0.480657987
GATA6	2810003C17RIK	Ct0	Cg17	0.154375	0.15125	0.222048611	0.57	0.962361181	0.480553418
CEBPA	PDIA5	Ct9	Cg18	0.190554407	0.168984525	0.178610537	0.543984525	0.908321744	0.480507209
CEBPA	RCAN1	Ct9	Cg17	0.217237836	0.132870275	0.171118918	0.632870275	0.908321744	0.48045417
SMAD4	CYP4V3	Ct12	Cg9	0.19875	0.12875	0.193125	0.56625	1.008954253	0.480116432
CEBPDELTA	2810003C17RIK	Ct0	Cg17	0.164375	0.15125	0.222048611	0.5	1.020533812	0.479978823
HES1	PNLIPRP1	Ct3	Cg3	0.19	0.1875	0.12625	0.625	1.001829591	0.479962732
ZNF219	SLC1A5	Ct16	Cg12	0.15625	0.2	0.207125	0.5	0.869713278	0.479930755
LPOLYA	GPAM	Ct11	Cg0	0.1875	0.173333333	0.176736111	0.5625	0.869713278	0.479831119
LDSPOLYA	LRP2	Ct12	Cg13	0.125	0.25625	0.16125	0.625	0.869713278	0.479778979
SREBP	RCAN1	Ct5	Cg17	0.182317557	0.15207249	0.173628371	0.582804368	1.000412169	0.479761287
GC	PNLIPRP1	Ct16	Cg3	0.25	0.125	0.126	0.625	1.139449327	0.479705226
SREBP1	HC	Ct5	Cg7	0.274612091	0.102719527	0.162241394	0.608289645	1.000412169	0.479295074
TTF1	SOAT1	Ct8	Cg1	0.109166667	0.234166667	0.181458333	0.606666667	0.987726502	0.47917854
HNF3ALPHA	SERPINB9	Ct13	Cg0	0.164375	0.204257509	0.148744566	0.565	0.984917241	0.479168088
ZF5	CEBPA	Ct1	Cg11	0.204166667	0.135	0.192916667	0.6	0.869713278	0.479073296
HNF1	BTG3	Ct4	Cg15	0.175	0.1325	0.177	0.625	1.075622711	0.478735791
BARBIE	PNLIPRP1	Ct11	Cg3	0.25	0.125	0.146666667	0.625	0.958084467	0.478418712
MYCMAX	SCD2	Ct3	Cg4	0.191875	0.19375	0.1165625	0.6275	1.006096099	0.47822692
LPOLYA	RTKN2	Ct11	Cg12	0.21875	0.168333333	0.136666667	0.625	0.869713278	0.478222068
BRN2	PDIA5	Ct9	Cg18	0.166666667	0.168984525	0.178610537	0.625	0.869713278	0.478197564
LPOLYA	ELOVL1	Ct11	Cg0	0.1875	0.168333333	0.176736111	0.5625	0.869713278	0.478078722
LDSPOLYA	RCAN1	Ct12	Cg17	0.1875	0.19875	0.149375	0.5625	0.869713278	0.47795347
GATA	PALM2	Ct0	Cg12	0.21875	0.125	0.145833333	0.625	1.091520178	0.477890429
TCF4	GSTA3	Ct10	Cg16	0.1275	0.185894438	0.203139026	0.5625	1.001829591	0.477733604
CEBPDELTA	SERPINF1	Ct0	Cg9	0.12875	0.230833333	0.142291667	0.625	1.020533812	0.477382594
CRX	SERPINB9	Ct2	Cg0	0.125	0.25	0.158333333	0.625	0.869713278	0.477210303
GCM	ERRFI1	Ct7	Cg12	0.15625	0.1875	0.1875	0.5625	0.869713278	0.47716123
AP2GAMMA	LYZ	Ct15	Cg3	0.1875	0.1875	0.15625	0.5625	0.869713278	0.47716123
GCM	RTKN2	Ct7	Cg12	0.15625	0.1875	0.1875	0.5625	0.869713278	0.47716123
LDSPOLYA	KIT	Ct12	Cg14	0.125	0.27125	0.145625	0.625	0.869713278	0.477085785
CEBPDELTA	GDPD2	Ct0	Cg15	0.1765	0.125	0.238333333	0.5	1.020533812	0.477067261
TCF4	PALM2	Ct10	Cg12	0.15625	0.146786875	0.233515253	0.5	1.001829591	0.47706032
SMAD4	BTG3	Ct12	Cg15	0.1335	0.19375	0.17925	0.56875	1.008954253	0.476564709
LPOLYA	RCAN1	Ct11	Cg17	0.15625	0.2175	0.159791667	0.5625	0.869713278	0.476476521
LDSPOLYA	SLC34A2	Ct12	Cg6	0.25	0.125	0.15625	0.625	0.869713278	0.476420862
TFIII	SOAT1	Ct7	Cg1	0.25	0.125	0.15625	0.625	0.869713278	0.476420862
SOX9	RNASE4	Ct14	Cg4	0.133125	0.1875	0.206666667	0.5625	0.913148318	0.476320636
LDSPOLYA	CEBPA	Ct12	Cg11	0.166666667	0.1675	0.193666667	0.5625	0.869713278	0.476213972
TATA	GDPD2	Ct2	Cg15	0.204	0.1275	0.184666667	0.62875	0.869713278	0.475798283
GCM	SREBF1	Ct7	Cg11	0.158333333	0.1875	0.1625	0.625	0.869713278	0.475702451
CEBPA	GJB6	Ct9	Cg5	0.241339463	0.132942364	0.141503065	0.632942364	0.908321744	0.475425731
SPZ1	RAB6B	Ct6	Cg16	0.1875	0.12875	0.189375	0.5625	1.008954253	0.475070589
ZIC2	RNASE4	Ct5	Cg4	0.09375	0.213584375	0.264179331	0.5625	0.869713278	0.474916521
ZIC2	CEBPA	Ct5	Cg11	0.075	0.232223938	0.303107424	0.5625	0.869713278	0.474796962
XFD1	ACOXL	Ct15	Cg15	0.15	0.1875	0.1625	0.5625	1.003249261	0.474716863
SPZ1	ABCA3	Ct6	Cg4	0.125	0.19125	0.19	0.5625	1.008954253	0.474687049
ZF5	LPCAT1	Ct1	Cg18	0.208611111	0.14375	0.172638889	0.5725	0.869713278	0.474683831
SOX9	SCD1	Ct14	Cg8	0.12625	0.2	0.198125	0.56375	0.913148318	0.474628232
PAX2	PRDX6	Ct2	Cg0	0.15625	0.2125	0.158333333	0.5625	0.869713278	0.474549197
ZNF219	MTCH2	Ct16	Cg10	0.14375	0.181	0.1985	0.57	0.869713278	0.474282649
KROX	RNASE4	Ct16	Cg4	0.281458333	0.075	0.226125	0.5	1.071917145	0.474235867
SPZ1	SLC34A2	Ct6	Cg6	0.1875	0.125	0.19125	0.5625	1.008954253	0.473901782
LDSPOLYA	CD38	Ct12	Cg5	0.125	0.25	0.149583333	0.625	0.869713278	0.473831216
NERF	ACOXL	Ct6	Cg15	0.203	0.1325	0.214	0.5075	0.869713278	0.473824191
FREAC7	EXOSC7	Ct13	Cg11	0.208333333	0.093490004	0.28700796	0.5	0.908321744	0.473781883
ZNF219	PDIA5	Ct16	Cg18	0.1025	0.2305	0.217166667	0.56875	0.869713278	0.473762502
MTF1	CEBPA	Ct1	Cg11	0.181666667	0.135	0.192916667	0.535	1.000412169	0.473629712
SPZ1	RNASE4	Ct6	Cg4	0.125	0.1875	0.19	0.5625	1.008954253	0.473513495
WT1	MTCH2	Ct16	Cg10	0.1425	0.181	0.1985	0.5675	0.869713278	0.473504913
GCM	FOXA2	Ct7	Cg11	0.158333333	0.208333333	0.1625	0.541666667	0.869713278	0.47346359
SOX9	SFTPA1	Ct14	Cg7	0.13	0.195	0.19375	0.5625	0.913148318	0.473407834
TAXCREB	RAB6B	Ct11	Cg16	0.12625	0.250833333	0.14625	0.62625	0.869713278	0.473401406
SOX9	S100G	Ct14	Cg8	0.12625	0.19625	0.198125	0.5625	0.913148318	0.473375223
LPOLYA	LYZ	Ct11	Cg3	0.1875	0.168333333	0.146666667	0.625	0.869713278	0.473254625
SOX9	HC	Ct14	Cg7	0.13	0.1925	0.19375	0.5675	0.913148318	0.473168008
TFIII	PALM2	Ct7	Cg12	0.21875	0.125	0.1875	0.5625	0.869713278	0.473063833
TCF4	SOAT1	Ct10	Cg1	0.1275	0.16720959	0.233500931	0.5025	1.001829591	0.47301372
BARBIE	SFTPA1	Ct11	Cg7	0.1875	0.111111111	0.223055556	0.5625	0.958084467	0.472973999
TCF4	GDPD2	Ct10	Cg15	0.157	0.13107286	0.241823364	0.5	1.001829591	0.472698602
LPOLYA	RAB6B	Ct11	Cg16	0.125	0.250833333	0.14625	0.625	0.869713278	0.472694889
GCM	CEBPA	Ct7	Cg11	0.158333333	0.166666667	0.1625	0.666666667	0.869713278	0.472546895
TFIII	SREBF1	Ct7	Cg11	0.166666667	0.1875	0.1625	0.5625	0.869713278	0.472498302
UF1H3BETA	RCAN1	Ct16	Cg17	0.09375	0.236666667	0.189666667	0.5625	1.048017633	0.472415145
XFD1	FABP5	Ct15	Cg1	0.125	0.1875	0.1875	0.5625	1.003249261	0.472395217
XFD1	MID1IP1	Ct15	Cg10	0.1875	0.125	0.1875	0.5625	1.003249261	0.472395217
XFD1	SERPINF1	Ct15	Cg9	0.1875	0.125	0.1875	0.5625	1.003249261	0.472395217
XFD1	SOAT1	Ct15	Cg1	0.125	0.1875	0.1875	0.5625	1.003249261	0.472395217
GCM	PDIA5	Ct7	Cg18	0.125	0.25	0.145833333	0.625	0.869713278	0.472329823
NERF	MID1IP1	Ct6	Cg10	0.20875	0.14125	0.166875	0.57875	0.869713278	0.47231764
GATA6	SFTPB	Ct0	Cg2	0.174166667	0.135416667	0.193055556	0.565	0.962361181	0.472294895
BARBIE	MID1IP1	Ct11	Cg10	0.1875	0.171666667	0.128333333	0.625	0.958084467	0.472241138
GCM	DLK1	Ct7	Cg2	0.166666667	0.208333333	0.135416667	0.604166667	0.869713278	0.472173448
NERF	SLC1A5	Ct6	Cg12	0.15625	0.1875	0.171875	0.5625	0.869713278	0.471999545
SOX9	SOAT1	Ct14	Cg1	0.1275	0.19375	0.1925	0.565	0.913148318	0.471760473
SPZ1	SOAT1	Ct6	Cg1	0.1875	0.12875	0.16	0.625	1.008954253	0.471332621
CEBPA	ZDHHC3	Ct9	Cg17	0.217237836	0.139571619	0.171118918	0.514571619	0.908321744	0.471074416
MTF1	SCD2	Ct1	Cg4	0.195625	0.14625	0.133125	0.635	1.000412169	0.470941072
TATA	FABP5	Ct2	Cg1	0.1275	0.208333333	0.1675	0.625	0.869713278	0.470914957
HNF3B	AQP5	Ct13	Cg15	0.22802452	0.114583333	0.18225613	0.541666667	0.936231308	0.470828293
SOX9	FABP5	Ct14	Cg1	0.1275	0.19125	0.1925	0.5625	0.913148318	0.470734227
EGR	2810003C17RIK	Ct17	Cg17	0.238958333	0.07625	0.203229167	0.57625	1.129413488	0.47070791
XFD1	SFTPB	Ct15	Cg2	0.166666667	0.125	0.229166667	0.5	1.003249261	0.470339153
ZNF219	ERRFI1	Ct16	Cg12	0.15625	0.151	0.207125	0.5625	0.869713278	0.470236152
AP2GAMMA	SLC34A2	Ct15	Cg6	0.1875	0.1875	0.125	0.625	0.869713278	0.470187506
BARBIE	GGCX	Ct11	Cg18	0.166666667	0.210833333	0.113333333	0.625	0.958084467	0.470087484
HFH3	ACOXL	Ct13	Cg15	0.1	0.240268075	0.18225613	0.625	0.869713278	0.469979907
HNF1	CD55	Ct4	Cg5	0.236111111	0.125	0.119722222	0.625	1.075622711	0.469859107
SREBP	ZDHHC3	Ct5	Cg17	0.182317557	0.137295842	0.173628371	0.540471881	1.000412169	0.469226282
SOX9	BEX2	Ct14	Cg11	0.1345	0.15125	0.248583333	0.50875	0.913148318	0.469209642
COUP	SLC34A2	Ct4	Cg6	0.13	0.1925	0.19	0.5675	0.869713278	0.469146744
MYCMAX	CYP4V3	Ct3	Cg9	0.195	0.13625	0.13875	0.6325	1.006096099	0.469124391
TATA	PDIA5	Ct2	Cg18	0.219166667	0.1275	0.170277778	0.56625	0.869713278	0.469059971
BRN2	PRDX6	Ct9	Cg0	0.09375	0.302554559	0.150711342	0.625	0.869713278	0.468567464
COUP	ELOVL1	Ct4	Cg0	0.130625	0.19	0.1903125	0.565	0.869713278	0.468499326
COUP	PRDX6	Ct4	Cg0	0.130625	0.19	0.1903125	0.565	0.869713278	0.468499326
MTF1	RCAN1	Ct1	Cg17	0.15375	0.14	0.1884375	0.56875	1.000412169	0.468167604
TCF4	CAR8	Ct10	Cg17	0.101875	0.210598393	0.190806418	0.5625	1.001829591	0.468143507
CRX	GDPD2	Ct2	Cg15	0.2	0.1275	0.184666667	0.5625	0.869713278	0.468062033
NERF	RAB6B	Ct6	Cg16	0.19125	0.12875	0.189375	0.56625	0.869713278	0.467877279
XFD1	LYZ	Ct15	Cg3	0.125	0.1875	0.15625	0.625	1.003249261	0.467872503
TCF4	ZDHHC3	Ct10	Cg17	0.101875	0.207071619	0.190806418	0.5675	1.001829591	0.467673339
CRX	PRDX6	Ct2	Cg0	0.125	0.2125	0.158333333	0.625	0.869713278	0.467613647
CEBPDELTA	MTCH2	Ct0	Cg10	0.20375	0.099583333	0.175208333	0.63	1.020533812	0.467601475
LPOLYA	CAR8	Ct11	Cg17	0.15625	0.168333333	0.159791667	0.625	0.869713278	0.467573672
TAXCREB	PRDX6	Ct11	Cg0	0.123958333	0.196944444	0.176736111	0.607916667	0.869713278	0.467488157
LDSPOLYA	CYP4V3	Ct12	Cg9	0.1875	0.12875	0.193125	0.5625	0.869713278	0.467477491
CEBPDELTA	SOAT1	Ct0	Cg1	0.12875	0.177083333	0.194583333	0.50375	1.020533812	0.467475794
NERF	SLC34A2	Ct6	Cg6	0.195	0.125	0.19125	0.5625	0.869713278	0.467471982
ZNF219	GGCX	Ct16	Cg18	0.1025	0.207	0.217166667	0.56875	0.869713278	0.467437027
SPZ1	MTCH2	Ct6	Cg10	0.125	0.1925	0.166875	0.5625	1.008954253	0.467429108
LPOLYA	SFTPA1	Ct11	Cg7	0.1875	0.111111111	0.223055556	0.5625	0.869713278	0.467287113
GATA1	CD55	Ct14	Cg5	0.166666667	0.18875	0.105833333	0.625	1.091520178	0.467233256
COUP	WDR81	Ct4	Cg6	0.13	0.1875	0.19	0.5625	0.869713278	0.467088964
BARBIE	CAR8	Ct11	Cg17	0.15625	0.168333333	0.159791667	0.5625	0.958084467	0.467071992
TCF4	WDR81	Ct10	Cg6	0.13	0.155609544	0.196653712	0.5675	1.001829591	0.46698742
CEBPDELTA	S100G	Ct0	Cg8	0.1275	0.185833333	0.148333333	0.625	1.020533812	0.466468688
CEBPA	RNASE4	Ct9	Cg4	0.230997354	0.143663046	0.115498677	0.643663046	0.908321744	0.4664482
CRX	PNLIPRP1	Ct2	Cg3	0.1875	0.166666667	0.145833333	0.5625	0.869713278	0.466149992
HNF3B	PRDX6	Ct13	Cg0	0.180603265	0.137367848	0.148744566	0.644735696	0.936231308	0.466097834
NERF	FABP5	Ct6	Cg1	0.1325	0.19125	0.16	0.62875	0.869713278	0.465826215
E2F	ELOVL1	Ct17	Cg0	0.097708333	0.2625	0.132083333	0.63	1.037019432	0.465724996
CRX	PDIA5	Ct2	Cg18	0.208333333	0.1275	0.170277778	0.5625	0.869713278	0.46571014
CEBPA	CYP2E1	Ct9	Cg13	0.21076387	0.164936963	0.105381935	0.664936963	0.908321744	0.465706783
LDSPOLYA	ZDHHC3	Ct12	Cg17	0.1875	0.145	0.149375	0.625	0.869713278	0.465573137
TCF4	2810003C17RIK	Ct10	Cg17	0.101875	0.201435385	0.190806418	0.5625	1.001829591	0.465547601
TAXCREB	CAR8	Ct11	Cg17	0.166875	0.168333333	0.159791667	0.565	0.869713278	0.465524465
WT1	HCK	Ct16	Cg14	0.119166667	0.178	0.209916667	0.5675	0.869713278	0.465313294
SOX9	SFTPB	Ct14	Cg2	0.148333333	0.13125	0.245833333	0.5025	0.913148318	0.465272119
HNF3	GSTA3	Ct8	Cg16	0.19	0.125	0.15875	0.5625	1.035485221	0.465270452
FREAC7	GDPD2	Ct13	Cg15	0.175	0.134121963	0.18225613	0.5625	0.908321744	0.464994474
CEBPDELTA	RTKN2	Ct0	Cg12	0.15625	0.166666667	0.145833333	0.5625	1.020533812	0.464846364
GATA	WDR81	Ct0	Cg6	0.14375	0.166666667	0.133333333	0.625	1.091520178	0.464823836
TTF1	RAB6B	Ct8	Cg16	0.1275	0.1925	0.15875	0.565	0.987726502	0.46469444
FREAC7	GPAM	Ct13	Cg0	0.125	0.20595054	0.148744566	0.625	0.908321744	0.464680259
CEBPA	SLC34A2	Ct9	Cg6	0.200807424	0.17519788	0.100403712	0.67519788	0.908321744	0.464479066
TTF1	CAR8	Ct8	Cg17	0.165	0.125	0.21265625	0.5	0.987726502	0.464472336
MYCMAX	SERPINF1	Ct3	Cg9	0.195	0.14125	0.13875	0.5625	1.006096099	0.464384009
CRX	GSTA3	Ct2	Cg16	0.1875	0.125	0.188333333	0.5625	0.869713278	0.464293002
MTF1	2810003C17RIK	Ct1	Cg17	0.15375	0.14625	0.1884375	0.50875	1.000412169	0.464216118
FREAC7	SERPINB9	Ct13	Cg0	0.125	0.204257509	0.148744566	0.625	0.908321744	0.464201041
COUP	AQP5	Ct4	Cg15	0.179	0.125	0.177	0.625	0.869713278	0.464113342
BARBIE	RTKN2	Ct11	Cg12	0.15625	0.168333333	0.136666667	0.625	0.958084467	0.46410588
ZIC2	DLK1	Ct5	Cg2	0.041666667	0.374703357	0.292569931	0.541666667	0.869713278	0.46408954
AP2GAMMA	MID1IP1	Ct15	Cg10	0.1875	0.125	0.1875	0.5625	0.869713278	0.464035705
AP2GAMMA	SERPINF1	Ct15	Cg9	0.1875	0.125	0.1875	0.5625	0.869713278	0.464035705
ZNF219	LPCAT1	Ct16	Cg18	0.1025	0.214	0.217166667	0.51625	0.869713278	0.463736064
ZF5	GJB6	Ct1	Cg5	0.166666667	0.1875	0.125833333	0.625	0.869713278	0.463700677
MTF1	GSTA3	Ct1	Cg16	0.1275	0.1875	0.15875	0.5625	1.000412169	0.46365061
SMAD4	RAB6B	Ct12	Cg16	0.14	0.19875	0.1325	0.57375	1.008954253	0.463613051
PAX2	FABP5	Ct2	Cg1	0.125	0.208333333	0.1675	0.5625	0.869713278	0.463604643
TFIII	KIT	Ct7	Cg14	0.166666667	0.166666667	0.145833333	0.604166667	0.869713278	0.463458547
TFIII	LYZ	Ct7	Cg3	0.25	0.125	0.125	0.625	0.869713278	0.463315702
TFIII	PNLIPRP1	Ct7	Cg3	0.25	0.125	0.125	0.625	0.869713278	0.463315702
GCM	RAB6B	Ct7	Cg16	0.125	0.25	0.125	0.625	0.869713278	0.463315702
TFIII	RAB6B	Ct7	Cg16	0.125	0.25	0.125	0.625	0.869713278	0.463315702
SMAD4	RCAN1	Ct12	Cg17	0.11125	0.19875	0.149375	0.63625	1.008954253	0.463231457
GATA	CYP2E1	Ct0	Cg13	0.213125	0.0875	0.188541667	0.54875	1.091520178	0.462841201
HNF3	SCD2	Ct8	Cg4	0.250520833	0.0675	0.239322917	0.5025	1.035485221	0.462835311
TATA	KDR	Ct2	Cg4	0.159375	0.209166667	0.115625	0.62625	0.869713278	0.462659019
COUP	ZDHHC3	Ct4	Cg17	0.156875	0.145	0.2034375	0.52	0.869713278	0.462478475
LPOLYA	PALM2	Ct11	Cg12	0.21875	0.128333333	0.136666667	0.625	0.869713278	0.462275399
HNF1	AQP5	Ct4	Cg15	0.175	0.125	0.177	0.5	1.075622711	0.462188262
HFH3	EXOSC7	Ct13	Cg11	0.158333333	0.093490004	0.28700796	0.5625	0.869713278	0.462079033
CRX	S100G	Ct2	Cg8	0.125	0.208333333	0.146666667	0.625	0.869713278	0.462016025
COUP	CAR8	Ct4	Cg17	0.156875	0.14375	0.2034375	0.51875	0.869713278	0.461839263
HFH3	SERPINB9	Ct13	Cg0	0.125	0.204257509	0.148744566	0.625	0.869713278	0.461687545
GCM	CD55	Ct7	Cg5	0.208333333	0.125	0.145833333	0.625	0.869713278	0.46168707
TTF1	SCD2	Ct8	Cg4	0.228125	0.0675	0.239322917	0.565	0.987726502	0.461469776
E2F	PNLIPRP1	Ct17	Cg3	0.13	0.1875	0.13	0.625	1.037019432	0.461391257
MTF1	RNASE4	Ct1	Cg4	0.195625	0.125	0.133125	0.625	1.000412169	0.460873377
EGR	SERPINB9	Ct17	Cg0	0.166458333	0.131666667	0.132083333	0.621666667	1.129413488	0.460792068
LPOLYA	ERRFI1	Ct11	Cg12	0.21875	0.125	0.136666667	0.625	0.869713278	0.460757167
ZNF219	HCK	Ct16	Cg14	0.125	0.178	0.209916667	0.5	0.869713278	0.460750039
HFH3	BTG3	Ct13	Cg15	0.1	0.22767739	0.18225613	0.5625	0.869713278	0.460720551
GCM	RNASE4	Ct7	Cg4	0.15625	0.1875	0.140625	0.5625	0.869713278	0.460307242
GCM	SCD2	Ct7	Cg4	0.15625	0.1875	0.140625	0.5625	0.869713278	0.460307242
MYCMAX	PRDX6	Ct3	Cg0	0.19625	0.13625	0.1184375	0.6325	1.006096099	0.460301007
EGR	PNLIPRP1	Ct17	Cg3	0.13	0.1875	0.13	0.5625	1.129413488	0.460238488
WT1	SCD1	Ct16	Cg8	0.14	0.1645	0.196083333	0.51	0.869713278	0.459949459
HNF3ALPHA	FABP5	Ct13	Cg1	0.1925	0.167602709	0.100051354	0.6275	0.984917241	0.459720136
AP2GAMMA	PNLIPRP1	Ct15	Cg3	0.1875	0.125	0.15625	0.625	0.869713278	0.459593025
AP2GAMMA	SERPINB9	Ct15	Cg0	0.15625	0.1875	0.125	0.625	0.869713278	0.459593025
CEBPA	PALM2	Ct9	Cg12	0.185780506	0.146786875	0.124140253	0.646786875	0.908321744	0.459541897
GC	ZDHHC3	Ct16	Cg17	0.21875	0.074	0.189666667	0.5625	1.139449327	0.458932213
HES1	SFTPA1	Ct3	Cg7	0.1925	0.1275	0.1275	0.6275	1.001829591	0.458915088
BRN2	GDPD2	Ct9	Cg15	0.15	0.13107286	0.229990031	0.5	0.869713278	0.458888732
TFIII	CEBPA	Ct7	Cg11	0.166666667	0.166666667	0.1625	0.5	0.869713278	0.458788075
SMAD4	CD55	Ct12	Cg5	0.174166667	0.13125	0.149583333	0.56875	1.008954253	0.458767406
LDSPOLYA	CAR8	Ct12	Cg17	0.1875	0.12875	0.149375	0.625	0.869713278	0.458706948
MYCMAX	ELOVL1	Ct3	Cg0	0.19625	0.1325	0.1184375	0.62875	1.006096099	0.458357171
MTF1	LPCAT1	Ct1	Cg18	0.136666667	0.14375	0.172638889	0.57125	1.000412169	0.458064656
ZF5	RAB6B	Ct1	Cg16	0.19	0.13	0.15875	0.565	0.869713278	0.457724759
TATA	ELOVL1	Ct2	Cg0	0.19375	0.1275	0.158333333	0.56625	0.869713278	0.457708071
ZF5	LRP2	Ct1	Cg13	0.2125	0.14125	0.11625	0.63375	0.869713278	0.457619269
CRX	SFTPA1	Ct2	Cg7	0.1875	0.125	0.1675	0.5625	0.869713278	0.45753897
NERF	CYP2E1	Ct6	Cg13	0.13625	0.195	0.130625	0.6325	0.869713278	0.457197932
FREAC7	SREBF1	Ct13	Cg11	0.208333333	0.070252561	0.28700796	0.5	0.908321744	0.457157209
LDSPOLYA	SCD2	Ct12	Cg4	0.15625	0.19125	0.1171875	0.625	0.869713278	0.457030159
SREBP1	RAB6B	Ct5	Cg16	0.13182349	0.211526483	0.10871566	0.627394863	1.000412169	0.457005259
ZNF219	GJB6	Ct16	Cg5	0.083333333	0.2305	0.202333333	0.5625	0.869713278	0.45696398
SOX9	RTKN2	Ct14	Cg12	0.150833333	0.135	0.200416667	0.51	0.913148318	0.456940396
GC	SERPINF1	Ct16	Cg9	0.1875	0.1365	0.104	0.625	1.139449327	0.456791261
TAXCREB	GPAM	Ct11	Cg0	0.123958333	0.173333333	0.176736111	0.5725	0.869713278	0.456645664
HES1	ACOXL	Ct3	Cg15	0.155	0.135	0.17875	0.50375	1.001829591	0.456551794
HFH3	HCK	Ct13	Cg14	0.125	0.161289524	0.215177945	0.5	0.869713278	0.456517578
HNF3ALPHA	PRDX6	Ct13	Cg0	0.164375	0.137367848	0.148744566	0.5675	0.984917241	0.456237467
KROX	ZDHHC3	Ct16	Cg17	0.239583333	0.074	0.189666667	0.52	1.071917145	0.456147697
HFH3	GPAM	Ct13	Cg0	0.125	0.20595054	0.148744566	0.5625	0.869713278	0.456117343
ZIC2	EXOSC7	Ct5	Cg11	0.075	0.188019715	0.303107424	0.5	0.869713278	0.455670503
CRX	LYZ	Ct2	Cg3	0.1875	0.125	0.145833333	0.625	0.869713278	0.455646486
COUP	BTG3	Ct4	Cg15	0.179	0.1325	0.177	0.5075	0.869713278	0.455493087
UF1H3BETA	RNASE4	Ct16	Cg4	0.208333333	0.075	0.226125	0.5	1.048017633	0.455447581
TCF4	GGCX	Ct10	Cg18	0.093333333	0.173335785	0.225277203	0.50625	1.001829591	0.455355035
CEBPDELTA	CYP2E1	Ct0	Cg13	0.19375	0.0875	0.188541667	0.56625	1.020533812	0.455314614
TFIII	EXOSC7	Ct7	Cg11	0.166666667	0.125	0.1625	0.625	0.869713278	0.455101776
CEBPA	CD55	Ct9	Cg5	0.241339463	0.108191056	0.141503065	0.545691056	0.908321744	0.454827287
LPOLYA	SLC1A5	Ct11	Cg12	0.21875	0.125	0.136666667	0.5625	0.869713278	0.45472875
E2F	SOAT1	Ct17	Cg1	0.1325	0.135	0.195625	0.50375	1.037019432	0.454723076
UF1H3BETA	EXOSC7	Ct16	Cg11	0.216666667	0.065	0.247666667	0.5	1.048017633	0.454714655
UF1H3BETA	2810003C17RIK	Ct16	Cg17	0.09375	0.196	0.189666667	0.5	1.048017633	0.454668241
SMAD4	BEX2	Ct12	Cg11	0.220666667	0.07375	0.193666667	0.57375	1.008954253	0.454614702
BARBIE	S100G	Ct11	Cg8	0.25	0.083333333	0.14625	0.625	0.958084467	0.454613478
HNF1	SCD1	Ct4	Cg8	0.229166667	0.07125	0.184583333	0.5625	1.075622711	0.454583755
TCF4	PDIA5	Ct10	Cg18	0.093333333	0.171484525	0.225277203	0.5025	1.001829591	0.454321835
TAXCREB	ELOVL1	Ct11	Cg0	0.123958333	0.168333333	0.176736111	0.565	0.869713278	0.454228586
PAX2	KDR	Ct2	Cg4	0.125	0.209166667	0.115625	0.6875	0.869713278	0.454085757
SPZ1	CYP2E1	Ct6	Cg13	0.125	0.195	0.130625	0.5625	1.008954253	0.454067707
CEBPA	PNLIPRP1	Ct9	Cg3	0.209278574	0.090586624	0.198389287	0.528086624	0.908321744	0.453974534
GCM	PALM2	Ct7	Cg12	0.15625	0.125	0.1875	0.5625	0.869713278	0.453579839
TFIII	RNASE4	Ct7	Cg4	0.125	0.1875	0.140625	0.625	0.869713278	0.453579839
TFIII	SCD2	Ct7	Cg4	0.125	0.1875	0.140625	0.625	0.869713278	0.453579839
LDSPOLYA	RAB6B	Ct12	Cg16	0.125	0.19875	0.1325	0.625	0.869713278	0.453509243
HES1	HCK	Ct3	Cg14	0.240416667	0.07	0.187083333	0.565	1.001829591	0.453280986
WT1	ZDHHC3	Ct16	Cg17	0.249375	0.074	0.189666667	0.5825	0.869713278	0.452995053
COUP	ABCA3	Ct4	Cg4	0.156458333	0.1275	0.203229167	0.5025	0.869713278	0.452950649
HES1	HC	Ct3	Cg7	0.1925	0.1275	0.1275	0.565	1.001829591	0.452935828
SOX9	AQP5	Ct14	Cg15	0.153	0.125	0.20225	0.5	0.913148318	0.452767414
GATA	MTCH2	Ct0	Cg10	0.179375	0.099583333	0.175208333	0.516875	1.091520178	0.452756901
TATA	2810003C17RIK	Ct2	Cg17	0.226875	0.083333333	0.190208333	0.5625	0.869713278	0.452550132
MYCMAX	RNASE4	Ct3	Cg4	0.191875	0.125	0.1165625	0.625	1.006096099	0.452507564
UF1H3BETA	SFTPA1	Ct16	Cg7	0.25	0.1095	0.0815	0.75	1.048017633	0.452368857
PAX2	DLK1	Ct2	Cg2	0.166666667	0.17	0.106666667	0.666666667	0.869713278	0.452325846
GATA	RAB6B	Ct0	Cg16	0.204375	0.135416667	0.091041667	0.634375	1.091520178	0.452079423
NERF	BEX2	Ct6	Cg11	0.251666667	0.085	0.159166667	0.585	0.869713278	0.451677637
TATA	SCD1	Ct2	Cg8	0.2525	0.085	0.146666667	0.6275	0.869713278	0.451206342
PAX2	ELOVL1	Ct2	Cg0	0.15625	0.1275	0.158333333	0.625	0.869713278	0.451096893
LDSPOLYA	2810003C17RIK	Ct12	Cg17	0.1875	0.125	0.149375	0.5625	0.869713278	0.451035763
EGR	GDPD2	Ct17	Cg15	0.205166667	0.0675	0.192833333	0.565	1.129413488	0.450751066
GATA	LPCAT1	Ct0	Cg18	0.124583333	0.191666667	0.100231481	0.65125	1.091520178	0.450659753
SMAD4	ACOXL	Ct12	Cg15	0.1335	0.13625	0.17925	0.51125	1.008954253	0.450010573
LPOLYA	PNLIPRP1	Ct11	Cg3	0.1875	0.125	0.146666667	0.5625	0.869713278	0.450005339
GATA6	SERPINF1	Ct0	Cg9	0.0925	0.230833333	0.142291667	0.57375	0.962361181	0.449867961
SPZ1	MID1IP1	Ct6	Cg10	0.125	0.14125	0.166875	0.5625	1.008954253	0.449687141
SPZ1	PRDX6	Ct6	Cg0	0.09375	0.195	0.1609375	0.5625	1.008954253	0.449606046
TATA	RNASE4	Ct2	Cg4	0.159375	0.166666667	0.115625	0.625	0.869713278	0.449595651
FREAC7	AQP5	Ct13	Cg15	0.175	0.114583333	0.18225613	0.5	0.908321744	0.449268966
WT1	LYZ	Ct16	Cg3	0.19	0.127	0.126	0.6275	0.869713278	0.449251682
SPZ1	GPAM	Ct6	Cg0	0.09375	0.19375	0.1609375	0.5625	1.008954253	0.44924477
SOX9	ABCA3	Ct14	Cg4	0.133125	0.13125	0.206666667	0.5025	0.913148318	0.449172692
TFIII	BEX2	Ct7	Cg11	0.166666667	0.125	0.1625	0.5625	0.869713278	0.449147353
TFIII	CD38	Ct7	Cg5	0.083333333	0.25	0.145833333	0.625	0.869713278	0.4489872
TATA	PNLIPRP1	Ct2	Cg3	0.125	0.166666667	0.145833333	0.625	0.869713278	0.4489872
SREBP1	RTKN2	Ct5	Cg12	0.211310294	0.107877205	0.131687252	0.549657904	1.000412169	0.448960559
BRN2	PNLIPRP1	Ct9	Cg3	0.1875	0.090586624	0.198389287	0.5625	0.869713278	0.448885186
SPZ1	ELOVL1	Ct6	Cg0	0.09375	0.1925	0.1609375	0.5625	1.008954253	0.448881449
EGR	PRDX6	Ct17	Cg0	0.166458333	0.116666667	0.132083333	0.56875	1.129413488	0.448858384
CEBPDELTA	PALM2	Ct0	Cg12	0.15625	0.125	0.145833333	0.5625	1.020533812	0.448427353
GATA	SLC1A5	Ct0	Cg12	0.21875	0.083333333	0.145833333	0.5625	1.091520178	0.44832942
MYCMAX	PALM2	Ct3	Cg12	0.125	0.1875	0.110625	0.625	1.006096099	0.448265697
MYCMAX	SLC1A5	Ct3	Cg12	0.125	0.1875	0.110625	0.625	1.006096099	0.448265697
LPOLYA	GGCX	Ct11	Cg18	0.125	0.210833333	0.113333333	0.625	0.869713278	0.448030813
BRN2	ZDHHC3	Ct9	Cg17	0.125	0.139571619	0.171118918	0.625	0.869713278	0.448004792
TAXCREB	SERPINB9	Ct11	Cg0	0.123958333	0.168333333	0.176736111	0.5025	0.869713278	0.44762096
GATA6	KDR	Ct0	Cg4	0.092708333	0.210277778	0.156111111	0.549166667	0.962361181	0.447505656
MYCMAX	FABP5	Ct3	Cg1	0.195	0.13	0.1	0.62875	1.006096099	0.447339171
NERF	PDIA5	Ct6	Cg18	0.138333333	0.19125	0.110833333	0.62875	0.869713278	0.44733368
BARBIE	SLC1A5	Ct11	Cg12	0.15625	0.125	0.136666667	0.625	0.958084467	0.447156509
CEBPDELTA	WDR81	Ct0	Cg6	0.125	0.166666667	0.133333333	0.5625	1.020533812	0.44702409
SMAD4	EXOSC7	Ct12	Cg11	0.220666667	0.0725	0.193666667	0.51	1.008954253	0.447014292
WT1	RNASE4	Ct16	Cg4	0.192083333	0.075	0.226125	0.5625	0.869713278	0.446992019
TFIII	MID1IP1	Ct7	Cg10	0.125	0.1875	0.125	0.625	0.869713278	0.446950757
ZF5	RTKN2	Ct1	Cg12	0.09375	0.25	0.125	0.625	0.869713278	0.446950757
NERF	SFTPA1	Ct6	Cg7	0.1875	0.125	0.125	0.625	0.869713278	0.446950757
TATA	SLC1A5	Ct2	Cg12	0.1875	0.166666667	0.09375	0.625	0.869713278	0.446950757
GATA6	WDR81	Ct0	Cg6	0.13125	0.166666667	0.133333333	0.5625	0.962361181	0.446471177
SPZ1	FOXA2	Ct6	Cg11	0.066666667	0.272083333	0.159166667	0.541666667	1.008954253	0.446435065
GCM	BEX2	Ct7	Cg11	0.158333333	0.125	0.1625	0.5625	0.869713278	0.446276784
GATA6	HC	Ct0	Cg7	0.19375	0.085416667	0.196458333	0.50125	0.962361181	0.44609865
GATA6	ABCA3	Ct0	Cg4	0.092708333	0.177083333	0.156111111	0.6275	0.962361181	0.445359031
NERF	EXOSC7	Ct6	Cg11	0.251666667	0.085	0.159166667	0.5225	0.869713278	0.445343269
TFIII	DLK1	Ct7	Cg2	0.104166667	0.208333333	0.135416667	0.604166667	0.869713278	0.445232198
HFH3	EMP2	Ct13	Cg15	0.1	0.194629889	0.18225613	0.5	0.869713278	0.445173929
E2F	WDR81	Ct17	Cg6	0.1875	0.1275	0.099375	0.625	1.037019432	0.445073707
PAX2	GDPD2	Ct2	Cg15	0.15	0.1275	0.184666667	0.5	0.869713278	0.444930325
AP2GAMMA	EXOSC7	Ct15	Cg11	0.133333333	0.1875	0.1125	0.625	0.869713278	0.444675888
SPZ1	KDR	Ct6	Cg4	0.125	0.1275	0.19	0.5	1.008954253	0.444633223
COUP	LPCAT1	Ct4	Cg18	0.135	0.1325	0.171666667	0.57	0.869713278	0.444437629
TATA	KIT	Ct2	Cg14	0.13	0.168333333	0.126666667	0.6275	0.869713278	0.444089706
ZIC2	BEX2	Ct5	Cg11	0.075	0.152397747	0.303107424	0.5	0.869713278	0.443861842
GATA1	CD38	Ct14	Cg5	0.166666667	0.125	0.105833333	0.625	1.091520178	0.443773769
TTF1	PNLIPRP1	Ct8	Cg3	0.1275	0.125	0.19	0.5	0.987726502	0.443452966
GCM	KDR	Ct7	Cg4	0.15625	0.125	0.140625	0.625	0.869713278	0.443359569
CEBPA	SOAT1	Ct9	Cg1	0.214501861	0.10220959	0.138500931	0.53970959	0.908321744	0.443197096
MTF1	RAB6B	Ct1	Cg16	0.1275	0.13	0.15875	0.565	1.000412169	0.443148553
TFIII	GGCX	Ct7	Cg18	0.166666667	0.125	0.145833333	0.5625	0.869713278	0.443112778
TFIII	HCK	Ct7	Cg14	0.166666667	0.125	0.145833333	0.5625	0.869713278	0.443112778
GCM	KIT	Ct7	Cg14	0.125	0.166666667	0.145833333	0.5625	0.869713278	0.443112778
PAX2	PNLIPRP1	Ct2	Cg3	0.125	0.166666667	0.145833333	0.5625	0.869713278	0.443112778
ZIC2	KDR	Ct5	Cg4	0.09375	0.122517442	0.264179331	0.5625	0.869713278	0.443042952
LDSPOLYA	KDR	Ct12	Cg4	0.15625	0.14875	0.1171875	0.625	0.869713278	0.442896044
ZNF219	CD55	Ct16	Cg5	0.083333333	0.2015	0.202333333	0.5	0.869713278	0.442780431
PAX2	GGCX	Ct2	Cg18	0.083333333	0.2125	0.170277778	0.5625	0.869713278	0.442694663
AP2GAMMA	FOXA2	Ct15	Cg11	0.133333333	0.208333333	0.1125	0.541666667	0.869713278	0.442583052
HNF3B	FABP5	Ct13	Cg1	0.145205418	0.167602709	0.100051354	0.645205418	0.936231308	0.442533343
BRN2	GPAM	Ct9	Cg0	0.09375	0.212187215	0.150711342	0.5625	0.869713278	0.44237633
ZNF219	RNASE4	Ct16	Cg4	0.19875	0.075	0.226125	0.5	0.869713278	0.442341703
WT1	PNLIPRP1	Ct16	Cg3	0.19	0.125	0.126	0.5625	0.869713278	0.442274193
CRX	HCK	Ct2	Cg14	0.25	0.085	0.126666667	0.625	0.869713278	0.442241683
WT1	PRDX6	Ct16	Cg0	0.093958333	0.2045	0.139083333	0.62875	0.869713278	0.442175551
LDSPOLYA	GGCX	Ct12	Cg18	0.166666667	0.14125	0.11375	0.625	0.869713278	0.441957584
PAX2	2810003C17RIK	Ct2	Cg17	0.1875	0.083333333	0.190208333	0.5625	0.869713278	0.441894427
TTF1	WDR81	Ct8	Cg6	0.125	0.125	0.1875	0.5	0.987726502	0.441624848
ZNF219	CD38	Ct16	Cg5	0.083333333	0.175	0.202333333	0.5625	0.869713278	0.441497103
BARBIE	ERRFI1	Ct11	Cg12	0.15625	0.125	0.136666667	0.5625	0.958084467	0.441306039
XFD1	FOXA2	Ct15	Cg11	0.091666667	0.208333333	0.1125	0.666666667	1.003249261	0.441245246
TCF4	RCAN1	Ct10	Cg17	0.101875	0.144120275	0.190806418	0.51125	1.001829591	0.441165566
NERF	HC	Ct6	Cg7	0.1875	0.125	0.125	0.5625	0.869713278	0.441102979
GCM	MID1IP1	Ct7	Cg10	0.125	0.1875	0.125	0.5625	0.869713278	0.441102979
LPOLYA	GJB6	Ct11	Cg5	0.166666667	0.129166667	0.122037037	0.625	0.869713278	0.440903323
SREBP	SLC1A5	Ct5	Cg12	0.090001463	0.212579712	0.131687252	0.565684784	1.000412169	0.440817241
BARBIE	BTG3	Ct11	Cg15	0.175	0.125	0.108833333	0.625	0.958084467	0.440807755
ZF5	CD38	Ct1	Cg5	0.166666667	0.125	0.125833333	0.625	0.869713278	0.440784509
TTF1	GSTA3	Ct8	Cg16	0.1275	0.125	0.15875	0.5625	0.987726502	0.440034417
GCM	EXOSC7	Ct7	Cg11	0.158333333	0.125	0.1625	0.5	0.869713278	0.439754437
SOX9	CYP4V3	Ct14	Cg9	0.07375	0.21	0.17375	0.565	0.913148318	0.439351373
HFH3	SREBF1	Ct13	Cg11	0.158333333	0.070252561	0.28700796	0.5	0.869713278	0.439348675
COUP	GPAM	Ct4	Cg0	0.130625	0.1275	0.1903125	0.5025	0.869713278	0.439227472
MTF1	ERRFI1	Ct1	Cg12	0.15625	0.125	0.125	0.5625	1.000412169	0.438775827
MTF1	HCK	Ct1	Cg14	0.06875	0.1925	0.182083333	0.565	1.000412169	0.438303694
SREBP	HC	Ct5	Cg7	0.149612091	0.102719527	0.162241394	0.545789645	1.000412169	0.438276519
ZF5	GGCX	Ct1	Cg18	0.208611111	0.07625	0.172638889	0.57	0.869713278	0.438274153
LPOLYA	MID1IP1	Ct11	Cg10	0.125	0.171666667	0.128333333	0.5625	0.869713278	0.437702736
E2F	2810003C17RIK	Ct17	Cg17	0.1675	0.07625	0.203229167	0.5	1.037019432	0.437647749
GC	GPAM	Ct16	Cg0	0.1875	0.0805	0.139083333	0.5625	1.139449327	0.437634169
CEBPDELTA	LPCAT1	Ct0	Cg18	0.121111111	0.191666667	0.100231481	0.56625	1.020533812	0.437593934
WT1	EXOSC7	Ct16	Cg11	0.1855	0.065	0.247666667	0.5125	0.869713278	0.437043182
CEBPA	LPCAT1	Ct9	Cg18	0.190554407	0.0747613	0.178610537	0.5747613	0.908321744	0.43693443
AP2GAMMA	ELOVL1	Ct15	Cg0	0.15625	0.125	0.125	0.625	0.869713278	0.436879857
NERF	S100G	Ct6	Cg8	0.12875	0.125	0.189375	0.5	0.869713278	0.436808167
SREBP	PNLIPRP1	Ct5	Cg3	0.116158035	0.141476083	0.13993869	0.574857063	1.000412169	0.436692885
HES1	CAR8	Ct3	Cg17	0.187083333	0.065	0.191979167	0.565	1.001829591	0.436647128
SREBP	CYP2E1	Ct5	Cg13	0.127604613	0.164586717	0.105903075	0.592190038	1.000412169	0.436491935
SREBP1	CYP2E1	Ct5	Cg13	0.127604613	0.164586717	0.105903075	0.592190038	1.000412169	0.436491935
ZF5	ABCA3	Ct1	Cg4	0.070625	0.25625	0.133125	0.62875	0.869713278	0.436482672
BARBIE	PALM2	Ct11	Cg12	0.15625	0.128333333	0.136666667	0.5	0.958084467	0.436289226
ZF5	DLK1	Ct1	Cg2	0.093333333	0.219583333	0.13375	0.547916667	0.869713278	0.436016143
E2F	RAB6B	Ct17	Cg16	0.06875	0.1975	0.16375	0.56625	1.037019432	0.435990501
GATA6	CYP2E1	Ct0	Cg13	0.15875	0.0875	0.188541667	0.51625	0.962361181	0.435803698
PAX2	SOAT1	Ct2	Cg1	0.125	0.126666667	0.1675	0.5625	0.869713278	0.435648
BRN2	RTKN2	Ct9	Cg12	0.0625	0.306991006	0.124140253	0.625	0.869713278	0.435533737
BRN2	CYP4V3	Ct9	Cg9	0.0625	0.215599868	0.196201318	0.5625	0.869713278	0.435477912
BRN2	2810003C17RIK	Ct9	Cg17	0.125	0.138935385	0.171118918	0.5	0.869713278	0.435432536
COUP	PDIA5	Ct4	Cg18	0.135	0.1275	0.171666667	0.5025	0.869713278	0.435391816
LPOLYA	HCK	Ct11	Cg14	0.1875	0.128333333	0.109583333	0.5625	0.869713278	0.435334399
ZIC2	SLC1A5	Ct5	Cg12	0.09375	0.212579712	0.131687252	0.5625	0.869713278	0.435077808
PAX2	GSTA3	Ct2	Cg16	0.125	0.125	0.188333333	0.5	0.869713278	0.434897254
TCF4	ABCA3	Ct10	Cg4	0.06625	0.25619594	0.132998677	0.565	1.001829591	0.434816453
KROX	GPAM	Ct16	Cg0	0.187083333	0.0805	0.139083333	0.5675	1.071917145	0.434664472
TTF1	FABP5	Ct8	Cg1	0.109166667	0.12875	0.181458333	0.5025	0.987726502	0.434308543
HNF3B	KDR	Ct13	Cg4	0.164241829	0.164556147	0.075279207	0.664528961	0.936231308	0.43430642
SMAD4	ZDHHC3	Ct12	Cg17	0.11125	0.145	0.149375	0.52	1.008954253	0.434237769
HFH3	PRDX6	Ct13	Cg0	0.125	0.137367848	0.148744566	0.5625	0.869713278	0.433602578
LPOLYA	CD38	Ct11	Cg5	0.166666667	0.125	0.122037037	0.5625	0.869713278	0.433354819
LDSPOLYA	PDIA5	Ct12	Cg18	0.166666667	0.13375	0.11375	0.5625	0.869713278	0.433210597
XFD1	SERPINB9	Ct15	Cg0	0.09375	0.1875	0.125	0.5625	1.003249261	0.433188324
BRN2	RCAN1	Ct9	Cg17	0.125	0.132870275	0.171118918	0.5	0.869713278	0.433009821
MYCMAX	CAR8	Ct3	Cg17	0.196875	0.065	0.191979167	0.5	1.006096099	0.433008017
KROX	LYZ	Ct16	Cg3	0.1275	0.127	0.126	0.565	1.071917145	0.432998872
LDSPOLYA	AQP5	Ct12	Cg15	0.225	0.0625	0.17925	0.5625	0.869713278	0.432889987
GATA	LYZ	Ct0	Cg3	0.130625	0.12875	0.106041667	0.630625	1.091520178	0.432644941
XFD1	PNLIPRP1	Ct15	Cg3	0.125	0.125	0.15625	0.5	1.003249261	0.432516184
E2F	GDPD2	Ct17	Cg15	0.1805	0.0675	0.192833333	0.5025	1.037019432	0.432499646
HES1	DLK1	Ct3	Cg2	0.12875	0.170416667	0.088958333	0.625	1.001829591	0.432404273
SREBP	LYZ	Ct5	Cg3	0.116158035	0.138401297	0.13993869	0.541300973	1.000412169	0.432233202
CEBPDELTA	DLK1	Ct0	Cg2	0.045416667	0.250694444	0.193055556	0.541666667	1.020533812	0.432091002
KROX	PNLIPRP1	Ct16	Cg3	0.1275	0.125	0.126	0.5625	1.071917145	0.431901101
SMAD4	CYP2E1	Ct12	Cg13	0.1975	0.06625	0.16125	0.56625	1.008954253	0.431659745
GATA6	MTCH2	Ct0	Cg10	0.1425	0.099583333	0.175208333	0.5025	0.962361181	0.431522858
LDSPOLYA	CD55	Ct12	Cg5	0.125	0.13125	0.149583333	0.5625	0.869713278	0.431443465
NERF	SOAT1	Ct6	Cg1	0.1325	0.12875	0.16	0.50375	0.869713278	0.431230314
AP2GAMMA	HC	Ct15	Cg7	0.1875	0.125	0.09375	0.625	0.869713278	0.431163844
AP2GAMMA	PRDX6	Ct15	Cg0	0.15625	0.125	0.125	0.5625	0.869713278	0.431163844
TATA	RTKN2	Ct2	Cg12	0.1875	0.125	0.09375	0.625	0.869713278	0.431163844
ZNF219	EXOSC7	Ct16	Cg11	0.166166667	0.065	0.247666667	0.51	0.869713278	0.430808127
WT1	ELOVL1	Ct16	Cg0	0.093958333	0.206	0.139083333	0.505	0.869713278	0.430618949
TATA	SOAT1	Ct2	Cg1	0.1275	0.126666667	0.1675	0.5025	0.869713278	0.430613299
SMAD4	2810003C17RIK	Ct12	Cg17	0.11125	0.125	0.149375	0.5625	1.008954253	0.430462421
PAX2	RNASE4	Ct2	Cg4	0.125	0.166666667	0.115625	0.5625	0.869713278	0.43044101
MTF1	CYP4V3	Ct1	Cg9	0.1425	0.15875	0.080625	0.64	1.000412169	0.429951688
HNF3ALPHA	GJB6	Ct13	Cg5	0.171666667	0.109238333	0.099917659	0.63	0.984917241	0.429714934
UF1H3BETA	SERPINF1	Ct16	Cg9	0.125	0.1365	0.104	0.625	1.048017633	0.42970022
FREAC7	PRDX6	Ct13	Cg0	0.125	0.137367848	0.148744566	0.5	0.908321744	0.429591561
LDSPOLYA	EXOSC7	Ct12	Cg11	0.166666667	0.0725	0.193666667	0.5625	0.869713278	0.428886654
SREBP	ERRFI1	Ct5	Cg12	0.090001463	0.169546983	0.131687252	0.564660238	1.000412169	0.428431301
ZF5	CYP2E1	Ct1	Cg13	0.2125	0.09125	0.11625	0.57875	0.869713278	0.428406927
TAXCREB	EMP2	Ct11	Cg15	0.0765	0.25	0.108833333	0.625	0.869713278	0.428254994
MTF1	GJB6	Ct1	Cg5	0.085	0.1875	0.125833333	0.5625	1.000412169	0.428119169
HES1	PALM2	Ct3	Cg12	0.09625	0.1875	0.110625	0.5625	1.001829591	0.427953379
HES1	SLC1A5	Ct3	Cg12	0.09625	0.1875	0.110625	0.5625	1.001829591	0.427953379
NERF	SERPINB9	Ct6	Cg0	0.228125	0.0625	0.1609375	0.5625	0.869713278	0.42783479
ZIC2	SFTPB	Ct5	Cg2	0.041666667	0.210436505	0.292569931	0.5	0.869713278	0.427499592
GCM	GGCX	Ct7	Cg18	0.125	0.125	0.145833333	0.5625	0.869713278	0.427461428
GCM	HCK	Ct7	Cg14	0.125	0.125	0.145833333	0.5625	0.869713278	0.427461428
PAX2	LYZ	Ct2	Cg3	0.125	0.125	0.145833333	0.5625	0.869713278	0.427461428
LPOLYA	CD55	Ct11	Cg5	0.166666667	0.111944444	0.122037037	0.5625	0.869713278	0.427420352
ZNF219	ELOVL1	Ct16	Cg0	0.070625	0.206	0.139083333	0.6325	0.869713278	0.427382933
LPOLYA	EMP2	Ct11	Cg15	0.075	0.25	0.108833333	0.625	0.869713278	0.427196234
BARBIE	MTCH2	Ct11	Cg10	0.1875	0.085	0.128333333	0.5625	0.958084467	0.426860285
ZIC2	SFTPA1	Ct5	Cg7	0.0625	0.221763262	0.162241394	0.5625	0.869713278	0.426755119
CRX	ELOVL1	Ct2	Cg0	0.125	0.1275	0.158333333	0.5	0.869713278	0.426621101
GC	SERPINB9	Ct16	Cg0	0.1875	0.065333333	0.139083333	0.5625	1.139449327	0.426362098
XFD1	EXOSC7	Ct15	Cg11	0.091666667	0.1875	0.1125	0.5625	1.003249261	0.426321344
LPOLYA	FABP5	Ct11	Cg1	0.0625	0.196111111	0.181805556	0.5625	0.869713278	0.426271208
CEBPDELTA	SLC1A5	Ct0	Cg12	0.15625	0.083333333	0.145833333	0.5625	1.020533812	0.426265995
SMAD4	CAR8	Ct12	Cg17	0.11125	0.12875	0.149375	0.50375	1.008954253	0.426139178
GATA	SLC34A2	Ct0	Cg6	0.14375	0.1	0.133333333	0.51875	1.091520178	0.426031841
MTF1	KIT	Ct1	Cg14	0.06875	0.171666667	0.182083333	0.50375	1.000412169	0.425919832
SPZ1	SFTPB	Ct6	Cg2	0.166666667	0.06625	0.172291667	0.5625	1.008954253	0.42575682
CRX	2810003C17RIK	Ct2	Cg17	0.15625	0.083333333	0.190208333	0.5	0.869713278	0.42562468
MTF1	AQP5	Ct1	Cg15	0.101	0.1875	0.101	0.5625	1.000412169	0.425591739
MTF1	EMP2	Ct1	Cg15	0.101	0.1875	0.101	0.5625	1.000412169	0.425591739
PAX2	HC	Ct2	Cg7	0.0625	0.21	0.1675	0.5625	0.869713278	0.425550979
CEBPDELTA	SCD1	Ct0	Cg8	0.1275	0.110833333	0.148333333	0.5025	1.020533812	0.425522815
HNF1	CD38	Ct4	Cg5	0.236111111	0.0625	0.119722222	0.5625	1.075622711	0.425225414
HFH3	GDPD2	Ct13	Cg15	0.1	0.134121963	0.18225613	0.5	0.869713278	0.424928655
BARBIE	GJB6	Ct11	Cg5	0.125	0.129166667	0.122037037	0.5625	0.958084467	0.424873658
PAX2	LPCAT1	Ct2	Cg18	0.083333333	0.170833333	0.170277778	0.5	0.869713278	0.424484592
HES1	SLC34A2	Ct3	Cg6	0.1875	0.0625	0.159375	0.5625	1.001829591	0.424401816
SOX9	PNLIPRP1	Ct14	Cg3	0.0675	0.1875	0.160625	0.5625	0.913148318	0.423982327
COUP	SFTPA1	Ct4	Cg7	0.06875	0.1925	0.159375	0.5675	0.869713278	0.423821711
ZF5	AQP5	Ct1	Cg15	0.101	0.1875	0.101	0.625	0.869713278	0.423752738
ZF5	EMP2	Ct1	Cg15	0.101	0.1875	0.101	0.625	0.869713278	0.423752738
SMAD4	WDR81	Ct12	Cg6	0.0625	0.1875	0.15625	0.5625	1.008954253	0.423727758
SPZ1	CEBPA	Ct6	Cg11	0.066666667	0.1725	0.159166667	0.5625	1.008954253	0.423709299
LDSPOLYA	BEX2	Ct12	Cg11	0.166666667	0.07375	0.193666667	0.5	0.869713278	0.423522482
UF1H3BETA	GPAM	Ct16	Cg0	0.15625	0.0805	0.139083333	0.5625	1.048017633	0.423323876
GATA6	ERRFI1	Ct0	Cg12	0.0625	0.208333333	0.145833333	0.5625	0.962361181	0.423150176
BARBIE	CD38	Ct11	Cg5	0.125	0.125	0.122037037	0.5625	0.958084467	0.42313578
ZIC2	ERRFI1	Ct5	Cg12	0.09375	0.169546983	0.131687252	0.5625	0.869713278	0.422948962
HFH3	AQP5	Ct13	Cg15	0.1	0.114583333	0.18225613	0.5625	0.869713278	0.422827064
AP2GAMMA	BEX2	Ct15	Cg11	0.133333333	0.125	0.1125	0.625	0.869713278	0.422699928
NERF	GGCX	Ct6	Cg18	0.138333333	0.13375	0.110833333	0.57125	0.869713278	0.42267997
LPOLYA	KIT	Ct11	Cg14	0.1875	0.090833333	0.109583333	0.625	0.869713278	0.422455427
SOX9	RAB6B	Ct14	Cg16	0.06375	0.19125	0.160625	0.56375	0.913148318	0.422124279
SMAD4	GJB6	Ct12	Cg5	0.174166667	0.0675	0.149583333	0.5675	1.008954253	0.42205949
KROX	SERPINB9	Ct16	Cg0	0.187083333	0.065333333	0.139083333	0.551666667	1.071917145	0.421973687
SPZ1	PDIA5	Ct6	Cg18	0.083333333	0.19125	0.110833333	0.5625	1.008954253	0.421828166
SMAD4	SCD2	Ct12	Cg4	0.078125	0.19125	0.1171875	0.56625	1.008954253	0.421715008
TAXCREB	S100G	Ct11	Cg8	0.18875	0.083333333	0.14625	0.5	0.869713278	0.42171443
TATA	LYZ	Ct2	Cg3	0.125	0.125	0.145833333	0.5	0.869713278	0.421214067
LDSPOLYA	SCD1	Ct12	Cg8	0.125	0.170416667	0.085208333	0.625	0.869713278	0.420988307
MYCMAX	KDR	Ct3	Cg4	0.191875	0.0775	0.1165625	0.565	1.006096099	0.42091641
TCF4	SCD2	Ct10	Cg4	0.06625	0.197528363	0.132998677	0.565	1.001829591	0.420908912
GATA	CD55	Ct0	Cg5	0.218333333	0.0875	0.075	0.62875	1.091520178	0.420811298
CEBPDELTA	LYZ	Ct0	Cg3	0.125	0.12875	0.106041667	0.5625	1.020533812	0.420615686
HNF3B	ABCA3	Ct13	Cg4	0.164241829	0.129292443	0.075279207	0.65191822	0.936231308	0.420400795
HNF3ALPHA	CD38	Ct13	Cg5	0.171666667	0.10248974	0.099917659	0.5625	0.984917241	0.420306746
SPZ1	HCK	Ct6	Cg14	0.1875	0.07	0.130625	0.5625	1.008954253	0.420256996
SPZ1	SREBF1	Ct6	Cg11	0.066666667	0.18125	0.159166667	0.5	1.008954253	0.420107122
BRN2	LPCAT1	Ct9	Cg18	0.166666667	0.0747613	0.178610537	0.5	0.869713278	0.419973944
CEBPA	SCD2	Ct9	Cg4	0.230997354	0.070028363	0.115498677	0.570028363	0.908321744	0.419951629
E2F	DLK1	Ct17	Cg2	0.045416667	0.2	0.188333333	0.541666667	1.037019432	0.41960092
HES1	RAB6B	Ct3	Cg16	0.13125	0.13125	0.098125	0.56625	1.001829591	0.419490901
GATA	CYP4V3	Ct0	Cg9	0.205625	0.05375	0.142291667	0.558125	1.091520178	0.419444628
GATA6	SLC34A2	Ct0	Cg6	0.13125	0.1	0.133333333	0.56875	0.962361181	0.419432611
CEBPDELTA	SLC34A2	Ct0	Cg6	0.125	0.1	0.133333333	0.5625	1.020533812	0.41937239
TFIII	KDR	Ct7	Cg4	0.125	0.125	0.140625	0.5	0.869713278	0.419303592
BARBIE	GDPD2	Ct11	Cg15	0.175	0.083333333	0.108833333	0.625	0.958084467	0.419022958
HFH3	SERPINF1	Ct13	Cg9	0.1875	0.109949016	0.093986158	0.5625	0.869713278	0.418884599
SREBP	HCK	Ct5	Cg14	0.111751915	0.128843028	0.116167943	0.565382271	1.000412169	0.418784326
SREBP1	HCK	Ct5	Cg14	0.111751915	0.128843028	0.116167943	0.565382271	1.000412169	0.418784326
BRN2	SERPINF1	Ct9	Cg9	0.0625	0.176802768	0.196201318	0.5	0.869713278	0.418602808
HNF3ALPHA	S100G	Ct13	Cg8	0.1275	0.125	0.095837112	0.625	0.984917241	0.418460249
HES1	SERPINF1	Ct3	Cg9	0.0825	0.14125	0.13875	0.57875	1.001829591	0.418306904
PAX2	S100G	Ct2	Cg8	0.0625	0.208333333	0.146666667	0.5625	0.869713278	0.418127377
ZNF219	ZDHHC3	Ct16	Cg17	0.146875	0.074	0.189666667	0.52	0.869713278	0.41801682
GATA	CD38	Ct0	Cg5	0.218333333	0.083333333	0.075	0.625	1.091520178	0.417940041
GCM	GJB6	Ct7	Cg5	0.208333333	0.0625	0.145833333	0.5625	0.869713278	0.41782967
COUP	ERRFI1	Ct4	Cg12	0.064375	0.1875	0.1571875	0.5625	0.869713278	0.417786491
COUP	SLC1A5	Ct4	Cg12	0.064375	0.1875	0.1571875	0.5625	0.869713278	0.417786491
BARBIE	CD55	Ct11	Cg5	0.125	0.111944444	0.122037037	0.5625	0.958084467	0.417341255
E2F	HC	Ct17	Cg7	0.1325	0.13875	0.07625	0.63	1.037019432	0.417087352
ZIC2	HCK	Ct5	Cg14	0.125	0.128843028	0.116167943	0.5625	0.869713278	0.417056105
MTF1	GGCX	Ct1	Cg18	0.136666667	0.07625	0.172638889	0.50625	1.000412169	0.416819603
NERF	KIT	Ct6	Cg14	0.07375	0.19125	0.130625	0.56625	0.869713278	0.416602394
CEBP	KDR	Ct10	Cg4	0.199747354	0.059607359	0.132998677	0.557107359	1.020533812	0.416197355
E2F	SERPINB9	Ct17	Cg0	0.097708333	0.131666667	0.132083333	0.51	1.037019432	0.41610369
GCM	FABP5	Ct7	Cg1	0.0625	0.1875	0.15625	0.5625	0.869713278	0.415934546
NERF	PNLIPRP1	Ct6	Cg3	0.1875	0.0625	0.15625	0.5625	0.869713278	0.415934546
GC	CYP4V3	Ct16	Cg9	0.1875	0.0715	0.104	0.5625	1.139449327	0.415809851
MYCMAX	ABCA3	Ct3	Cg4	0.191875	0.07	0.1165625	0.56625	1.006096099	0.415709903
MYCMAX	HCK	Ct3	Cg14	0.13375	0.07	0.187083333	0.505	1.006096099	0.415594433
CRX	DLK1	Ct2	Cg2	0.104166667	0.17	0.106666667	0.541666667	0.869713278	0.415589272
NERF	SFTPB	Ct6	Cg2	0.177916667	0.06625	0.172291667	0.50375	0.869713278	0.415582492
PAX2	PDIA5	Ct2	Cg18	0.083333333	0.1275	0.170277778	0.5625	0.869713278	0.415310769
HES1	LYZ	Ct3	Cg3	0.19	0.065	0.12625	0.565	1.001829591	0.415161986
ZNF219	PRDX6	Ct16	Cg0	0.070625	0.2045	0.139083333	0.505	0.869713278	0.415144504
BARBIE	ACOXL	Ct11	Cg15	0.175	0.085833333	0.108833333	0.5625	0.958084467	0.415071377
GATA6	RNASE4	Ct0	Cg4	0.092708333	0.125	0.156111111	0.5	0.962361181	0.414449231
AP2GAMMA	GDPD2	Ct15	Cg15	0.175	0.0625	0.1625	0.5625	0.869713278	0.414389514
BARBIE	PDIA5	Ct11	Cg18	0.166666667	0.085	0.113333333	0.5625	0.958084467	0.414136928
XFD1	AQP5	Ct15	Cg15	0.15	0.0625	0.1625	0.5625	1.003249261	0.413803826
E2F	PRDX6	Ct17	Cg0	0.097708333	0.116666667	0.132083333	0.547916667	1.037019432	0.413550431
HNF3ALPHA	CD55	Ct13	Cg5	0.171666667	0.088024903	0.099917659	0.565	0.984917241	0.412617597
MYCMAX	PNLIPRP1	Ct3	Cg3	0.0625	0.1875	0.12625	0.5625	1.006096099	0.412438628
CRX	ACOXL	Ct2	Cg15	0.2	0.045833333	0.184666667	0.5625	0.869713278	0.411872051
LPOLYA	SOAT1	Ct11	Cg1	0.0625	0.1675	0.181805556	0.5	0.869713278	0.411842357
XFD1	PRDX6	Ct15	Cg0	0.09375	0.125	0.125	0.5625	1.003249261	0.411780081
XFD1	SLC34A2	Ct15	Cg6	0.0625	0.1875	0.125	0.5625	1.003249261	0.411780081
HNF3ALPHA	WDR81	Ct13	Cg6	0.125	0.131461678	0.08157359	0.625	0.984917241	0.411687153
GATA6	RTKN2	Ct0	Cg12	0.0625	0.166666667	0.145833333	0.5625	0.962361181	0.411510361
SOX9	SERPINF1	Ct14	Cg9	0.07375	0.1375	0.17375	0.50875	0.913148318	0.411272253
COUP	SCD1	Ct4	Cg8	0.14	0.07125	0.184583333	0.50875	0.869713278	0.411029733
HNF3B	WDR81	Ct13	Cg6	0.138794361	0.131461678	0.08157359	0.575423355	0.936231308	0.410214872
TATA	PALM2	Ct2	Cg12	0.1875	0.083333333	0.09375	0.625	0.869713278	0.409855651
TTF1	LPCAT1	Ct8	Cg18	0.048333333	0.1925	0.153125	0.565	0.987726502	0.409780315
GATA6	SCD2	Ct0	Cg4	0.092708333	0.112083333	0.156111111	0.50875	0.962361181	0.409724579
TAXCREB	MID1IP1	Ct11	Cg10	0.0725	0.171666667	0.128333333	0.57	0.869713278	0.409568739
E2F	SFTPB	Ct17	Cg2	0.045416667	0.176666667	0.188333333	0.50375	1.037019432	0.409413706
HES1	CYP4V3	Ct3	Cg9	0.0825	0.13625	0.13875	0.50375	1.001829591	0.409264472
EGR	LYZ	Ct17	Cg3	0.13	0.0725	0.13	0.5675	1.129413488	0.40914801
MYCMAX	SOAT1	Ct3	Cg1	0.195	0.07	0.1	0.56625	1.006096099	0.408646272
E2F	SLC34A2	Ct17	Cg6	0.1875	0.07125	0.099375	0.5625	1.037019432	0.408433718
AP2GAMMA	AQP5	Ct15	Cg15	0.175	0.0625	0.1625	0.5	0.869713278	0.4083332
CEBPA	KDR	Ct9	Cg4	0.230997354	0.057107359	0.115498677	0.557107359	0.908321744	0.408208306
XFD1	GDPD2	Ct15	Cg15	0.15	0.0625	0.1625	0.5	1.003249261	0.407756072
E2F	GSTA3	Ct17	Cg16	0.06875	0.13	0.16375	0.5025	1.037019432	0.407652435
TATA	ACOXL	Ct2	Cg15	0.204	0.045833333	0.184666667	0.50625	0.869713278	0.407490658
SMAD4	AQP5	Ct12	Cg15	0.1335	0.0625	0.17925	0.5	1.008954253	0.407106223
HFH3	CYP4V3	Ct13	Cg9	0.1875	0.078023299	0.093986158	0.625	0.869713278	0.406624179
UF1H3BETA	SERPINB9	Ct16	Cg0	0.15625	0.065333333	0.139083333	0.5	1.048017633	0.406392857
SOX9	SERPINB9	Ct14	Cg0	0.045	0.20625	0.1509375	0.58125	0.913148318	0.406362374
TFIII	LPCAT1	Ct7	Cg18	0.166666667	0.0625	0.145833333	0.5625	0.869713278	0.406336209
KROX	SLC34A2	Ct16	Cg6	0.13	0.107	0.079	0.63	1.071917145	0.406262745
ZIC2	KIT	Ct5	Cg14	0.125	0.103492858	0.116167943	0.5625	0.869713278	0.405789369
XFD1	ELOVL1	Ct15	Cg0	0.09375	0.125	0.125	0.5	1.003249261	0.405761904
GATA1	WDR81	Ct14	Cg6	0.13125	0.125	0.065625	0.625	1.091520178	0.405740914
SREBP	KIT	Ct5	Cg14	0.111751915	0.103492858	0.116167943	0.546369644	1.000412169	0.405732361
SREBP1	KIT	Ct5	Cg14	0.111751915	0.103492858	0.116167943	0.546369644	1.000412169	0.405732361
HNF3B	S100G	Ct13	Cg8	0.130848446	0.125	0.095837112	0.5	0.936231308	0.405691289
ZIC2	CD38	Ct5	Cg5	0.041666667	0.192483302	0.18369157	0.5625	0.869713278	0.404782016
SMAD4	KDR	Ct12	Cg4	0.078125	0.14875	0.1171875	0.52375	1.008954253	0.404706776
GCM	ELOVL1	Ct7	Cg0	0.125	0.125	0.09375	0.5625	0.869713278	0.404493215
ZF5	ERRFI1	Ct1	Cg12	0.09375	0.125	0.125	0.5625	0.869713278	0.404493215
GCM	HC	Ct7	Cg7	0.125	0.125	0.09375	0.5625	0.869713278	0.404493215
AP2GAMMA	S100G	Ct15	Cg8	0.125	0.125	0.09375	0.5625	0.869713278	0.404493215
GCM	SERPINB9	Ct7	Cg0	0.125	0.125	0.09375	0.5625	0.869713278	0.404493215
AP2GAMMA	WDR81	Ct15	Cg6	0.1875	0.0625	0.125	0.5625	0.869713278	0.404493215
TATA	MID1IP1	Ct2	Cg10	0.14125	0.133333333	0.067916667	0.6375	0.869713278	0.403966155
CEBPA	SERPINB9	Ct9	Cg0	0.207672684	0.045693914	0.150711342	0.545693914	0.908321744	0.403944372
ZIC2	CD55	Ct5	Cg5	0.041666667	0.21284106	0.18369157	0.5	0.869713278	0.403910309
SREBP	RTKN2	Ct5	Cg12	0.090001463	0.107877205	0.131687252	0.549657904	1.000412169	0.403528584
SMAD4	GSTA3	Ct12	Cg16	0.14	0.06625	0.1325	0.56625	1.008954253	0.403460652
SPZ1	GGCX	Ct6	Cg18	0.083333333	0.13375	0.110833333	0.5625	1.008954253	0.403387204
FREAC7	GJB6	Ct13	Cg5	0.125	0.109238333	0.099917659	0.5625	0.908321744	0.403098512
GCM	SFTPB	Ct7	Cg2	0.166666667	0.0625	0.135416667	0.5625	0.869713278	0.402589496
UF1H3BETA	ZDHHC3	Ct16	Cg17	0.09375	0.074	0.189666667	0.5	1.048017633	0.402546982
MTF1	PALM2	Ct1	Cg12	0.15625	0.0625	0.125	0.5625	1.000412169	0.402359207
MTF1	SLC1A5	Ct1	Cg12	0.15625	0.0625	0.125	0.5625	1.000412169	0.402359207
KROX	SERPINF1	Ct16	Cg9	0.0875	0.1365	0.104	0.51125	1.071917145	0.401902838
CRX	SCD1	Ct2	Cg8	0.125	0.085	0.146666667	0.5	0.869713278	0.40167593
GCM	ABCA3	Ct7	Cg4	0.15625	0.0625	0.140625	0.5625	0.869713278	0.401243168
WT1	SERPINF1	Ct16	Cg9	0.09375	0.1365	0.104	0.58	0.869713278	0.401206232
MTF1	CD38	Ct1	Cg5	0.085	0.125	0.125833333	0.5	1.000412169	0.401013692
SOX9	LYZ	Ct14	Cg3	0.0675	0.13375	0.160625	0.505	0.913148318	0.401010206
LPOLYA	MTCH2	Ct11	Cg10	0.125	0.085	0.128333333	0.5625	0.869713278	0.400885991
CEBPDELTA	PDIA5	Ct0	Cg18	0.121111111	0.088194444	0.100231481	0.607916667	1.020533812	0.400670716
HES1	S100G	Ct3	Cg8	0.12875	0.125	0.065625	0.625	1.001829591	0.40045162
TFIII	CD55	Ct7	Cg5	0.083333333	0.125	0.145833333	0.5	0.869713278	0.400397594
BRN2	FABP5	Ct9	Cg1	0.0625	0.174792271	0.138500931	0.5	0.869713278	0.400198199
MYCMAX	SLC34A2	Ct3	Cg6	0.13125	0.0625	0.159375	0.5	1.006096099	0.400176079
CRX	KDR	Ct2	Cg4	0.0625	0.209166667	0.115625	0.5	0.869713278	0.400148592
FREAC7	CD38	Ct13	Cg5	0.125	0.10248974	0.099917659	0.5625	0.908321744	0.399898119
CEBPA	ELOVL1	Ct9	Cg0	0.207672684	0.04240968	0.150711342	0.54240968	0.908321744	0.39989381
TATA	GPAM	Ct2	Cg0	0.19375	0.043333333	0.158333333	0.565	0.869713278	0.39983664
ZIC2	RTKN2	Ct5	Cg12	0.09375	0.107877205	0.131687252	0.5625	0.869713278	0.399708069
XFD1	BEX2	Ct15	Cg11	0.091666667	0.125	0.1125	0.5	1.003249261	0.399329692
HNF3ALPHA	ELOVL1	Ct13	Cg0	0.164375	0.047402368	0.148744566	0.565	0.984917241	0.399200097
HNF3ALPHA	KDR	Ct13	Cg4	0.084791667	0.164556147	0.075279207	0.622916667	0.984917241	0.399159529
E2F	LYZ	Ct17	Cg3	0.13	0.0725	0.13	0.505	1.037019432	0.398944859
CEBPDELTA	PNLIPRP1	Ct0	Cg3	0.125	0.083333333	0.106041667	0.5625	1.020533812	0.398354204
HNF3B	ELOVL1	Ct13	Cg0	0.180603265	0.047402368	0.148744566	0.529804736	0.936231308	0.398160541
GATA	PNLIPRP1	Ct0	Cg3	0.130625	0.083333333	0.106041667	0.5	1.091520178	0.398029647
GATA	PDIA5	Ct0	Cg18	0.124583333	0.088194444	0.100231481	0.516875	1.091520178	0.397342781
ZIC2	CAR8	Ct5	Cg17	0.03125	0.232418295	0.173628371	0.5625	0.869713278	0.396990356
SPZ1	PNLIPRP1	Ct6	Cg3	0.125	0.0625	0.15625	0.5	1.008954253	0.396900314
SMAD4	SLC34A2	Ct12	Cg6	0.0625	0.125	0.15625	0.5	1.008954253	0.396900314
BARBIE	GSTA3	Ct11	Cg16	0.1875	0.041666667	0.14625	0.5625	0.958084467	0.396895823
LDSPOLYA	LPCAT1	Ct12	Cg18	0.166666667	0.06625	0.11375	0.5625	0.869713278	0.396789876
SPZ1	LRP2	Ct6	Cg13	0.125	0.06625	0.130625	0.5625	1.008954253	0.396747798
TATA	HCK	Ct2	Cg14	0.13	0.085	0.126666667	0.5025	0.869713278	0.396567481
ZF5	SCD2	Ct1	Cg4	0.070625	0.14625	0.133125	0.51125	0.869713278	0.396543123
MTF1	LYZ	Ct1	Cg3	0.125	0.104166667	0.083333333	0.5625	1.000412169	0.396478716
CEBPDELTA	SFTPB	Ct0	Cg2	0.045416667	0.135416667	0.193055556	0.50375	1.020533812	0.396461954
SOX9	GSTA3	Ct14	Cg16	0.06375	0.13	0.160625	0.5	0.913148318	0.396249294
COUP	HC	Ct4	Cg7	0.06875	0.12625	0.159375	0.50125	0.869713278	0.395862485
LDSPOLYA	ABCA3	Ct12	Cg4	0.15625	0.06625	0.1171875	0.5625	0.869713278	0.39506925
ZF5	CD55	Ct1	Cg5	0.166666667	0.065	0.125833333	0.5	0.869713278	0.395014456
BARBIE	SLC34A2	Ct11	Cg6	0.125	0.125	0.063333333	0.625	0.958084467	0.394995387
CRX	RNASE4	Ct2	Cg4	0.0625	0.166666667	0.115625	0.5625	0.869713278	0.394716147
LPOLYA	PDIA5	Ct11	Cg18	0.125	0.085	0.113333333	0.5625	0.869713278	0.394705478
LPOLYA	CYP2E1	Ct11	Cg13	0.125	0.1275	0.067916667	0.625	0.869713278	0.394644982
CEBPDELTA	KDR	Ct0	Cg4	0.035	0.210277778	0.156111111	0.50125	1.020533812	0.394590957
LDSPOLYA	CYP2E1	Ct12	Cg13	0.125	0.06625	0.16125	0.5	0.869713278	0.393996819
UF1H3BETA	PNLIPRP1	Ct16	Cg3	0.0625	0.125	0.126	0.5625	1.048017633	0.39396393
GATA6	LPCAT1	Ct0	Cg18	0.055	0.191666667	0.100231481	0.57	0.962361181	0.393904369
MYCMAX	HC	Ct3	Cg7	0.0625	0.1275	0.1275	0.5625	1.006096099	0.393511834
UF1H3BETA	HC	Ct16	Cg7	0.25	0.0535	0.0815	0.5	1.048017633	0.393186637
COUP	RTKN2	Ct4	Cg12	0.064375	0.12875	0.1571875	0.50375	0.869713278	0.393150838
PAX2	SFTPA1	Ct2	Cg7	0.0625	0.125	0.1675	0.5	0.869713278	0.393001193
TAXCREB	GGCX	Ct11	Cg18	0.048333333	0.210833333	0.113333333	0.56625	0.869713278	0.392975975
SREBP1	PALM2	Ct5	Cg12	0.211310294	0.036745108	0.131687252	0.555117663	1.000412169	0.3928968
COUP	LYZ	Ct4	Cg3	0.1275	0.1275	0.06375	0.6275	0.869713278	0.392700359
FREAC7	CD55	Ct13	Cg5	0.125	0.088024903	0.099917659	0.5625	0.908321744	0.392364771
MTF1	SFTPB	Ct1	Cg2	0.174166667	0.047916667	0.13375	0.5025	1.000412169	0.392312872
SPZ1	2810003C17RIK	Ct6	Cg17	0.09375	0.125	0.08375	0.5625	1.008954253	0.391951665
TAXCREB	CD38	Ct11	Cg5	0.074444444	0.125	0.122037037	0.5625	0.869713278	0.391824487
GATA	GJB6	Ct0	Cg5	0.218333333	0.054166667	0.075	0.57375	1.091520178	0.39181719
SPZ1	HC	Ct6	Cg7	0.0625	0.125	0.125	0.5625	1.008954253	0.391707382
PAX2	ACOXL	Ct2	Cg15	0.15	0.045833333	0.184666667	0.5	0.869713278	0.391517262
COUP	PALM2	Ct4	Cg12	0.064375	0.125	0.1571875	0.5	0.869713278	0.391335206
LDSPOLYA	GJB6	Ct12	Cg5	0.125	0.0675	0.149583333	0.5	0.869713278	0.391228412
GATA6	PALM2	Ct0	Cg12	0.0625	0.125	0.145833333	0.5	0.962361181	0.391173447
TAXCREB	HCK	Ct11	Cg14	0.07875	0.128333333	0.109583333	0.5675	0.869713278	0.391029537
WT1	SLC34A2	Ct16	Cg6	0.13125	0.107	0.079	0.56625	0.869713278	0.391009052
HES1	GPAM	Ct3	Cg0	0.040625	0.19875	0.1184375	0.5675	1.001829591	0.390767722
GATA	GSTA3	Ct0	Cg16	0.204375	0.046666667	0.091041667	0.57	1.091520178	0.390456513
AP2GAMMA	SFTPA1	Ct15	Cg7	0.1875	0.0625	0.09375	0.5625	0.869713278	0.390205961
FREAC7	FABP5	Ct13	Cg1	0.0625	0.167602709	0.100051354	0.5625	0.908321744	0.390025752
SMAD4	PDIA5	Ct12	Cg18	0.060833333	0.13375	0.11375	0.57125	1.008954253	0.38983925
ZIC2	CYP2E1	Ct5	Cg13	0.0625	0.164586717	0.105903075	0.5625	0.869713278	0.38979409
NERF	GJB6	Ct6	Cg5	0.125	0.125	0.0625	0.625	0.869713278	0.389600513
AP2GAMMA	GPAM	Ct15	Cg0	0.15625	0.0625	0.125	0.5	0.869713278	0.389600513
GCM	SOAT1	Ct7	Cg1	0.0625	0.125	0.15625	0.5	0.869713278	0.389600513
HES1	SCD2	Ct3	Cg4	0.04125	0.19375	0.1165625	0.56625	1.001829591	0.389384198
UF1H3BETA	LYZ	Ct16	Cg3	0.0625	0.127	0.126	0.5	1.048017633	0.388977168
COUP	SOAT1	Ct4	Cg1	0.044166667	0.169166667	0.147083333	0.544166667	0.869713278	0.388606548
TAXCREB	GJB6	Ct11	Cg5	0.074444444	0.129166667	0.122037037	0.50625	0.869713278	0.388286188
NERF	LRP2	Ct6	Cg13	0.13625	0.06625	0.130625	0.50375	0.869713278	0.38827773
SPZ1	EXOSC7	Ct6	Cg11	0.066666667	0.085	0.159166667	0.5625	1.008954253	0.387834754
MYCMAX	SFTPA1	Ct3	Cg7	0.0625	0.1275	0.1275	0.5	1.006096099	0.387760648
ZF5	RNASE4	Ct1	Cg4	0.070625	0.125	0.133125	0.5	0.869713278	0.387756668
SMAD4	GGCX	Ct12	Cg18	0.060833333	0.14125	0.11375	0.51625	1.008954253	0.387571315
CEBPDELTA	CYP4V3	Ct0	Cg9	0.12875	0.05375	0.142291667	0.50375	1.020533812	0.387296394
MTF1	S100G	Ct1	Cg8	0.07875	0.14	0.080625	0.56875	1.000412169	0.387251927
CEBPA	LRP2	Ct9	Cg13	0.21076387	0.045826908	0.105381935	0.545826908	0.908321744	0.387143696
TTF1	GGCX	Ct8	Cg18	0.048333333	0.135625	0.153125	0.505	0.987726502	0.386763147
LPOLYA	BTG3	Ct11	Cg15	0.075	0.125	0.108833333	0.5625	0.869713278	0.386615249
LDSPOLYA	RNASE4	Ct12	Cg4	0.15625	0.0625	0.1171875	0.5	0.869713278	0.386470127
CEBPDELTA	ABCA3	Ct0	Cg4	0.035	0.177083333	0.156111111	0.50375	1.020533812	0.386447276
GCM	LPCAT1	Ct7	Cg18	0.125	0.0625	0.145833333	0.5	0.869713278	0.386255003
BRN2	PALM2	Ct9	Cg12	0.0625	0.146786875	0.124140253	0.5	0.869713278	0.386236441
HNF3B	SCD1	Ct13	Cg8	0.130848446	0.066674223	0.095837112	0.630848446	0.936231308	0.38609667
SPZ1	SFTPA1	Ct6	Cg7	0.0625	0.125	0.125	0.5	1.008954253	0.385982567
GATA6	ELOVL1	Ct0	Cg0	0.098125	0.135416667	0.060833333	0.6275	0.962361181	0.385538855
UF1H3BETA	CYP4V3	Ct16	Cg9	0.125	0.0715	0.104	0.5	1.048017633	0.385432648
ZIC2	GJB6	Ct5	Cg5	0.041666667	0.145750348	0.18369157	0.5	0.869713278	0.385238081
TTF1	PDIA5	Ct8	Cg18	0.048333333	0.13125	0.153125	0.5025	0.987726502	0.384942282
TAXCREB	CD55	Ct11	Cg5	0.074444444	0.111944444	0.122037037	0.542916667	0.869713278	0.384750746
TFIII	ABCA3	Ct7	Cg4	0.125	0.0625	0.140625	0.5	0.869713278	0.38450309
GCM	MTCH2	Ct7	Cg10	0.125	0.0625	0.125	0.5625	0.869713278	0.38450309
PAX2	SLC1A5	Ct2	Cg12	0.0625	0.166666667	0.09375	0.5625	0.869713278	0.38450309
LDSPOLYA	GSTA3	Ct12	Cg16	0.125	0.06625	0.1325	0.5	0.869713278	0.384443245
HNF3ALPHA	SERPINF1	Ct13	Cg9	0.08125	0.109949016	0.093986158	0.57625	0.984917241	0.384380335
MYCMAX	RAB6B	Ct3	Cg16	0.065	0.13125	0.098125	0.565	1.006096099	0.384312961
SPZ1	SERPINB9	Ct6	Cg0	0.09375	0.0625	0.1609375	0.5	1.008954253	0.384298556
HES1	GSTA3	Ct3	Cg16	0.13125	0.065	0.098125	0.565	1.001829591	0.384108865
BARBIE	HCK	Ct11	Cg14	0.0625	0.128333333	0.109583333	0.5625	0.958084467	0.38409291
BRN2	CD38	Ct9	Cg5	0.041666667	0.183375775	0.141503065	0.5	0.869713278	0.383734047
PAX2	GPAM	Ct2	Cg0	0.15625	0.043333333	0.158333333	0.5	0.869713278	0.383327585
SOX9	CD55	Ct14	Cg5	0.045	0.18875	0.105833333	0.56375	0.913148318	0.382973504
ZF5	S100G	Ct1	Cg8	0.0825	0.14	0.080625	0.57125	0.869713278	0.382962944
WT1	GPAM	Ct16	Cg0	0.093958333	0.0805	0.139083333	0.505	0.869713278	0.382898989
SPZ1	BEX2	Ct6	Cg11	0.066666667	0.085	0.159166667	0.5	1.008954253	0.382166538
ZIC2	HC	Ct5	Cg7	0.0625	0.102719527	0.162241394	0.5	0.869713278	0.381948756
TAXCREB	BTG3	Ct11	Cg15	0.0765	0.125	0.108833333	0.5	0.869713278	0.381909037
MYCMAX	ERRFI1	Ct3	Cg12	0.125	0.065	0.110625	0.5	1.006096099	0.381865801
BARBIE	LPCAT1	Ct11	Cg18	0.166666667	0.044166667	0.113333333	0.5625	0.958084467	0.381595654
GATA6	RAB6B	Ct0	Cg16	0.06625	0.135416667	0.091041667	0.56625	0.962361181	0.38111458
HNF3ALPHA	ABCA3	Ct13	Cg4	0.084791667	0.129292443	0.075279207	0.544166667	0.984917241	0.380817264
BRN2	SOAT1	Ct9	Cg1	0.0625	0.10220959	0.138500931	0.5625	0.869713278	0.379787243
TFIII	MTCH2	Ct7	Cg10	0.125	0.0625	0.125	0.5	0.869713278	0.378883566
ZF5	MID1IP1	Ct1	Cg10	0.13875	0.08125	0.075625	0.5725	0.869713278	0.378864722
TATA	DLK1	Ct2	Cg2	0.049166667	0.17	0.106666667	0.546666667	0.869713278	0.378796439
SOX9	PRDX6	Ct14	Cg0	0.045	0.135	0.1509375	0.5025	0.913148318	0.378444853
XFD1	GPAM	Ct15	Cg0	0.09375	0.0625	0.125	0.5625	1.003249261	0.377603999
XFD1	S100G	Ct15	Cg8	0.0625	0.125	0.09375	0.5625	1.003249261	0.377603999
GATA6	LYZ	Ct0	Cg3	0.0625	0.12875	0.106041667	0.5	0.962361181	0.377291037
SOX9	GPAM	Ct14	Cg0	0.045	0.13125	0.1509375	0.50375	0.913148318	0.377231691
SOX9	ELOVL1	Ct14	Cg0	0.045	0.13125	0.1509375	0.5025	0.913148318	0.377114556
MYCMAX	DLK1	Ct3	Cg2	0.049166667	0.170416667	0.088958333	0.545416667	1.006096099	0.377109235
WT1	SERPINB9	Ct16	Cg0	0.093958333	0.065333333	0.139083333	0.549166667	0.869713278	0.376966871
ZIC2	2810003C17RIK	Ct5	Cg17	0.03125	0.172726858	0.173628371	0.5	0.869713278	0.376939879
HNF3ALPHA	SCD1	Ct13	Cg8	0.1275	0.066674223	0.095837112	0.5025	0.984917241	0.376436918
KROX	CYP4V3	Ct16	Cg9	0.0875	0.0715	0.104	0.57625	1.071917145	0.376283304
FREAC7	ELOVL1	Ct13	Cg0	0.125	0.047402368	0.148744566	0.5	0.908321744	0.376092878
MTF1	CD55	Ct1	Cg5	0.085	0.065	0.125833333	0.565	1.000412169	0.375227297
TATA	SCD2	Ct2	Cg4	0.159375	0.043333333	0.115625	0.565	0.869713278	0.375158528
CEBPDELTA	RNASE4	Ct0	Cg4	0.035	0.125	0.156111111	0.5625	1.020533812	0.375120004
[truncated: 815 more rows]
