# Supplementary material for: A systems approach to mapping transcriptional networks controlling surfactant homeostasis
Source: BMC Genomics. 2010 Jul 26;11:451. doi: 10.1186/1471-2164-11-451 (PMC3091648; doi:10.1186/1471-2164-11-451)
Supplement: Additional file 4 — Support & Confidence Calculation For C28 Genes. [file 1471-2164-11-451-S4.TXT]

Ti	Gj	Ct	Cg	Factor 1	Factor 2	Factor 3(Support)	Factor 4	Factor 5	Confidence	Confidence (normalized)
CEBP	CEBPA	Ct1	Cg21	0.483623286	0.700833333	0.375924296	1	1.068950332	0.136200868	0.779421685
CEBP	FOS	Ct1	Cg21	0.483623286	0.650608178	0.375924296	0.838581134	1.068950332	0.106030237	0.755403019
STAT	STAT3	Ct3	Cg21	0.462602895	0.591666667	0.334010906	0.94	1.044536837	0.089763073	0.739838988
CEBP	STAT3	Ct1	Cg21	0.483623286	0.532060955	0.375924296	0.818420716	1.068950332	0.084625867	0.734408832
CEBP	JUN	Ct1	Cg21	0.483623286	0.51791832	0.375924296	0.79906374	1.068950332	0.080428102	0.729753149
CEBP	CDKN2B	Ct1	Cg21	0.483623286	0.497868191	0.375924296	0.820484476	1.068950332	0.079387088	0.728565722
SREBP1	FASN	Ct0	Cg29	0.558997375	0.436861989	0.381998688	0.806236989	1.035485221	0.077879387	0.726821583
STAT	HC	Ct3	Cg47	0.42195756	0.52930269	0.412874742	0.785204035	1.044536837	0.075630587	0.724164422
CEBPA	FOS	Ct1	Cg21	0.369588198	0.650608178	0.375924296	0.838581134	0.997326503	0.075599767	0.724127527
IRF	PRDM1	Ct8	Cg21	0.408201754	0.586666667	0.386447368	0.79125	1.028880575	0.075341684	0.723818061
STAT	FOS	Ct3	Cg21	0.462602895	0.557674818	0.334010906	0.820262228	1.044536837	0.073828918	0.721985229
CEBPA	CEBPA	Ct1	Cg21	0.369588198	0.700833333	0.375924296	0.75	0.997326503	0.072833615	0.720761338
NFAT	PRDM1	Ct8	Cg21	0.388991228	0.586666667	0.386447368	0.7975	1.035485221	0.072827629	0.720753934
SREBP	FASN	Ct0	Cg29	0.517330709	0.436861989	0.381998688	0.806236989	1.035485221	0.072074396	0.719817874
IRF	JUN	Ct8	Cg21	0.408201754	0.538333333	0.386447368	0.79125	1.028880575	0.069134557	0.716080584
IRF	MYB	Ct8	Cg21	0.408201754	0.527777778	0.386447368	0.79	1.028880575	0.067671902	0.714169087
IRF	FOS	Ct8	Cg21	0.408201754	0.526666667	0.386447368	0.7825	1.028880575	0.066888332	0.713130146
CEBP	AHR	Ct1	Cg21	0.483623286	0.437457439	0.375924296	0.782259746	1.068950332	0.066504635	0.71261751
SREBP1	SCD2	Ct0	Cg29	0.558997375	0.366331551	0.381998688	0.820081551	1.035485221	0.066427348	0.712513937
IRF1	PRDM1	Ct8	Cg21	0.362149123	0.586666667	0.386447368	0.79125	1.020267502	0.06628221	0.712319154
NFAT	JUN	Ct8	Cg21	0.388991228	0.538333333	0.386447368	0.7875	1.035485221	0.065989662	0.7119254
NFKAPPAB65	HC	Ct3	Cg47	0.431666667	0.52930269	0.412874742	0.75625	0.919462632	0.065594949	0.71139171
ETS1	ETS1	Ct9	Cg21	0.343625089	0.570833333	0.356500761	0.9375	0.995273902	0.065248201	0.71092055
IRF	STAT3	Ct8	Cg21	0.408201754	0.512777778	0.386447368	0.78375	1.028880575	0.065228432	0.710893621
NFAT	FOS	Ct8	Cg21	0.388991228	0.526666667	0.386447368	0.7875	1.035485221	0.064559545	0.709978272
STAT	CEBPA	Ct3	Cg21	0.462602895	0.510613811	0.334010906	0.748420716	1.044536837	0.061678118	0.705937722
STAT6	PRDM1	Ct9	Cg21	0.381578947	0.551224937	0.356500761	0.7775	1.044536837	0.060897278	0.704814346
CEBPA	STAT3	Ct1	Cg21	0.369588198	0.532060955	0.375924296	0.818420716	0.997326503	0.060338409	0.704002549
CEBP	SREBF1	Ct1	Cg21	0.483623286	0.385557272	0.375924296	0.799167954	1.068950332	0.059881419	0.703333835
STAT	JUN	Ct3	Cg21	0.462602895	0.462838646	0.334010906	0.798007969	1.044536837	0.059611438	0.70293667
IRF1	MYB	Ct8	Cg21	0.362149123	0.527777778	0.386447368	0.79	1.020267502	0.059534682	0.702823468
STAT6	ETS1	Ct9	Cg21	0.381578947	0.570833333	0.356500761	0.73125	1.044536837	0.059312172	0.702494582
IRF	ETS1	Ct8	Cg21	0.408201754	0.471944444	0.386447368	0.763333333	1.028880575	0.058470296	0.701240373
NFAT	MYB	Ct8	Cg21	0.388991228	0.527777778	0.386447368	0.711666667	1.035485221	0.058465786	0.701233611
STAT6	FOS	Ct9	Cg21	0.381578947	0.528431192	0.356500761	0.77625	1.044536837	0.058285253	0.700962582
CEBP	VLDLR	Ct1	Cg31	0.527285415	0.374136964	0.349995832	0.78914439	1.068950332	0.058244276	0.700900962
TAXCREB	HC	Ct3	Cg47	0.385	0.52930269	0.412874742	0.7525	0.919462632	0.058213503	0.700854662
NFAT	MAPK14	Ct8	Cg22	0.40875	0.516666667	0.33875	0.7825	1.035485221	0.057966325	0.700481985
STAT	SREBF1	Ct3	Cg21	0.462602895	0.440538372	0.334010906	0.807890891	1.044536837	0.057441954	0.699686752
IRF1	STAT3	Ct8	Cg21	0.362149123	0.512777778	0.386447368	0.78375	1.020267502	0.057385028	0.699600038
STAT	TGM2	Ct3	Cg16	0.46778373	0.435490405	0.354816799	0.759485607	1.044536837	0.057341782	0.699534114
ATF4	CEBPA	Ct1	Cg21	0.274561404	0.700833333	0.375924296	0.80125	0.987087907	0.057210864	0.699334274
STAT	AHR	Ct3	Cg21	0.462602895	0.44865432	0.334010906	0.78923148	1.044536837	0.057149049	0.699239778
SREBP	SCD2	Ct0	Cg29	0.517330709	0.366331551	0.381998688	0.757581551	1.035485221	0.056790769	0.698690308
CEBP	DLK1	Ct1	Cg46	0.44925945	0.450591054	0.318228522	0.815859958	1.068950332	0.056181332	0.697748649
IRF	CDKN2B	Ct8	Cg21	0.408201754	0.445555556	0.386447368	0.77625	1.028880575	0.056134992	0.697676682
IRF1	JUN	Ct8	Cg21	0.362149123	0.538333333	0.386447368	0.72875	1.020267502	0.056017237	0.697493574
NFAT	STAT3	Ct8	Cg21	0.388991228	0.512777778	0.386447368	0.701666667	1.035485221	0.056005942	0.697475992
CEBP	SOX2	Ct1	Cg21	0.483623286	0.396359858	0.375924296	0.71768656	1.068950332	0.055282746	0.69634378
CEBP	SPP1	Ct1	Cg55	0.430427193	0.457546093	0.332784795	0.77815957	1.068950332	0.054516029	0.695129192
IRF1	FOS	Ct8	Cg21	0.362149123	0.526666667	0.386447368	0.72	1.020267502	0.054145226	0.694536416
SREBP1	FDPS	Ct0	Cg29	0.558997375	0.342802523	0.381998688	0.712177523	1.035485221	0.053981857	0.694274121
STAT	MBP	Ct3	Cg16	0.46778373	0.425743509	0.354816799	0.729865263	1.044536837	0.053872084	0.694097487
ETS1	PRDM1	Ct9	Cg21	0.343625089	0.551224937	0.356500761	0.799337405	0.995273902	0.053721352	0.693854432
IRF	AHR	Ct8	Cg21	0.408201754	0.441944444	0.386447368	0.747083333	1.028880575	0.053587922	0.693638778
STAT6	JUN	Ct9	Cg21	0.381578947	0.481930747	0.356500761	0.78125	1.044536837	0.053498708	0.693494325
CEBP	MYB	Ct1	Cg21	0.483623286	0.383529128	0.375924296	0.716813513	1.068950332	0.053428092	0.693379836
NFAT	ETS1	Ct8	Cg21	0.388991228	0.471944444	0.386447368	0.722916667	1.035485221	0.053107173	0.69285786
CEBP	VEGFA	Ct1	Cg32	0.415622521	0.469508186	0.31884094	0.797547806	1.068950332	0.053043305	0.692753648
ATF4	FOS	Ct1	Cg21	0.274561404	0.650608178	0.375924296	0.79875	0.987087907	0.05294514	0.692593263
STAT	SOX2	Ct3	Cg21	0.462602895	0.377896044	0.334010906	0.846010733	1.044536837	0.051598963	0.690367156
STAT	SPP1	Ct3	Cg55	0.439318138	0.408051373	0.351022713	0.777077059	1.044536837	0.051076019	0.689488664
STAT	WWTR1	Ct3	Cg21	0.462602895	0.433758348	0.334010906	0.727304189	1.044536837	0.050916283	0.689218754
STAT6	MYB	Ct9	Cg21	0.381578947	0.501033783	0.356500761	0.715	1.044536837	0.050902801	0.689195939
CEBPA	SPP1	Ct1	Cg55	0.430427193	0.457546093	0.332784795	0.77815957	0.997326503	0.050863243	0.689128968
CEBPA	CDKN2B	Ct1	Cg21	0.369588198	0.497868191	0.375924296	0.737151143	0.997326503	0.050854194	0.689113641
CEBP	ETS1	Ct1	Cg21	0.483623286	0.351889189	0.375924296	0.734541892	1.068950332	0.050232827	0.688055471
IRF	WWTR1	Ct8	Cg21	0.408201754	0.431666667	0.386447368	0.714166667	1.028880575	0.050035504	0.687717039
SREBP	FDPS	Ct0	Cg29	0.517330709	0.342802523	0.381998688	0.712177523	1.035485221	0.049958145	0.687584041
ETS	PRDM1	Ct9	Cg21	0.344298246	0.551224937	0.356500761	0.75	0.983002302	0.049881548	0.687452175
ETS1	FOS	Ct9	Cg21	0.343625089	0.528431192	0.356500761	0.766396788	0.995273902	0.04937761	0.686580173
SREBP	GPAM	Ct0	Cg49	0.473976776	0.41548737	0.297925888	0.81236237	1.035485221	0.049353372	0.686538038
SREBP1	GPAM	Ct0	Cg49	0.473976776	0.41548737	0.297925888	0.81236237	1.035485221	0.049353372	0.686538038
NFAT	AHR	Ct8	Cg21	0.388991228	0.441944444	0.386447368	0.710416667	1.035485221	0.048871412	0.685696387
IRF1	ETS1	Ct8	Cg21	0.362149123	0.471944444	0.386447368	0.721666667	1.020267502	0.048631691	0.685275052
NFAT	CDKN2B	Ct8	Cg21	0.388991228	0.445555556	0.386447368	0.699166667	1.035485221	0.048490498	0.68502604
CEBPA	JUN	Ct1	Cg21	0.369588198	0.51791832	0.375924296	0.67406374	0.997326503	0.048374678	0.684821302
NFAT	WWTR1	Ct8	Cg21	0.388991228	0.431666667	0.386447368	0.719166667	1.035485221	0.048322804	0.684729464
ETS1	MYB	Ct9	Cg21	0.343625089	0.501033783	0.356500761	0.786550675	0.995273902	0.048048702	0.684242755
ETS	FOS	Ct9	Cg21	0.344298246	0.528431192	0.356500761	0.75	0.983002302	0.047818893	0.683832818
SREBP1	SREBF1	Ct0	Cg21	0.377537636	0.480625	0.290205222	0.875	1.035485221	0.047711579	0.6836408
STAT	AGER	Ct3	Cg36	0.454278103	0.41867974	0.318926034	0.75176961	1.044536837	0.047632376	0.683498839
CEBP	WWTR1	Ct1	Cg21	0.483623286	0.344860467	0.375924296	0.709062017	1.068950332	0.047521786	0.683300274
CEBP	CES3	Ct1	Cg31	0.527285415	0.3258547	0.349995832	0.738141025	1.068950332	0.047449265	0.683169842
ETS	ETS1	Ct9	Cg21	0.344298246	0.570833333	0.356500761	0.6875	0.983002302	0.047351292	0.682993356
CEBP	PRDM1	Ct1	Cg21	0.483623286	0.343312872	0.375924296	0.707484654	1.068950332	0.047203286	0.682726137
AML	SPP1	Ct10	Cg55	0.40625	0.478611111	0.330555556	0.77	0.947867173	0.046909286	0.682193147
NFAT	VEGFA	Ct8	Cg32	0.344166667	0.505833333	0.339722222	0.75375	1.035485221	0.046160599	0.680822546
SREBP	SREBF1	Ct0	Cg21	0.364379741	0.480625	0.290205222	0.875	1.035485221	0.046048741	0.680616103
STAT6	AHR	Ct9	Cg21	0.381578947	0.436490081	0.356500761	0.740833333	1.044536837	0.045947673	0.680429196
ETS	MYB	Ct9	Cg21	0.344298246	0.501033783	0.356500761	0.75	0.983002302	0.045339641	0.679297099
IRF	VEGFA	Ct8	Cg32	0.3375	0.505833333	0.339722222	0.7525	1.028880575	0.044903134	0.678476143
STAT6	STAT3	Ct9	Cg21	0.381578947	0.392554692	0.356500761	0.805	1.044536837	0.044901896	0.678473805
IRF1	VEGFA	Ct8	Cg32	0.3375	0.505833333	0.339722222	0.7525	1.020267502	0.044527236	0.677763563
IRF1	AHR	Ct8	Cg21	0.362149123	0.441944444	0.386447368	0.705416667	1.020267502	0.044514883	0.677740057
IRF1	CDKN2B	Ct8	Cg21	0.362149123	0.445555556	0.386447368	0.692916667	1.020267502	0.044083363	0.676915314
IRF1	WWTR1	Ct8	Cg21	0.362149123	0.431666667	0.386447368	0.714166667	1.020267502	0.044018976	0.67679165
ETS	SPP1	Ct9	Cg55	0.375	0.458389603	0.347184412	0.75	0.983002302	0.043998923	0.676753102
SREBP	HDC	Ct0	Cg49	0.473976776	0.372903215	0.297925888	0.805403215	1.035485221	0.043915587	0.676592746
SREBP1	HDC	Ct0	Cg49	0.473976776	0.372903215	0.297925888	0.805403215	1.035485221	0.043915587	0.676592746
ETS	JUN	Ct9	Cg21	0.344298246	0.481930747	0.356500761	0.75	0.983002302	0.043610966	0.676004307
IRF	SREBF1	Ct8	Cg21	0.408201754	0.380555556	0.386447368	0.702916667	1.028880575	0.043416229	0.675626246
LXR	FASN	Ct0	Cg29	0.3525	0.436861989	0.381998688	0.75375	0.972777906	0.043132663	0.675073071
STAT	ETS1	Ct3	Cg21	0.462602895	0.370471358	0.334010906	0.720707038	1.044536837	0.043092943	0.674995332
IRF	SOX2	Ct8	Cg21	0.408201754	0.365833333	0.386447368	0.725416667	1.028880575	0.043072591	0.674955474
OSF2	SPP1	Ct10	Cg55	0.34625	0.478611111	0.330555556	0.77375	1.005577697	0.04262195	0.674068704
ATF4	JUN	Ct1	Cg21	0.274561404	0.51791832	0.375924296	0.80375	0.987087907	0.042410947	0.673650671
SREBP1	AHR	Ct0	Cg21	0.377537636	0.442515543	0.290205222	0.84418221	1.035485221	0.042381283	0.673591756
FOXO1	MAPK14	Ct12	Cg22	0.361875	0.425	0.305208333	0.78625	1.14278033	0.042176187	0.673183425
STAT6	SOX2	Ct9	Cg21	0.381578947	0.414363549	0.356500761	0.712916667	1.044536837	0.041974829	0.672780844
CEBPA	MYB	Ct1	Cg21	0.369588198	0.383529128	0.375924296	0.779313513	0.997326503	0.041415834	0.671654303
STAT6	CEBPA	Ct9	Cg21	0.381578947	0.414972372	0.356500761	0.700416667	1.044536837	0.041299451	0.671418085
NFAT	SOX2	Ct8	Cg21	0.388991228	0.365833333	0.386447368	0.722916667	1.035485221	0.041166655	0.671147841
ETS1	SPP1	Ct9	Cg55	0.344886569	0.458389603	0.347184412	0.753417738	0.995273902	0.041157569	0.671129323
IRF1	MAPK14	Ct8	Cg22	0.319375	0.516666667	0.33875	0.715	1.020267502	0.040776576	0.670349585
ETS1	JUN	Ct9	Cg21	0.343625089	0.481930747	0.356500761	0.69164612	0.995273902	0.040640264	0.67006906
IRF	MAPK14	Ct8	Cg22	0.288125	0.516666667	0.33875	0.7775	1.028880575	0.040340015	0.669448244
STAT	DDR1	Ct3	Cg7	0.424089372	0.398569994	0.294071457	0.770354991	1.044536837	0.039997194	0.668734441
CEBPA	AHR	Ct1	Cg21	0.369588198	0.437457439	0.375924296	0.657259746	0.997326503	0.039840859	0.668407149
CEBP	SFTPB	Ct1	Cg46	0.44925945	0.344576438	0.318228522	0.755932329	1.068950332	0.039807266	0.668336674
ETS1	AHR	Ct9	Cg21	0.343625089	0.436490081	0.356500761	0.747235122	0.995273902	0.039766704	0.668251512
CEBP	MAPK14	Ct1	Cg22	0.364131419	0.449451919	0.284282057	0.797505606	1.068950332	0.039662685	0.668032766
CEBPA	SOX2	Ct1	Cg21	0.369588198	0.396359858	0.375924296	0.71768656	0.997326503	0.039416706	0.667513481
NFAT	SREBF1	Ct8	Cg21	0.388991228	0.380555556	0.386447368	0.665	1.035485221	0.039392521	0.667462272
CEBPA	SREBF1	Ct1	Cg21	0.369588198	0.385557272	0.375924296	0.736667954	0.997326503	0.039356505	0.66738596
CEBP	FOXO3	Ct1	Cg21	0.483623286	0.298561203	0.375924296	0.673295903	1.068950332	0.039066497	0.666769244
STAT	DTNA	Ct3	Cg43	0.472626025	0.338058441	0.320736453	0.722504328	1.044536837	0.038674255	0.665928718
CEBPA	VEGFA	Ct1	Cg32	0.360066965	0.469508186	0.31884094	0.714214473	0.997326503	0.038394281	0.665324194
HEB	SPP1	Ct7	Cg55	0.375	0.402222222	0.331944444	0.75	1.01814288	0.038232502	0.664973121
TAXCREB	FOS	Ct3	Cg21	0.279210526	0.557674818	0.334010906	0.79875	0.919462632	0.038196047	0.66489383
IRF1	SREBF1	Ct8	Cg21	0.362149123	0.380555556	0.386447368	0.702916667	1.020267502	0.038195637	0.664892936
SREBP	AHR	Ct0	Cg21	0.364379741	0.442515543	0.290205222	0.78168221	1.035485221	0.037875826	0.664194482
STAT	MYB	Ct3	Cg21	0.462602895	0.335749412	0.334010906	0.694874118	1.044536837	0.037654263	0.663707566
NFAT	RCAN1	Ct8	Cg22	0.40875	0.346666667	0.33875	0.7575	1.035485221	0.037650929	0.663700221
CEBPA	DLK1	Ct1	Cg46	0.34925945	0.450591054	0.318228522	0.753359958	0.997326503	0.037627878	0.663649415
ETS	CEBPA	Ct9	Cg21	0.344298246	0.414972372	0.356500761	0.75	0.983002302	0.037551756	0.663481445
ETS1	SOX2	Ct9	Cg21	0.343625089	0.414363549	0.356500761	0.74196199	0.995273902	0.03748445	0.663332679
IRF	TCFCP2L1	Ct8	Cg21	0.408201754	0.343333333	0.386447368	0.67	1.028880575	0.037335413	0.66300243
STAT6	VEGFA	Ct9	Cg32	0.350833333	0.454496392	0.293693476	0.75875	1.044536837	0.037114879	0.66251163
STAT	CTGF	Ct3	Cg48	0.417216525	0.419092883	0.253238842	0.796139325	1.044536837	0.036822642	0.661857307
TAXCREB	STAT3	Ct3	Cg21	0.279210526	0.591666667	0.334010906	0.725	0.919462632	0.036782533	0.661767148
STAT6	SPP1	Ct9	Cg55	0.321666667	0.458389603	0.347184412	0.684166667	1.044536837	0.036583622	0.661318753
SREBP1	JUN	Ct0	Cg21	0.377537636	0.455026979	0.290205222	0.703776979	1.035485221	0.036331354	0.660746997
SREBP1	STAT3	Ct0	Cg21	0.377537636	0.395599225	0.290205222	0.809140891	1.035485221	0.036315244	0.660710365
FOXO3	MAPK14	Ct12	Cg22	0.350625	0.425	0.305208333	0.78625	1.011825352	0.036182153	0.660407203
NFAT	TCFCP2L1	Ct8	Cg21	0.388991228	0.343333333	0.386447368	0.675	1.035485221	0.036073959	0.66016003
STAT	GSN	Ct3	Cg43	0.472626025	0.303414464	0.320736453	0.750121697	1.044536837	0.036037754	0.660077175
ATF4	STAT3	Ct1	Cg21	0.274561404	0.532060955	0.375924296	0.66125	0.987087907	0.035844522	0.65963372
IRF	FOXO3	Ct8	Cg21	0.408201754	0.33	0.386447368	0.66625	1.028880575	0.035684643	0.659265226
FOXO1	FOXO3	Ct12	Cg21	0.362894737	0.402361111	0.262960526	0.81125	1.14278033	0.035596287	0.65906096
ETS	STAT3	Ct9	Cg21	0.344298246	0.392554692	0.356500761	0.75	0.983002302	0.035523131	0.6588915
CEBP	PCX	Ct1	Cg4	0.462707977	0.32233783	0.292360873	0.756753373	1.068950332	0.035273569	0.658311097
ETS	AHR	Ct9	Cg21	0.344298246	0.436490081	0.356500761	0.666666667	0.983002302	0.035110169	0.657929131
IRF	FAH	Ct8	Cg21	0.408201754	0.331944444	0.386447368	0.65125	1.028880575	0.035086765	0.657874293
SREBP	JUN	Ct0	Cg21	0.364379741	0.455026979	0.290205222	0.703776979	1.035485221	0.035065138	0.657823591
IRF	KLF9	Ct8	Cg21	0.408201754	0.326666667	0.386447368	0.66125	1.028880575	0.035059095	0.657809418
TAXCREB	CEBPA	Ct3	Cg21	0.279210526	0.510613811	0.334010906	0.79875	0.919462632	0.034972763	0.657606721
ATF4	CDKN2B	Ct1	Cg21	0.274561404	0.497868191	0.375924296	0.689166667	0.987087907	0.034957016	0.657569702
CEBPA	VLDLR	Ct1	Cg31	0.402285415	0.374136964	0.349995832	0.66414439	0.997326503	0.034892143	0.657417039
NFE2	JUN	Ct6	Cg21	0.314824561	0.53375	0.265964912	0.78375	0.995273902	0.034861897	0.657345776
IRF	CBFA2T3	Ct8	Cg21	0.408201754	0.324166667	0.386447368	0.66	1.028880575	0.034725018	0.657022602
STAT	BEX2	Ct3	Cg47	0.42195756	0.296446794	0.412874742	0.636753525	1.044536837	0.034350176	0.656131851
NFKAPPAB65	STAT3	Ct3	Cg21	0.260219298	0.591666667	0.334010906	0.7225	0.919462632	0.034162464	0.655682584
LEF1TCF1	SPP1	Ct2	Cg55	0.33	0.451111111	0.292638889	0.76	1.031066763	0.034137356	0.655622328
NFAT	FOXO3	Ct8	Cg21	0.388991228	0.33	0.386447368	0.6625	1.035485221	0.034030936	0.655366497
ETS1	CEBPA	Ct9	Cg21	0.343625089	0.414972372	0.356500761	0.672041892	0.995273902	0.034001922	0.655296629
STAT	KDR	Ct3	Cg20	0.376671926	0.415785413	0.284909161	0.728678119	1.044536837	0.033962402	0.655201375
NFAT	KLF9	Ct8	Cg21	0.388991228	0.326666667	0.386447368	0.6675	1.035485221	0.033941432	0.655150791
CEBP	FABP5	Ct1	Cg46	0.44925945	0.328889695	0.318228522	0.674792271	1.068950332	0.033916749	0.655091217
NFAT	FAH	Ct8	Cg21	0.388991228	0.331944444	0.386447368	0.65375	1.035485221	0.033779341	0.654758879
CEBPA	CES3	Ct1	Cg31	0.402285415	0.3258547	0.349995832	0.738141025	0.997326503	0.033775194	0.654748831
CEBP	TCFCP2L1	Ct1	Cg21	0.483623286	0.259427107	0.375924296	0.66832033	1.068950332	0.033694976	0.654554245
CEBPA	PRDM1	Ct1	Cg21	0.369588198	0.343312872	0.375924296	0.707484654	0.997326503	0.033656036	0.654459642
NFAT	CBFA2T3	Ct8	Cg21	0.388991228	0.324166667	0.386447368	0.66625	1.035485221	0.033618602	0.654368606
AMEF2	MAPK14	Ct12	Cg22	0.32875	0.425	0.305208333	0.78125	1.001442807	0.033363166	0.653745041
IRF	VCAM1	Ct8	Cg25	0.316666667	0.446111111	0.305888889	0.75	1.028880575	0.033345353	0.653701401
ETS	SOX2	Ct9	Cg21	0.344298246	0.414363549	0.356500761	0.666666667	0.983002302	0.033330367	0.653664668
STAT	VEGFA	Ct3	Cg32	0.327259483	0.477962875	0.271030939	0.751944313	1.044536837	0.033297737	0.653584643
IRF1	VCAM1	Ct8	Cg25	0.316666667	0.446111111	0.305888889	0.75	1.020267502	0.033066209	0.65301484
IRF1	TCFCP2L1	Ct8	Cg21	0.362149123	0.343333333	0.386447368	0.67	1.020267502	0.03284601	0.652469668
IRF1	FAH	Ct8	Cg21	0.362149123	0.331944444	0.386447368	0.692916667	1.020267502	0.032842655	0.652461338
NFKAPPAB65	BEX2	Ct3	Cg47	0.431666667	0.296446794	0.412874742	0.675416667	0.919462632	0.032810998	0.652382692
ETS	VEGFA	Ct9	Cg32	0.333333333	0.454496392	0.293693476	0.75	0.983002302	0.032803432	0.652363885
NFAT	SPP1	Ct8	Cg55	0.343333333	0.369444444	0.35	0.713333333	1.035485221	0.032792126	0.652335776
STAT	F3	Ct3	Cg42	0.416651194	0.364537178	0.258605954	0.796805766	1.044536837	0.032691075	0.65208416
SREBP	STAT3	Ct0	Cg21	0.364379741	0.395599225	0.290205222	0.746640891	1.035485221	0.032342274	0.651210387
STAT	PRDM1	Ct3	Cg21	0.462602895	0.289669258	0.334010906	0.690753888	1.044536837	0.032293752	0.651088182
NFKAPPAB65	TGM2	Ct3	Cg16	0.321666667	0.435490405	0.354816799	0.7	0.919462632	0.031990494	0.65032076
NFKAPPAB65	FOS	Ct3	Cg21	0.260219298	0.557674818	0.334010906	0.7175	0.919462632	0.03197696	0.650286363
ATF4	AHR	Ct1	Cg21	0.274561404	0.437457439	0.375924296	0.716666667	0.987087907	0.031941016	0.650194948
IRF	SPP1	Ct8	Cg55	0.353333333	0.369444444	0.35	0.670416667	1.028880575	0.031514583	0.649103492
IRF1	FOXO3	Ct8	Cg21	0.362149123	0.33	0.386447368	0.66625	1.020267502	0.031393736	0.648791835
NFKAPPAB65	MBP	Ct3	Cg16	0.321666667	0.425743509	0.354816799	0.7025	0.919462632	0.031386196	0.648772354
IRF1	SOX2	Ct8	Cg21	0.362149123	0.365833333	0.386447368	0.600416667	1.020267502	0.031363741	0.648714316
STAT	GADD45G	Ct3	Cg55	0.439318138	0.293994053	0.351022713	0.662241079	1.044536837	0.031361207	0.648707766
IRF1	SPP1	Ct8	Cg55	0.353333333	0.369444444	0.35	0.670416667	1.020267502	0.031250765	0.648421761
CEBP	FASN	Ct1	Cg29	0.384796137	0.386149783	0.249864091	0.784612338	1.068950332	0.031138881	0.648131122
CEBPA	WWTR1	Ct1	Cg21	0.369588198	0.344860467	0.375924296	0.646562017	0.997326503	0.030896512	0.647498373
IRF1	KLF9	Ct8	Cg21	0.362149123	0.326666667	0.386447368	0.66125	1.020267502	0.030843407	0.647359155
LXR	SCD2	Ct0	Cg29	0.3525	0.366331551	0.381998688	0.6425	0.972777906	0.030830612	0.647325579
SREBP1	CEBPA	Ct0	Cg21	0.377537636	0.339376287	0.290205222	0.799167954	1.035485221	0.030770102	0.647166632
IRF	CEBPA	Ct8	Cg21	0.408201754	0.285	0.386447368	0.66125	1.028880575	0.030587271	0.646684709
IRF1	CBFA2T3	Ct8	Cg21	0.362149123	0.324166667	0.386447368	0.66	1.020267502	0.030549502	0.646584839
CEBP	IER3	Ct1	Cg51	0.360718569	0.358156243	0.306960528	0.715283849	1.068950332	0.030322116	0.645981288
STAT6	CBFA2T3	Ct9	Cg21	0.381578947	0.324364744	0.356500761	0.6575	1.044536837	0.030303865	0.645932674
STAT	DAG1	Ct3	Cg7	0.424089372	0.336511328	0.294071457	0.688516991	1.044536837	0.030182025	0.64560747
FOXO1	CDKN2B	Ct12	Cg21	0.362894737	0.353055556	0.262960526	0.78125	1.14278033	0.030079254	0.645332271
TAXCREB	SPP1	Ct3	Cg55	0.3275	0.408051373	0.351022713	0.695	0.919462632	0.029976454	0.645056167
STAT6	WWTR1	Ct9	Cg21	0.381578947	0.324082371	0.356500761	0.647916667	1.044536837	0.029836178	0.644678072
SREBP1	CDKN2B	Ct0	Cg21	0.377537636	0.360541042	0.290205222	0.726999375	1.035485221	0.029737067	0.644409992
CEBPA	ETS1	Ct1	Cg21	0.369588198	0.351889189	0.375924296	0.609541892	0.997326503	0.029721131	0.644366816
LMO2COM	SPP1	Ct7	Cg55	0.329166667	0.402222222	0.331944444	0.686666667	0.983002302	0.029665237	0.644215214
NFAT	CEBPA	Ct8	Cg21	0.388991228	0.285	0.386447368	0.6675	1.035485221	0.029612167	0.644071044
CEBPA	MAPK14	Ct1	Cg22	0.322464753	0.449451919	0.284282057	0.714172273	0.997326503	0.029346431	0.643345712
NFKAPPAB65	CEBPA	Ct3	Cg21	0.260219298	0.510613811	0.334010906	0.71875	0.919462632	0.029329499	0.643299303
SREBP1	SOAT1	Ct0	Cg54	0.388245174	0.358533182	0.251674671	0.798324849	1.035485221	0.028959995	0.642280609
CEBPA	SFTPB	Ct1	Cg46	0.34925945	0.344576438	0.318228522	0.755932329	0.997326503	0.028873081	0.642039341
FOXO1	WWTR1	Ct12	Cg21	0.362894737	0.3625	0.262960526	0.729166667	1.14278033	0.028824966	0.641905505
TAXCREB	JUN	Ct3	Cg21	0.279210526	0.462838646	0.334010906	0.72625	0.919462632	0.028823206	0.641900605
IRF	GADD45G	Ct8	Cg55	0.353333333	0.330555556	0.35	0.682916667	1.028880575	0.028723	0.641621228
SREBP	CDKN2B	Ct0	Cg21	0.364379741	0.360541042	0.290205222	0.726999375	1.035485221	0.028700674	0.641558868
IRF1	GADD45G	Ct8	Cg55	0.353333333	0.330555556	0.35	0.682916667	1.020267502	0.028482551	0.640947356
LXR	FDPS	Ct0	Cg29	0.3525	0.342802523	0.381998688	0.6325	0.972777906	0.028401366	0.640718706
ETS1	CTGF	Ct9	Cg48	0.366843155	0.397970966	0.251031052	0.776956449	0.995273902	0.028339915	0.640545255
CEBPA	IER3	Ct1	Cg51	0.360718569	0.358156243	0.306960528	0.715283849	0.997326503	0.028290416	0.6404053
NFAT	QK	Ct8	Cg22	0.40875	0.306666667	0.33875	0.6425	1.035485221	0.028250145	0.640291276
NFKAPPAB65	VEGFA	Ct3	Cg32	0.308333333	0.477962875	0.271030939	0.765	0.919462632	0.028095	0.63985067
FOXO1	SOX2	Ct12	Cg21	0.362894737	0.386944444	0.262960526	0.664166667	1.14278033	0.028025907	0.639653764
CEBP	CBFA2T3	Ct1	Cg21	0.483623286	0.213252417	0.375924296	0.674314313	1.068950332	0.027946116	0.639425841
CEBPA	FOXO3	Ct1	Cg21	0.369588198	0.298561203	0.375924296	0.673295903	0.997326503	0.027854489	0.639163401
CEBP	ME1	Ct1	Cg32	0.415622521	0.287883443	0.31884094	0.677787583	1.068950332	0.027640187	0.638546637
STAT	CYP2E1	Ct3	Cg40	0.406071034	0.363754247	0.227023678	0.78813137	1.044536837	0.027606008	0.638447884
NFE2	MYB	Ct6	Cg21	0.314824561	0.41625	0.265964912	0.79125	0.995273902	0.027447547	0.637988635
TAXCREB	BEX2	Ct3	Cg47	0.385	0.296446794	0.412874742	0.6325	0.919462632	0.027404408	0.637863207
CEBP	ANKIB1	Ct1	Cg21	0.483623286	0.208595025	0.375924296	0.675821269	1.068950332	0.027396869	0.63784127
SREBP	CEBPA	Ct0	Cg21	0.364379741	0.339376287	0.290205222	0.736667954	1.035485221	0.027375157	0.637778064
NFAT	SERPINF1	Ct8	Cg46	0.371166667	0.339166667	0.2785	0.75375	1.035485221	0.027363936	0.637745378
CEBP	KLF9	Ct1	Cg21	0.483623286	0.21716925	0.375924296	0.647251938	1.068950332	0.02731724	0.63760924
NFAT	SFTPB	Ct8	Cg46	0.371166667	0.338333333	0.2785	0.7525	1.035485221	0.027251434	0.637417042
CEBP	CYP2E1	Ct1	Cg40	0.46076387	0.30741595	0.227175913	0.789936963	1.068950332	0.027171716	0.637183663
TAXCREB	TGM2	Ct3	Cg16	0.275	0.435490405	0.354816799	0.69375	0.919462632	0.027105195	0.636988464
TAXCREB	MBP	Ct3	Cg16	0.275	0.425743509	0.354816799	0.70625	0.919462632	0.026975993	0.63660813
STAT	MAPK14	Ct3	Cg22	0.339157509	0.389021075	0.25346917	0.771031613	1.044536837	0.026933677	0.636483217
NFAT	VCAM1	Ct8	Cg25	0.284333333	0.446111111	0.305888889	0.669166667	1.035485221	0.026885166	0.636339805
GATA3	KIT	Ct5	Cg24	0.333333333	0.3875	0.259583333	0.75	1.068950332	0.026881039	0.636327593
CEBP	ABCC3	Ct1	Cg4	0.462707977	0.262383917	0.292360873	0.705954604	1.068950332	0.026785376	0.636044086
NFKAPPAB65	AGER	Ct3	Cg36	0.315	0.41867974	0.318926034	0.68875	0.919462632	0.026636562	0.635601291
ATF4	SOX2	Ct1	Cg21	0.274561404	0.396359858	0.375924296	0.659166667	0.987087907	0.026618318	0.635546859
ETS1	WWTR1	Ct9	Cg21	0.343625089	0.324082371	0.356500761	0.671540223	0.995273902	0.026534773	0.635297173
TAXCREB	WWTR1	Ct3	Cg21	0.279210526	0.433758348	0.334010906	0.711666667	0.919462632	0.02646982	0.635102575
GATA3	MAPK14	Ct5	Cg22	0.3125	0.444166667	0.235416667	0.75	1.068950332	0.026197025	0.634280701
ETS1	CBFA2T3	Ct9	Cg21	0.343625089	0.324364744	0.356500761	0.66238045	0.995273902	0.026195645	0.634276523
STAT	CHI3L3	Ct3	Cg11	0.399895624	0.360462383	0.222789282	0.780693575	1.044536837	0.026188177	0.634253916
ETS	CBFA2T3	Ct9	Cg21	0.344298246	0.324364744	0.356500761	0.666666667	0.983002302	0.026091088	0.633959514
ETS	WWTR1	Ct9	Cg21	0.344298246	0.324082371	0.356500761	0.666666667	0.983002302	0.026068375	0.633890502
STAT6	SREBF1	Ct9	Cg21	0.381578947	0.279861959	0.356500761	0.655	1.044536837	0.026046765	0.633824795
NFAT	GADD45G	Ct8	Cg55	0.343333333	0.330555556	0.35	0.63	1.035485221	0.025912716	0.633416127
CEBPA	FASN	Ct1	Cg29	0.34312947	0.386149783	0.249864091	0.784612338	0.997326503	0.025906584	0.63339739
NFAT	PLD1	Ct8	Cg30	0.3425	0.34	0.283611111	0.755	1.035485221	0.025819843	0.633131904
NFKAPPAB65	AHR	Ct3	Cg21	0.260219298	0.44865432	0.334010906	0.72	0.919462632	0.025815384	0.633118236
HNF4ALPHA	SPP1	Ct2	Cg55	0.291666667	0.451111111	0.292638889	0.666666667	1.005577697	0.025812302	0.633108788
STAT	TSHB	Ct3	Cg11	0.399895624	0.34363559	0.222789282	0.807120051	1.044536837	0.025810771	0.633104095
CEBP	SIVA1	Ct1	Cg21	0.483623286	0.205126252	0.375924296	0.645719689	1.068950332	0.025741295	0.632890825
STAT	CDKN2B	Ct3	Cg21	0.462602895	0.225806918	0.334010906	0.705377044	1.044536837	0.025706995	0.632785348
STAT	VCAM1	Ct3	Cg25	0.304982232	0.469502854	0.220994077	0.776337614	1.044536837	0.025660659	0.632642662
CEBP	FAH	Ct1	Cg21	0.483623286	0.198175168	0.375924296	0.666131376	1.068950332	0.025655132	0.632625628
STAT6	PTPRD	Ct9	Cg28	0.309722222	0.411077012	0.287504188	0.670416667	1.044536837	0.025633523	0.632558997
ETS1	STAT3	Ct9	Cg21	0.343625089	0.392554692	0.356500761	0.533832038	0.995273902	0.025550109	0.632301328
TAXCREB	AHR	Ct3	Cg21	0.279210526	0.44865432	0.334010906	0.66375	0.919462632	0.025535414	0.63225586
ERR1	SPP1	Ct2	Cg55	0.25625	0.451111111	0.292638889	0.75	1.003507638	0.025460175	0.632022694
AML	JUN	Ct10	Cg21	0.324692982	0.452361111	0.233026316	0.784375	0.947867173	0.025446869	0.631981398
NFKAPPAB65	DTNA	Ct3	Cg43	0.376666667	0.338058441	0.320736453	0.674166667	0.919462632	0.025316208	0.631574856
STAT6	MAPK14	Ct9	Cg22	0.31375	0.406002689	0.2447809	0.77625	1.044536837	0.02528224	0.631468866
NFKAPPAB65	KDR	Ct3	Cg20	0.304444444	0.415785413	0.284909161	0.76125	0.919462632	0.02524324	0.631347025
SREBP	WWTR1	Ct0	Cg21	0.364379741	0.332820433	0.290205222	0.691778767	1.035485221	0.025210448	0.631244446
HNF3B	SOX2	Ct12	Cg21	0.296184211	0.386944444	0.262960526	0.81625	1.020267502	0.025097954	0.630891667
STAT	HSPA4L	Ct3	Cg16	0.46778373	0.203216484	0.354816799	0.712324725	1.044536837	0.025096317	0.630886523
HNF3B	MAPK14	Ct12	Cg22	0.29	0.425	0.305208333	0.65375	1.020267502	0.025090486	0.630868196
STAT	ANXA8	Ct3	Cg42	0.416651194	0.316532187	0.258605954	0.703964947	1.044536837	0.025078631	0.630830928
TAXCREB	SREBF1	Ct3	Cg21	0.279210526	0.440538372	0.334010906	0.66125	0.919462632	0.024979052	0.63051728
FOXP3	JUN	Ct6	Cg21	0.217105263	0.53375	0.265964912	0.75	1.0797751	0.024958999	0.630453986
NFKAPPAB65	JUN	Ct3	Cg21	0.260219298	0.462838646	0.334010906	0.67	0.919462632	0.024782131	0.629893797
NFKAPPAB65	WWTR1	Ct3	Cg21	0.260219298	0.433758348	0.334010906	0.711666667	0.919462632	0.024669407	0.629534939
CEBPA	FABP5	Ct1	Cg46	0.34925945	0.328889695	0.318228522	0.674792271	0.997326503	0.02460056	0.629315059
CEBP	LPCAT1	Ct1	Cg46	0.44925945	0.229681733	0.318228522	0.6997613	1.068950332	0.024562368	0.629192849
CEBP	SERPINF1	Ct1	Cg46	0.44925945	0.23740369	0.318228522	0.676802768	1.068950332	0.024555198	0.629169889
STAT	TCFCP2L1	Ct3	Cg21	0.462602895	0.209772009	0.334010906	0.724658013	1.044536837	0.024534284	0.629102881
ATF4	ETS1	Ct1	Cg21	0.274561404	0.351889189	0.375924296	0.68375	0.987087907	0.024513142	0.629035089
STAT6	LEPR	Ct9	Cg28	0.309722222	0.348956831	0.287504188	0.755	1.044536837	0.02450524	0.629009739
IRF1	CEBPA	Ct8	Cg21	0.362149123	0.285	0.386447368	0.59875	1.020267502	0.024365887	0.628561504
NFAT	ABCC3	Ct8	Cg4	0.325416667	0.345	0.30625	0.684166667	1.035485221	0.024357954	0.628535917
NFKAPPAB65	SREBF1	Ct3	Cg21	0.260219298	0.440538372	0.334010906	0.691666667	0.919462632	0.024350889	0.628513127
SREBP	SOAT1	Ct0	Cg54	0.325745174	0.358533182	0.251674671	0.798324849	1.035485221	0.024297993	0.628342305
IRF1	RCAN1	Ct8	Cg22	0.319375	0.346666667	0.33875	0.63125	1.020267502	0.024155039	0.627879016
NFKAPPAB65	SPP1	Ct3	Cg55	0.28625	0.408051373	0.351022713	0.64	0.919462632	0.024127349	0.627789
AML	WWTR1	Ct10	Cg21	0.324692982	0.411527778	0.233026316	0.809375	0.947867173	0.023887698	0.62700613
MYOGENIN	SPP1	Ct7	Cg55	0.291666667	0.402222222	0.331944444	0.666666667	0.919462632	0.023870477	0.626949609
ETS1	PTPRD	Ct9	Cg28	0.275012563	0.411077012	0.287504188	0.737865518	0.995273902	0.023869303	0.626945755
FOXO1	TCFCP2L1	Ct12	Cg21	0.362894737	0.32125	0.262960526	0.68125	1.14278033	0.02386622	0.626935633
SREBP1	WWTR1	Ct0	Cg21	0.377537636	0.332820433	0.290205222	0.629278767	1.035485221	0.023760876	0.626589055
NFAT	CYP2E1	Ct8	Cg40	0.32125	0.340833333	0.277083333	0.75625	1.035485221	0.023757727	0.626578678
NFKAPPAB65	GSN	Ct3	Cg43	0.376666667	0.303414464	0.320736453	0.7025	0.919462632	0.023676756	0.62631134
PEBP	SPP1	Ct10	Cg55	0.239166667	0.478611111	0.330555556	0.674166667	0.919462632	0.023454666	0.62557395
FOXO1	QK	Ct12	Cg22	0.361875	0.285	0.305208333	0.65	1.14278033	0.023381692	0.625330329
SREBP1	DLK1	Ct0	Cg46	0.397569273	0.304985851	0.24449297	0.760194185	1.035485221	0.023336049	0.62517761
STAT	SCGB1A1	Ct3	Cg36	0.454278103	0.219172329	0.318926034	0.702508493	1.044536837	0.023300908	0.625059852
ATF4	WWTR1	Ct1	Cg21	0.274561404	0.344860467	0.375924296	0.661666667	0.987087907	0.023247614	0.624880968
NFE2	AHR	Ct6	Cg21	0.314824561	0.394166667	0.265964912	0.706666667	0.995273902	0.023212936	0.624764377
FOXO1	FOS	Ct12	Cg21	0.362894737	0.323472222	0.262960526	0.6575	1.14278033	0.023193524	0.624699045
FOXO1	STAT3	Ct12	Cg21	0.362894737	0.288472222	0.262960526	0.73375	1.14278033	0.023082673	0.624325053
CEBP	GNA14	Ct1	Cg13	0.357713153	0.339942955	0.253093585	0.701623883	1.068950332	0.02308256	0.624324672
ETS	CTGF	Ct9	Cg48	0.3125	0.397970966	0.251031052	0.75	0.983002302	0.023016785	0.624102011
STAT	SIVA1	Ct3	Cg21	0.462602895	0.244675842	0.334010906	0.579513763	1.044536837	0.022884825	0.623653623
ETS	PTPRD	Ct9	Cg28	0.277777778	0.411077012	0.287504188	0.708333333	0.983002302	0.022858992	0.62356558
AML	ETS1	Ct10	Cg21	0.324692982	0.395277778	0.233026316	0.80625	0.947867173	0.022855855	0.623554884
ETS1	DLK1	Ct9	Cg46	0.308658797	0.381413429	0.281552932	0.692120144	0.995273902	0.02283278	0.623476157
IRF1	CTGF	Ct8	Cg48	0.348333333	0.313888889	0.304583333	0.670416667	1.020267502	0.022779069	0.623292636
CEBP	HCK	Ct1	Cg17	0.385363816	0.324807389	0.217835136	0.781522209	1.068950332	0.022778421	0.62329042
CEBP	LIPA	Ct1	Cg51	0.360718569	0.293662428	0.306960528	0.655246821	1.068950332	0.022775183	0.623279343
CEBP	QK	Ct1	Cg22	0.364131419	0.311565477	0.284282057	0.659299108	1.068950332	0.02272987	0.6231242
CEBP	FGFR2	Ct1	Cg56	0.479467243	0.23021213	0.242561495	0.792659098	1.068950332	0.022685742	0.622972854
ATF4	MYB	Ct1	Cg21	0.274561404	0.383529128	0.375924296	0.579166667	0.987087907	0.022630681	0.622783651
STAT	SPHK1	Ct3	Cg20	0.376671926	0.273980051	0.284909161	0.736386743	1.044536837	0.022616132	0.622733589
GATA3	CEBPA	Ct5	Cg21	0.274122807	0.4075	0.251666667	0.75	1.068950332	0.022538098	0.622464601
STAT6	ABCC3	Ct9	Cg4	0.340833333	0.345556403	0.258611535	0.708333333	1.044536837	0.022535663	0.622456193
GATA3	JUN	Ct5	Cg21	0.274122807	0.40625	0.251666667	0.75	1.068950332	0.022468963	0.622225605
STAT	SFTPB	Ct3	Cg46	0.354584468	0.306412319	0.258028156	0.767118479	1.044536837	0.022463594	0.622207017
STAT6	ANKIB1	Ct9	Cg21	0.381578947	0.242248217	0.356500761	0.65	1.044536837	0.022373945	0.621896083
CEBPA	ME1	Ct1	Cg32	0.360066965	0.287883443	0.31884094	0.677787583	0.997326503	0.022341124	0.621781974
IRF1	QK	Ct8	Cg22	0.319375	0.306666667	0.33875	0.65875	1.020267502	0.022298799	0.621634608
FOXO1	FHL1	Ct12	Cg22	0.361875	0.274583333	0.305208333	0.64125	1.14278033	0.022223849	0.621373045
STAT	TNFRSF21	Ct3	Cg8	0.421149156	0.298769619	0.2260312	0.745654428	1.044536837	0.022151448	0.621119644
IRF	SH3D19	Ct8	Cg25	0.316666667	0.333333333	0.305888889	0.666666667	1.028880575	0.022147184	0.621104697
STAT6	DTNA	Ct9	Cg43	0.315416667	0.318737793	0.308564576	0.680416667	1.044536837	0.022047684	0.620755207
CEBPA	PCX	Ct1	Cg4	0.337707977	0.32233783	0.292360873	0.694253373	0.997326503	0.022035718	0.620713085
SREBP1	6330416G13RIK	Ct0	Cg49	0.473976776	0.212737198	0.297925888	0.708362198	1.035485221	0.022034745	0.620709658
IRF	RCAN1	Ct8	Cg22	0.288125	0.346666667	0.33875	0.63125	1.028880575	0.021975496	0.620500786
AML	CBFA2T3	Ct10	Cg21	0.324692982	0.388333333	0.233026316	0.78875	0.947867173	0.021966932	0.620470552
IRF1	SH3D19	Ct8	Cg25	0.316666667	0.333333333	0.305888889	0.666666667	1.020267502	0.021961783	0.620452372
STAT	SERPINF1	Ct3	Cg46	0.354584468	0.340002589	0.258028156	0.675003883	1.044536837	0.021933052	0.620350852
SREBP1	KLF9	Ct0	Cg21	0.377537636	0.280593783	0.290205222	0.688927117	1.035485221	0.021931115	0.620344003
NFKAPPAB65	DDR1	Ct3	Cg7	0.291875	0.398569994	0.294071457	0.69625	0.919462632	0.021900482	0.620235626
GATA3	AHR	Ct5	Cg21	0.274122807	0.395416667	0.251666667	0.75	1.068950332	0.021869791	0.620126911
SREBP	DLK1	Ct0	Cg46	0.372569273	0.304985851	0.24449297	0.760194185	1.035485221	0.021868629	0.620122792
ETS1	SREBF1	Ct9	Cg21	0.343625089	0.279861959	0.356500761	0.639792939	0.995273902	0.021830881	0.61998889
CEBPA	TCFCP2L1	Ct1	Cg21	0.369588198	0.259427107	0.375924296	0.60582033	0.997326503	0.021777852	0.619800441
CEBP	B3GNT2	Ct1	Cg56	0.479467243	0.25491086	0.242561495	0.686808145	1.068950332	0.021765172	0.619755319
STAT6	FOXO3	Ct9	Cg21	0.381578947	0.231904863	0.356500761	0.66	1.044536837	0.021748155	0.619694729
FOXO4	MAPK14	Ct12	Cg22	0.25	0.425	0.305208333	0.625	1.071584713	0.021718601	0.619589403
FOXO1	KLF9	Ct12	Cg21	0.362894737	0.282638889	0.262960526	0.704166667	1.14278033	0.021704079	0.619537603
IRF1	PDIA5	Ct8	Cg48	0.348333333	0.295277778	0.304583333	0.677916667	1.020267502	0.021668173	0.619409394
STAT6	SIVA1	Ct9	Cg21	0.381578947	0.236806116	0.356500761	0.64375	1.044536837	0.021661014	0.619383808
STAT	ITGA3	Ct3	Cg7	0.424089372	0.234710896	0.294071457	0.708316344	1.044536837	0.021656813	0.61936879
HEB	CTGF	Ct7	Cg48	0.375	0.296666667	0.25375	0.75	1.01814288	0.021556391	0.619009063
STAT6	DLK1	Ct9	Cg46	0.269333333	0.381413429	0.281552932	0.713333333	1.044536837	0.021550752	0.618988817
ETS	KIT	Ct9	Cg24	0.333333333	0.355267602	0.246795584	0.75	0.983002302	0.021547036	0.618975475
IRF	ABCC3	Ct8	Cg4	0.296666667	0.345	0.30625	0.666666667	1.028880575	0.02149996	0.618806272
ETS	DTNA	Ct9	Cg43	0.333333333	0.318737793	0.308564576	0.666666667	0.983002302	0.021484322	0.618749992
CEBP	MBP	Ct1	Cg16	0.340723251	0.334956572	0.25807476	0.681217429	1.068950332	0.021447619	0.618617762
STAT	DLK1	Ct3	Cg46	0.354584468	0.355140495	0.258028156	0.630627409	1.044536837	0.021403441	0.618458341
CEBP	MEG3	Ct1	Cg51	0.360718569	0.269062912	0.306960528	0.670547184	1.068950332	0.021354615	0.618281807
IRF1	ABCC3	Ct8	Cg4	0.296666667	0.345	0.30625	0.666666667	1.020267502	0.021319977	0.618156361
ATF4	SREBF1	Ct1	Cg21	0.274561404	0.385557272	0.375924296	0.5425	0.987087907	0.021310044	0.618120353
STAT6	CHI3L3	Ct9	Cg11	0.302777778	0.352486893	0.252489872	0.75625	1.044536837	0.021286295	0.618034203
TAXCREB	ETS1	Ct3	Cg21	0.279210526	0.370471358	0.334010906	0.67	0.919462632	0.021284133	0.618026354
FOXO4	FOXO3	Ct12	Cg21	0.25	0.402361111	0.262960526	0.75	1.071584713	0.021258584	0.617933574
CEBPA	LIPA	Ct1	Cg51	0.360718569	0.293662428	0.306960528	0.655246821	0.997326503	0.021249157	0.617899313
ATF3	JUN	Ct0	Cg21	0.214780702	0.455026979	0.290205222	0.79	0.947867173	0.021237931	0.617858499
ETS	KDR	Ct9	Cg20	0.319444444	0.4277238	0.210067841	0.75	0.983002302	0.0211609	0.617577928
ETS	SREBF1	Ct9	Cg21	0.344298246	0.279861959	0.356500761	0.625	0.983002302	0.021104433	0.617371691
ATF4	PRDM1	Ct1	Cg21	0.274561404	0.343312872	0.375924296	0.6	0.987087907	0.020986357	0.616938867
HNF3B	FOXO3	Ct12	Cg21	0.296184211	0.402361111	0.262960526	0.655416667	1.020267502	0.020955595	0.616825756
STAT	FAH	Ct3	Cg21	0.462602895	0.18942448	0.334010906	0.68538672	1.044536837	0.020953884	0.616819462
IRF	USP18	Ct8	Cg0	0.307	0.350833333	0.248	0.76125	1.028880575	0.020921036	0.616698508
STAT	CBFA2T3	Ct3	Cg21	0.462602895	0.193175277	0.334010906	0.671012915	1.044536837	0.02092065	0.616697087
NFAT	DTNA	Ct8	Cg43	0.299166667	0.335833333	0.299166667	0.670416667	1.035485221	0.020865986	0.616495434
HNF3B	WWTR1	Ct12	Cg21	0.296184211	0.3625	0.262960526	0.722916667	1.020267502	0.020823933	0.616339988
CEBP	GADD45G	Ct1	Cg55	0.430427193	0.208023497	0.332784795	0.652267623	1.068950332	0.020775855	0.616161934
TAXCREB	SOX2	Ct3	Cg21	0.279210526	0.377896044	0.334010906	0.640416667	0.919462632	0.020752073	0.616073724
HEB	GADD45G	Ct7	Cg55	0.375	0.261666667	0.331944444	0.625	1.01814288	0.020726875	0.615980165
HNF4ALPHA	DTNA	Ct2	Cg43	0.416666667	0.3075	0.240833333	0.666666667	1.005577697	0.02068592	0.615827893
FREAC2	MAPK14	Ct12	Cg22	0.25	0.425	0.305208333	0.6425	0.991177076	0.02065141	0.615699376
CEBP	KIT	Ct1	Cg24	0.336286722	0.347651375	0.224005963	0.737405198	1.068950332	0.020643198	0.615668766
IRF	DTNA	Ct8	Cg43	0.299166667	0.335833333	0.299166667	0.666666667	1.028880575	0.020616926	0.61557077
FOXP3	SPP1	Ct6	Cg55	0.291666667	0.333333333	0.294166667	0.666666667	1.0797751	0.020587379	0.615460424
FOXO1	PRDM1	Ct12	Cg21	0.362894737	0.285833333	0.262960526	0.66	1.14278033	0.020572676	0.615405466
CEBP	SCGB1A1	Ct1	Cg36	0.37616303	0.294590823	0.230775353	0.752193118	1.068950332	0.020562297	0.615366647
IRF1	DTNA	Ct8	Cg43	0.299166667	0.335833333	0.299166667	0.666666667	1.020267502	0.020444336	0.614924257
NFAT	ME1	Ct8	Cg32	0.344166667	0.263333333	0.339722222	0.6375	1.035485221	0.020324632	0.614473045
ETS1	FGFR2	Ct9	Cg56	0.315676468	0.323490731	0.292031045	0.68356943	0.995273902	0.020288892	0.614337874
IRF	QK	Ct8	Cg22	0.288125	0.306666667	0.33875	0.65875	1.028880575	0.020286747	0.614329757
SREBP1	SOX2	Ct0	Cg21	0.377537636	0.270703543	0.290205222	0.659036877	1.035485221	0.020240118	0.614153073
IRF	CTGF	Ct8	Cg48	0.306666667	0.313888889	0.304583333	0.670416667	1.028880575	0.020223598	0.614090392
STAT6	KLF9	Ct9	Cg21	0.381578947	0.239157633	0.356500761	0.595	1.044536837	0.020219473	0.614074736
SREBP1	SIVA1	Ct0	Cg21	0.377537636	0.25365638	0.290205222	0.70240638	1.035485221	0.020213598	0.614052427
IRF	LGALS9	Ct8	Cg50	0.316666667	0.333333333	0.247222222	0.75	1.028880575	0.020137003	0.613761092
ETS	GSN	Ct9	Cg43	0.333333333	0.298391359	0.308564576	0.666666667	0.983002302	0.020112883	0.61366915
SREBP	6330416G13RIK	Ct0	Cg49	0.473976776	0.212737198	0.297925888	0.645862198	1.035485221	0.020090582	0.613584053
NFE2	FOS	Ct6	Cg21	0.314824561	0.337916667	0.265964912	0.712916667	0.995273902	0.020076313	0.613529562
NFAT	SH3D19	Ct8	Cg25	0.284333333	0.333333333	0.305888889	0.666666667	1.035485221	0.020013492	0.613289259
STAT6	TCFCP2L1	Ct9	Cg21	0.381578947	0.233840765	0.356500761	0.6	1.044536837	0.019936095	0.612992291
CEBPA	MEG3	Ct1	Cg51	0.360718569	0.269062912	0.306960528	0.670547184	0.997326503	0.019923772	0.612944915
SREBP	KLF9	Ct0	Cg21	0.364379741	0.280593783	0.290205222	0.64726045	1.035485221	0.019886597	0.612801837
ETS1	S100G	Ct9	Cg44	0.312967823	0.326489881	0.283581867	0.689318155	0.995273902	0.019879717	0.612775334
FOXO3	QK	Ct12	Cg22	0.350625	0.285	0.305208333	0.6425	1.011825352	0.019827265	0.612573002
SREBP1	FOS	Ct0	Cg21	0.377537636	0.274824979	0.290205222	0.634824979	1.035485221	0.019793363	0.612441975
CEBP	CD36	Ct1	Cg12	0.395737018	0.278774273	0.227574678	0.736580705	1.068950332	0.019767929	0.612343548
P53	SOX2	Ct4	Cg21	0.28995614	0.449166667	0.220687135	0.71125	0.96661682	0.019760297	0.612313993
NFKAPPAB65	ETS1	Ct3	Cg21	0.260219298	0.370471358	0.334010906	0.665	0.919462632	0.019688404	0.612035079
SREBP1	MTCH2	Ct0	Cg54	0.388245174	0.292744489	0.251674671	0.663994489	1.035485221	0.019667207	0.611952672
TAXCREB	GADD45G	Ct3	Cg55	0.3275	0.293994053	0.351022713	0.6325	0.919462632	0.0196553	0.61190635
STAT	HCK	Ct3	Cg17	0.43657862	0.251650734	0.213303984	0.799976101	1.044536837	0.019582152	0.611621229
IRF	ME1	Ct8	Cg32	0.3375	0.263333333	0.339722222	0.62875	1.028880575	0.019531992	0.611425176
CEBPA	KLF9	Ct1	Cg21	0.369588198	0.21716925	0.375924296	0.647251938	0.997326503	0.019477246	0.611210692
HNF3B	CDKN2B	Ct12	Cg21	0.296184211	0.353055556	0.262960526	0.694166667	1.020267502	0.019474814	0.611201154
P53	MBP	Ct4	Cg16	0.401666667	0.275	0.24037037	0.75875	0.96661682	0.019472982	0.611193967
STAT	CD38	Ct3	Cg26	0.32882952	0.327447109	0.254795025	0.678670663	1.044536837	0.019448483	0.611097796
P53	TGM2	Ct4	Cg16	0.401666667	0.295277778	0.24037037	0.705	0.96661682	0.019427681	0.611016051
CEBPA	GADD45G	Ct1	Cg55	0.430427193	0.208023497	0.332784795	0.652267623	0.997326503	0.019383792	0.610843341
IRF1	ME1	Ct8	Cg32	0.3375	0.263333333	0.339722222	0.62875	1.020267502	0.019368484	0.610783017
NFE2	SPP1	Ct6	Cg55	0.296666667	0.333333333	0.294166667	0.666666667	0.995273902	0.019301556	0.610518796
FOXO1	RCAN1	Ct12	Cg22	0.361875	0.23625	0.305208333	0.64625	1.14278033	0.019270372	0.610395414
STAT6	GSN	Ct9	Cg43	0.315416667	0.298391359	0.308564576	0.635	1.044536837	0.019262579	0.610364553
NFAT	MBP	Ct8	Cg16	0.348888889	0.354166667	0.23537037	0.63875	1.035485221	0.019236295	0.610260385
NFAT	KDR	Ct8	Cg20	0.322222222	0.310833333	0.272592593	0.680416667	1.035485221	0.019236053	0.610259426
LEF1TCF1	SREBF1	Ct2	Cg21	0.256973684	0.4175	0.223333333	0.77625	1.031066763	0.019177283	0.610026055
SREBP	FOS	Ct0	Cg21	0.364379741	0.274824979	0.290205222	0.634824979	1.035485221	0.019103527	0.60973229
SREBP	ENPP2	Ct0	Cg49	0.473976776	0.19057577	0.297925888	0.68432577	1.035485221	0.019069521	0.609596512
GATA3	MYB	Ct5	Cg21	0.274122807	0.34375	0.251666667	0.75	1.068950332	0.0190122	0.60936716
CEBP	S100G	Ct1	Cg44	0.365078059	0.26896706	0.257829817	0.701725295	1.068950332	0.018990772	0.609281271
TAXCREB	MYB	Ct3	Cg21	0.279210526	0.335749412	0.334010906	0.65875	0.919462632	0.018965417	0.609179529
GATA3	SREBF1	Ct5	Cg21	0.274122807	0.385416667	0.251666667	0.666666667	1.068950332	0.018948185	0.609110314
SREBP1	DTNA	Ct0	Cg43	0.284856073	0.341676727	0.258990536	0.72563506	1.035485221	0.018940304	0.609078637
NFAT	CAR8	Ct8	Cg32	0.344166667	0.25	0.339722222	0.625	1.035485221	0.018917193	0.608985688
FOXO3	FHL1	Ct12	Cg22	0.350625	0.274583333	0.305208333	0.635	1.011825352	0.018879597	0.60883427
ETS	GADD45G	Ct9	Cg55	0.375	0.235979221	0.347184412	0.625	0.983002302	0.018875558	0.608817987
FOXO1	JUN	Ct12	Cg21	0.362894737	0.296944444	0.262960526	0.581666667	1.14278033	0.01883577	0.60865742
CEBP	SLC34A2	Ct1	Cg44	0.365078059	0.276930507	0.257829817	0.67519788	1.068950332	0.018813876	0.608568941
CEBP	TACSTD2	Ct1	Cg13	0.357713153	0.29492019	0.253093585	0.658690143	1.068950332	0.01880006	0.608513062
CEBPA	QK	Ct1	Cg22	0.322464753	0.311565477	0.284282057	0.659299108	0.997326503	0.018780229	0.608432788
ETS	DLK1	Ct9	Cg46	0.266666667	0.381413429	0.281552932	0.666666667	0.983002302	0.018766706	0.608378006
ETS	TMPRSS2	Ct9	Cg8	0.361111111	0.281418317	0.250152098	0.75	0.983002302	0.01874188	0.60827735
NFE2	SOX2	Ct6	Cg21	0.314824561	0.315833333	0.265964912	0.711666667	0.995273902	0.018731397	0.608234807
FOXO3	FOXO3	Ct12	Cg21	0.215263158	0.402361111	0.262960526	0.8125	1.011825352	0.018724283	0.608205928
LXR	JUN	Ct0	Cg21	0.204122807	0.455026979	0.290205222	0.7125	0.972777906	0.018682391	0.608035671
ETS1	KLF9	Ct9	Cg21	0.343625089	0.239157633	0.356500761	0.63873645	0.995273902	0.018624897	0.607801456
NFKAPPAB65	CD38	Ct3	Cg26	0.323611111	0.327447109	0.254795025	0.75	0.919462632	0.018618765	0.607776438
IRF1	PTPRD	Ct8	Cg28	0.273333333	0.373611111	0.249537037	0.715833333	1.020267502	0.018611157	0.607745387
LXR	SREBF1	Ct0	Cg21	0.204122807	0.480625	0.290205222	0.66875	0.972777906	0.01852169	0.607379424
AMEF2	QK	Ct12	Cg22	0.32875	0.285	0.305208333	0.64625	1.001442807	0.018506902	0.607318785
STAT6	TGM2	Ct9	Cg16	0.32	0.334551839	0.249945869	0.662083333	1.044536837	0.018505285	0.607312154
ATF4	VEGFA	Ct1	Cg32	0.180833333	0.469508186	0.31884094	0.6925	0.987087907	0.018504244	0.607307883
STAT	FOXO3	Ct3	Cg21	0.462602895	0.165864966	0.334010906	0.688797449	1.044536837	0.018439067	0.607040083
IRF	CAR8	Ct8	Cg32	0.3375	0.25	0.339722222	0.625	1.028880575	0.018432436	0.607012789
NFKAPPAB65	DAG1	Ct3	Cg7	0.291875	0.336511328	0.294071457	0.69125	0.919462632	0.018357718	0.606704667
STAT	AQP1	Ct3	Cg7	0.424089372	0.206493612	0.294071457	0.680990418	1.044536837	0.018318151	0.60654106
ATF4	FOXO3	Ct1	Cg21	0.274561404	0.298561203	0.375924296	0.60125	0.987087907	0.018288756	0.60641931
CEBP	CAR8	Ct1	Cg32	0.415622521	0.19913119	0.31884094	0.648098393	1.068950332	0.018281462	0.606389069
IRF1	CAR8	Ct8	Cg32	0.3375	0.25	0.339722222	0.625	1.020267502	0.018278132	0.606375264
ETS	ANKIB1	Ct9	Cg21	0.344298246	0.242248217	0.356500761	0.625	0.983002302	0.018267975	0.606333134
CEBP	LCN2	Ct1	Cg13	0.357713153	0.247742549	0.253093585	0.758723579	1.068950332	0.01819105	0.606013389
FOXO4	SOX2	Ct12	Cg21	0.25	0.386944444	0.262960526	0.666666667	1.071584713	0.01817249	0.605936068
CEBPA	CBFA2T3	Ct1	Cg21	0.369588198	0.213252417	0.375924296	0.611814313	0.997326503	0.018078793	0.605544663
OSF2	JUN	Ct10	Cg21	0.235087719	0.452361111	0.233026316	0.725	1.005577697	0.018066491	0.605493139
LMO2COM	GADD45G	Ct7	Cg55	0.329166667	0.261666667	0.331944444	0.6425	0.983002302	0.018057488	0.605455412
ETS	FGFR2	Ct9	Cg56	0.291666667	0.323490731	0.292031045	0.666666667	0.983002302	0.018056806	0.605452556
IRF	PDIA5	Ct8	Cg48	0.306666667	0.295277778	0.304583333	0.63625	1.028880575	0.018054948	0.605444766
ETS	KLF9	Ct9	Cg21	0.344298246	0.239157633	0.356500761	0.625	0.983002302	0.018034914	0.60536075
FOXO1	CBFA2T3	Ct12	Cg21	0.362894737	0.232638889	0.262960526	0.710416667	1.14278033	0.018023098	0.605311159
AMEF2	FHL1	Ct12	Cg22	0.32875	0.274583333	0.305208333	0.65	1.001442807	0.017933945	0.604936067
AMEF2	SOX2	Ct12	Cg21	0.243859649	0.386944444	0.262960526	0.721666667	1.001442807	0.017932545	0.604930163
STAT6	FAH	Ct9	Cg21	0.381578947	0.193897242	0.356500761	0.64875	1.044536837	0.01787383	0.604682227
HNF3B	ABCC3	Ct12	Cg4	0.355416667	0.292083333	0.253125	0.666666667	1.020267502	0.017873204	0.604679576
STAT6	SCGB1A1	Ct9	Cg36	0.291666667	0.32196042	0.273124714	0.666666667	1.044536837	0.017860055	0.604623953
ETS	SIVA1	Ct9	Cg21	0.344298246	0.236806116	0.356500761	0.625	0.983002302	0.017857585	0.604613503
ETS1	TCFCP2L1	Ct9	Cg21	0.343625089	0.233840765	0.356500761	0.625761148	0.995273902	0.0178409	0.604542858
NFAT	DLK1	Ct8	Cg46	0.371166667	0.25	0.2785	0.666666667	1.035485221	0.01783967	0.604537649
SREBP1	FAH	Ct0	Cg21	0.377537636	0.234905924	0.290205222	0.668655924	1.035485221	0.017819932	0.604454
IRF	OGN	Ct8	Cg2	0.251	0.380833333	0.240555556	0.7525	1.028880575	0.017803096	0.604382586
ETS	TGM2	Ct9	Cg16	0.305555556	0.334551839	0.249945869	0.708333333	0.983002302	0.017790649	0.604329748
STAT	PTGIS	Ct3	Cg41	0.36464371	0.263339973	0.25196457	0.702509959	1.044536837	0.017754205	0.604174866
CEBPA	ANKIB1	Ct1	Cg21	0.369588198	0.208595025	0.375924296	0.613321269	0.997326503	0.017727513	0.604061251
NFAT	PCX	Ct8	Cg4	0.325416667	0.2675	0.30625	0.64125	1.035485221	0.017701536	0.603950534
SREBP	SOX2	Ct0	Cg21	0.364379741	0.270703543	0.290205222	0.596536877	1.035485221	0.01768213	0.603867732
CEBP	ITM2A	Ct1	Cg13	0.357713153	0.272064088	0.253093585	0.671548066	1.068950332	0.017681614	0.603865526
ETS1	LEPR	Ct9	Cg28	0.275012563	0.348956831	0.287504188	0.643435246	0.995273902	0.017669159	0.60381234
CEBP	TGM2	Ct1	Cg16	0.340723251	0.275178227	0.25807476	0.681800337	1.068950332	0.017635026	0.603666414
ETS	TCFCP2L1	Ct9	Cg21	0.344298246	0.233840765	0.356500761	0.625	0.983002302	0.017633968	0.603661885
P53	CYP2E1	Ct4	Cg40	0.32875	0.301666667	0.242083333	0.75875	0.96661682	0.017608041	0.603550868
ETS1	VEGFA	Ct9	Cg32	0.19691376	0.454496392	0.293693476	0.672994588	0.995273902	0.017605769	0.603541133
SREBP1	FOXO3	Ct0	Cg21	0.377537636	0.227576025	0.290205222	0.680492691	1.035485221	0.017569498	0.603385569
NFAT	PTPRD	Ct8	Cg28	0.271388889	0.373611111	0.249537037	0.670416667	1.035485221	0.017564491	0.603364072
NFKAPPAB65	GADD45G	Ct3	Cg55	0.28625	0.293994053	0.351022713	0.64625	0.919462632	0.017553103	0.603315159
STAT6	GADD45G	Ct9	Cg55	0.321666667	0.235979221	0.347184412	0.6375	1.044536837	0.017548661	0.603296073
NFKAPPAB65	SOX2	Ct3	Cg21	0.260219298	0.377896044	0.334010906	0.580416667	0.919462632	0.017528569	0.603209686
ETS	FOXO3	Ct9	Cg21	0.344298246	0.231904863	0.356500761	0.625	0.983002302	0.017487981	0.603034917
SREBP1	MYB	Ct0	Cg21	0.377537636	0.230464182	0.290205222	0.667755849	1.035485221	0.017459448	0.602911843
HNF3B	TCFCP2L1	Ct12	Cg21	0.296184211	0.32125	0.262960526	0.68375	1.020267502	0.017454483	0.602890408
NFKAPPAB65	MYB	Ct3	Cg21	0.260219298	0.335749412	0.334010906	0.65	0.919462632	0.017440657	0.602830693
NFE2	KLF9	Ct6	Cg21	0.314824561	0.30625	0.265964912	0.68125	0.995273902	0.017386741	0.602597427
ETS1	ANKIB1	Ct9	Cg21	0.343625089	0.242248217	0.356500761	0.588372325	0.995273902	0.017378039	0.602559719
SREBP1	ENPP2	Ct0	Cg49	0.473976776	0.19057577	0.297925888	0.62182577	1.035485221	0.017327887	0.602342076
GATA3	ETS1	Ct5	Cg21	0.274122807	0.341666667	0.251666667	0.6875	1.068950332	0.017322226	0.602317475
SREBP1	EMP2	Ct0	Cg50	0.360982598	0.309619606	0.218366299	0.684619606	1.035485221	0.017301891	0.602229044
SREBP	AQP1	Ct0	Cg7	0.314783046	0.345729243	0.222391523	0.689479243	1.035485221	0.017279484	0.6021315
SREBP1	AQP1	Ct0	Cg7	0.314783046	0.345729243	0.222391523	0.689479243	1.035485221	0.017279484	0.6021315
AML	TGM2	Ct10	Cg16	0.277361111	0.391527778	0.219490741	0.764375	0.947867173	0.017269442	0.602087746
SREBP1	LPCAT1	Ct0	Cg46	0.397569273	0.243760395	0.24449297	0.703135395	1.035485221	0.017251434	0.60200923
SREBP	FAH	Ct0	Cg21	0.364379741	0.234905924	0.290205222	0.668655924	1.035485221	0.017198874	0.601779656
GATA3	CDKN2B	Ct5	Cg21	0.274122807	0.310416667	0.251666667	0.75	1.068950332	0.017168592	0.601647112
TAXCREB	DLK1	Ct3	Cg46	0.286	0.355140495	0.258028156	0.712083333	0.919462632	0.017159247	0.601606166
SREBP1	FABP5	Ct0	Cg46	0.397569273	0.260349485	0.24449297	0.654724485	1.035485221	0.017156883	0.601595806
STAT	ENPP2	Ct3	Cg49	0.313231704	0.366079053	0.213785568	0.669118579	1.044536837	0.01713349	0.601493208
NFAT	LPCAT1	Ct8	Cg46	0.371166667	0.255	0.2785	0.6275	1.035485221	0.017127421	0.601466575
P53	SREBF1	Ct4	Cg21	0.28995614	0.358333333	0.220687135	0.7725	0.96661682	0.017121798	0.601441888
ETS	LEPR	Ct9	Cg28	0.277777778	0.348956831	0.287504188	0.625	0.983002302	0.017121741	0.601441638
ETS1	DTNA	Ct9	Cg43	0.276943729	0.318737793	0.308564576	0.631023357	0.995273902	0.017106423	0.601374352
FOXO4	CDKN2B	Ct12	Cg21	0.25	0.353055556	0.262960526	0.6875	1.071584713	0.017099083	0.601342092
LXR	AHR	Ct0	Cg21	0.204122807	0.442515543	0.290205222	0.67	0.972777906	0.017084953	0.601279951
ETS	ABCC3	Ct9	Cg4	0.291666667	0.345556403	0.258611535	0.666666667	0.983002302	0.017081142	0.601263186
NFE2	TCFCP2L1	Ct6	Cg21	0.314824561	0.3025	0.265964912	0.6775	0.995273902	0.017079307	0.601255111
FOXO1	SREBF1	Ct12	Cg21	0.362894737	0.198055556	0.262960526	0.78875	1.14278033	0.017035716	0.601063074
FOXO4	WWTR1	Ct12	Cg21	0.25	0.3625	0.262960526	0.666666667	1.071584713	0.017024479	0.601013502
SREBP1	ETS1	Ct0	Cg21	0.377537636	0.213542939	0.290205222	0.702292939	1.035485221	0.017014253	0.600968366
HNF3B	FOS	Ct12	Cg21	0.296184211	0.323472222	0.262960526	0.66	1.020267502	0.016964749	0.600749517
SREBP	FOXO3	Ct0	Cg21	0.364379741	0.227576025	0.290205222	0.680492691	1.035485221	0.016957168	0.600715953
ETS1	SIVA1	Ct9	Cg21	0.343625089	0.236806116	0.356500761	0.586459174	0.995273902	0.016932405	0.600606226
ETS1	LPCAT1	Ct9	Cg46	0.308658797	0.289683803	0.281552932	0.674525704	0.995273902	0.016900675	0.600465425
FOXP3	AHR	Ct6	Cg21	0.217105263	0.394166667	0.265964912	0.6875	1.0797751	0.016895872	0.600444091
NFE2	CEBPA	Ct6	Cg21	0.314824561	0.3	0.265964912	0.675	0.995273902	0.016875653	0.600354229
CEBPA	KIT	Ct1	Cg24	0.294620055	0.347651375	0.224005963	0.737405198	0.997326503	0.016873664	0.600345382
ETS	S100G	Ct9	Cg44	0.277777778	0.326489881	0.283581867	0.666666667	0.983002302	0.016854232	0.600258916
SREBP	MYB	Ct0	Cg21	0.364379741	0.230464182	0.290205222	0.667755849	1.035485221	0.016850954	0.600244323
NFAT	FHL1	Ct8	Cg22	0.40875	0.185	0.33875	0.635	1.035485221	0.016843271	0.600210106
STAT6	FGFR2	Ct9	Cg56	0.26875	0.323490731	0.292031045	0.635	1.044536837	0.016839796	0.600194626
ETS	SCGB1A1	Ct9	Cg36	0.291666667	0.32196042	0.273124714	0.666666667	0.983002302	0.016807904	0.600052424
ETS1	MAPK14	Ct9	Cg22	0.253926032	0.406002689	0.2447809	0.666087367	0.995273902	0.016729674	0.599702604
FOXO1	ABCC3	Ct12	Cg4	0.296666667	0.292083333	0.253125	0.666666667	1.14278033	0.016710216	0.599615372
FOXO1	AHR	Ct12	Cg21	0.362894737	0.234583333	0.262960526	0.650416667	1.14278033	0.016638831	0.59929458
ETS1	GADD45G	Ct9	Cg55	0.344886569	0.235979221	0.347184412	0.591468831	0.995273902	0.016633542	0.599270767
HNF3B	QK	Ct12	Cg22	0.29	0.285	0.305208333	0.64625	1.020267502	0.016632359	0.599265439
NFAT	CHPT1	Ct8	Cg30	0.3425	0.260833333	0.283611111	0.63375	1.035485221	0.016626804	0.599240418
CEBPA	ABCC3	Ct1	Cg4	0.337707977	0.262383917	0.292360873	0.643454604	0.997326503	0.016624671	0.599230805
FOXO1	ETS1	Ct12	Cg21	0.362894737	0.2225	0.262960526	0.685	1.14278033	0.016620901	0.599213821
CEBPA	SIVA1	Ct1	Cg21	0.369588198	0.205126252	0.375924296	0.583219689	0.997326503	0.016577127	0.599016326
CEBPA	FAH	Ct1	Cg21	0.369588198	0.198175168	0.375924296	0.603631376	0.997326503	0.016575891	0.599010743
SREBP	MTCH2	Ct0	Cg54	0.325745174	0.292744489	0.251674671	0.663994489	1.035485221	0.016501165	0.598672523
CEBP	EMP2	Ct1	Cg50	0.291391906	0.327048997	0.237427937	0.681536748	1.068950332	0.01648424	0.598595732
STAT	IER3	Ct3	Cg51	0.34226504	0.283482717	0.240199458	0.675224075	1.044536837	0.016437389	0.598382803
ETS1	GSN	Ct9	Cg43	0.276943729	0.298391359	0.308564576	0.645920373	0.995273902	0.01639251	0.598178336
STAT	RCAN1	Ct3	Cg22	0.339157509	0.281949218	0.25346917	0.646673828	1.044536837	0.01637218	0.598085557
ATF3	STAT3	Ct0	Cg21	0.214780702	0.395599225	0.290205222	0.699166667	0.947867173	0.016341206	0.597944002
FOXO3	RCAN1	Ct12	Cg22	0.350625	0.23625	0.305208333	0.6375	1.011825352	0.016307855	0.597791318
ATF4	TCFCP2L1	Ct1	Cg21	0.274561404	0.259427107	0.375924296	0.615	0.987087907	0.01625497	0.597548654
FOXO1	MYB	Ct12	Cg21	0.362894737	0.225833333	0.262960526	0.65875	1.14278033	0.016223429	0.597403596
FOXP3	MYB	Ct6	Cg21	0.217105263	0.41625	0.265964912	0.625	1.0797751	0.016220427	0.597389773
TAXCREB	SERPINF1	Ct3	Cg46	0.286	0.340002589	0.258028156	0.7025	0.919462632	0.016206744	0.597326759
NFE2	STAT3	Ct6	Cg21	0.314824561	0.29125	0.265964912	0.66625	0.995273902	0.016171069	0.597162243
SREBP	LPCAT1	Ct0	Cg46	0.372569273	0.243760395	0.24449297	0.703135395	1.035485221	0.016166627	0.597141738
CEBPA	SERPINF1	Ct1	Cg46	0.34925945	0.23740369	0.318228522	0.614302768	0.997326503	0.016165702	0.597137466
ETS1	SERPINF1	Ct9	Cg46	0.308658797	0.280238858	0.281552932	0.666608288	0.995273902	0.016157732	0.597100657
NFAT	CTGF	Ct8	Cg48	0.25875	0.313888889	0.304583333	0.63	1.035485221	0.016137895	0.597008977
RORA	SREBF1	Ct5	Cg21	0.229210526	0.385416667	0.251666667	0.71875	1.007653587	0.016102001	0.596842832
SREBP	FABP5	Ct0	Cg46	0.372569273	0.260349485	0.24449297	0.654724485	1.035485221	0.016078022	0.596731656
NKX62	ABCC3	Ct13	Cg4	0.333333333	0.294	0.2365	0.708333333	0.978916273	0.016070909	0.596698651
CEBP	1190002H23RIK	Ct1	Cg54	0.410407715	0.233388698	0.205480143	0.763791524	1.068950332	0.016069322	0.596691285
STAT6	DOCK9	Ct9	Cg28	0.309722222	0.274938238	0.287504188	0.6275	1.044536837	0.016046827	0.59658681
SREBP	SIVA1	Ct0	Cg21	0.364379741	0.25365638	0.290205222	0.57740638	1.035485221	0.01603728	0.596542431
HES1	SPP1	Ct4	Cg55	0.314166667	0.309166667	0.247916667	0.681666667	0.976871876	0.01603497	0.596531689
STAT6	S100G	Ct9	Cg44	0.26	0.326489881	0.283581867	0.63375	1.044536837	0.015935411	0.596067452
ETS1	FOXO3	Ct9	Cg21	0.343625089	0.231904863	0.356500761	0.562857294	0.995273902	0.015914614	0.595970155
SREBP	CBFA2T3	Ct0	Cg21	0.364379741	0.209592429	0.290205222	0.692717429	1.035485221	0.015897728	0.595891077
TAXCREB	AGER	Ct3	Cg36	0.1875	0.41867974	0.318926034	0.6875	0.919462632	0.015826321	0.595555853
IRF	PLD1	Ct8	Cg30	0.254166667	0.34	0.283611111	0.6275	1.028880575	0.015823387	0.59554205
HNF3B	FHL1	Ct12	Cg22	0.29	0.274583333	0.305208333	0.6375	1.020267502	0.015807486	0.595467208
SREBP	TCFCP2L1	Ct0	Cg21	0.364379741	0.224042086	0.290205222	0.644042086	1.035485221	0.015799641	0.595430259
AMEF2	CDKN2B	Ct12	Cg21	0.243859649	0.353055556	0.262960526	0.696666667	1.001442807	0.015795186	0.59540927
STAT6	KIT	Ct9	Cg24	0.271666667	0.355267602	0.246795584	0.63375	1.044536837	0.015767799	0.595280127
STAT	CAR4	Ct3	Cg42	0.416651194	0.205095808	0.258605954	0.682643711	1.044536837	0.015757445	0.595231249
STAT6	ME1	Ct9	Cg32	0.350833333	0.23141725	0.293693476	0.6325	1.044536837	0.015753431	0.595212298
IRF	PCX	Ct8	Cg4	0.296666667	0.2675	0.30625	0.63	1.028880575	0.015753395	0.595212124
STAT	EVI2A	Ct3	Cg11	0.399895624	0.267942243	0.222789282	0.631080032	1.044536837	0.015735855	0.595129244
OSF2	WWTR1	Ct10	Cg21	0.235087719	0.411527778	0.233026316	0.69375	1.005577697	0.015727247	0.59508854
NFAT	TMEM37	Ct8	Cg30	0.3425	0.25	0.283611111	0.625	1.035485221	0.015716207	0.595036311
IRF1	PLD1	Ct8	Cg30	0.254166667	0.34	0.283611111	0.6275	1.020267502	0.015690925	0.594916572
FOXO4	JUN	Ct12	Cg21	0.25	0.296944444	0.262960526	0.75	1.071584713	0.015688938	0.594907156
SREBP1	VEGFA	Ct0	Cg32	0.274705188	0.359175586	0.218185928	0.702925586	1.035485221	0.015669447	0.594814721
STAT6	SLC39A8	Ct9	Cg28	0.309722222	0.269513604	0.287504188	0.625	1.044536837	0.015667547	0.594805706
OSF2	ETS1	Ct10	Cg21	0.235087719	0.395277778	0.233026316	0.719166667	1.005577697	0.015659666	0.594768298
SREBP1	CD200	Ct0	Cg54	0.388245174	0.231373448	0.251674671	0.668873448	1.035485221	0.015658385	0.594762214
STAT	MEG3	Ct3	Cg51	0.34226504	0.274915526	0.240199458	0.662373289	1.044536837	0.015637251	0.594661813
STAT6	CDKN2B	Ct9	Cg21	0.381578947	0.17551586	0.356500761	0.626666667	1.044536837	0.015628654	0.594620939
LXR	VEGFA	Ct0	Cg32	0.273333333	0.359175586	0.218185928	0.75	0.972777906	0.015627917	0.594617434
IRF1	PCX	Ct8	Cg4	0.296666667	0.2675	0.30625	0.63	1.020267502	0.015621518	0.594586993
RORA	CEBPA	Ct5	Cg21	0.229210526	0.4075	0.251666667	0.6575	1.007653587	0.01557381	0.594359707
IRF	ADH1	Ct8	Cg25	0.316666667	0.25	0.305888889	0.625	1.028880575	0.015572238	0.594352209
IRF	HBB-Y	Ct8	Cg25	0.316666667	0.25	0.305888889	0.625	1.028880575	0.015572238	0.594352209
IRF	PCDHA4	Ct8	Cg25	0.316666667	0.25	0.305888889	0.625	1.028880575	0.015572238	0.594352209
IRF	CYP2E1	Ct8	Cg40	0.255	0.340833333	0.277083333	0.6275	1.028880575	0.015547886	0.594235944
AMEF2	FOXO3	Ct12	Cg21	0.243859649	0.402361111	0.262960526	0.60125	1.001442807	0.01553559	0.59417718
RORA	JUN	Ct5	Cg21	0.229210526	0.40625	0.251666667	0.65625	1.007653587	0.015496521	0.593990194
STAT6	ANXA8	Ct9	Cg42	0.278333333	0.293396367	0.269975648	0.672916667	1.044536837	0.015496356	0.593989405
IRF1	ADH1	Ct8	Cg25	0.316666667	0.25	0.305888889	0.625	1.020267502	0.015441879	0.593727981
IRF1	HBB-Y	Ct8	Cg25	0.316666667	0.25	0.305888889	0.625	1.020267502	0.015441879	0.593727981
IRF1	PCDHA4	Ct8	Cg25	0.316666667	0.25	0.305888889	0.625	1.020267502	0.015441879	0.593727981
AML	CEBPA	Ct10	Cg21	0.324692982	0.294444444	0.233026316	0.73125	0.947867173	0.015441682	0.593727035
IRF1	CYP2E1	Ct8	Cg40	0.255	0.340833333	0.277083333	0.6275	1.020267502	0.01541773	0.593611839
FOXO4	ABCC3	Ct12	Cg4	0.291666667	0.292083333	0.253125	0.666666667	1.071584713	0.015405077	0.593550921
ATF3	SREBF1	Ct0	Cg21	0.214780702	0.480625	0.290205222	0.5425	0.947867173	0.015404729	0.593549246
ATF3	AHR	Ct0	Cg21	0.214780702	0.442515543	0.290205222	0.589166667	0.947867173	0.015403331	0.593542515
ETS1	SLC34A2	Ct9	Cg44	0.312967823	0.268369252	0.283581867	0.648803878	0.995273902	0.015380376	0.593431874
CEBP	SERPINB9	Ct1	Cg44	0.365078059	0.227591885	0.257829817	0.670693914	1.068950332	0.015358809	0.593327793
STAT	CD55	Ct3	Cg26	0.32882952	0.259742125	0.254795025	0.675029854	1.044536837	0.015344434	0.593258349
LXR	DTNA	Ct0	Cg43	0.257916667	0.341676727	0.258990536	0.690416667	0.972777906	0.015328641	0.593181992
NFAT	GSN	Ct8	Cg43	0.299166667	0.2625	0.299166667	0.62875	1.035485221	0.015295991	0.593023907
IRF	GSN	Ct8	Cg43	0.299166667	0.2625	0.299166667	0.6325	1.028880575	0.015289075	0.592990385
STAT	RTN1	Ct3	Cg41	0.36464371	0.240589168	0.25196457	0.662133751	1.044536837	0.015288109	0.592985699
SREBP1	LIPG	Ct0	Cg50	0.360982598	0.250248705	0.218366299	0.748373705	1.035485221	0.015286433	0.592977573
HNF3B	STAT3	Ct12	Cg21	0.296184211	0.288472222	0.262960526	0.66625	1.020267502	0.015272416	0.59290958
STAT	ANKIB1	Ct3	Cg21	0.462602895	0.141334243	0.334010906	0.669501364	1.044536837	0.015271849	0.592906828
IRF1	GSN	Ct8	Cg43	0.299166667	0.2625	0.299166667	0.6325	1.020267502	0.015161085	0.592367587
NFAT	PDIA5	Ct8	Cg48	0.25875	0.295277778	0.304583333	0.62875	1.035485221	0.015150925	0.592317951
CEBPA	MBP	Ct1	Cg16	0.257389918	0.334956572	0.25807476	0.681217429	0.997326503	0.01511641	0.592149115
NFAT	SPHK1	Ct8	Cg20	0.322222222	0.246944444	0.272592593	0.672916667	1.035485221	0.015113811	0.592136386
ETS1	B3GNT2	Ct9	Cg56	0.315676468	0.260571358	0.292031045	0.632107038	0.995273902	0.01511232	0.592129085
NFKAPPAB65	PRDM1	Ct3	Cg21	0.260219298	0.289669258	0.334010906	0.6525	0.919462632	0.015104876	0.592092615
HNF3B	PRDM1	Ct12	Cg21	0.296184211	0.285833333	0.262960526	0.665	1.020267502	0.015104315	0.592089868
SREBP1	SERPINF1	Ct0	Cg46	0.397569273	0.21804174	0.24449297	0.68679174	1.035485221	0.015072587	0.591934257
SREBP1	CBFA2T3	Ct0	Cg21	0.377537636	0.209592429	0.290205222	0.630217429	1.035485221	0.014985643	0.591506365
STAT	TMPRSS2	Ct3	Cg8	0.421149156	0.216445433	0.2260312	0.69591815	1.044536837	0.01497734	0.591465387
HNF4ALPHA	SREBF1	Ct2	Cg21	0.212719298	0.4175	0.223333333	0.75	1.005577697	0.014958699	0.591373319
GATA3	MAPT	Ct5	Cg24	0.333333333	0.25875	0.259583333	0.625	1.068950332	0.014957997	0.591369854
MEIS1	SOX2	Ct4	Cg21	0.211929825	0.449166667	0.220687135	0.752083333	0.94574851	0.014942327	0.591292378
AML	STAT3	Ct10	Cg21	0.324692982	0.312916667	0.233026316	0.665625	0.947867173	0.014937698	0.591269476
POU1F1	MAPK14	Ct11	Cg22	0.3125	0.26875	0.2346875	0.75	1.009735925	0.014926484	0.591213974
IRF	SERPINF1	Ct8	Cg46	0.244666667	0.339166667	0.2785	0.6275	1.028880575	0.014920792	0.591185785
STAT	LCN2	Ct3	Cg13	0.279001614	0.341146488	0.197111649	0.760469733	1.044536837	0.014902722	0.591096245
NFAT	ALDH1A1	Ct8	Cg20	0.322222222	0.26	0.272592593	0.63	1.035485221	0.014897978	0.591072723
IRF	SFTPB	Ct8	Cg46	0.244666667	0.338333333	0.2785	0.6275	1.028880575	0.014884131	0.591004022
LEF1TCF1	SOX2	Ct2	Cg21	0.256973684	0.35	0.223333333	0.717916667	1.031066763	0.014868634	0.590927067
STAT	KLF9	Ct3	Cg21	0.462602895	0.156622434	0.334010906	0.587016984	1.044536837	0.014838752	0.590778489
RORA	AHR	Ct5	Cg21	0.229210526	0.395416667	0.251666667	0.645416667	1.007653587	0.014834286	0.59075626
CEBP	FDPS	Ct1	Cg29	0.384796137	0.218404673	0.249864091	0.660053505	1.068950332	0.014816074	0.590665552
NFKAPPAB65	CYP2E1	Ct3	Cg40	0.25875	0.363754247	0.227023678	0.75375	0.919462632	0.014808838	0.590629486
TAXCREB	VEGFA	Ct3	Cg32	0.1775	0.477962875	0.271030939	0.7	0.919462632	0.01479938	0.590582317
FOXO1	CEBPA	Ct12	Cg21	0.362894737	0.201666667	0.262960526	0.6725	1.14278033	0.014789735	0.590534193
ATF3	CDKN2B	Ct0	Cg21	0.214780702	0.360541042	0.290205222	0.694166667	0.947867173	0.014786535	0.590518222
SREBP1	TCFCP2L1	Ct0	Cg21	0.377537636	0.224042086	0.290205222	0.581542086	1.035485221	0.014781555	0.590493358
AML	GADD45G	Ct10	Cg55	0.40625	0.1825	0.330555556	0.63625	0.947867173	0.014780053	0.590485854
CEBPA	CAR8	Ct1	Cg32	0.360066965	0.19913119	0.31884094	0.648098393	0.997326503	0.014776615	0.590468684
ETS	KRT19	Ct9	Cg8	0.361111111	0.249490256	0.250152098	0.666666667	0.983002302	0.014769366	0.59043247
FOXP3	GADD45G	Ct6	Cg55	0.291666667	0.255	0.294166667	0.625	1.0797751	0.014765011	0.590410701
TAXCREB	PRDM1	Ct3	Cg21	0.279210526	0.289669258	0.334010906	0.59125	0.919462632	0.014685884	0.590014262
CEBPA	SCGB1A1	Ct1	Cg36	0.31366303	0.294590823	0.230775353	0.689693118	0.997326503	0.014667808	0.58992344
STAT	WARS	Ct3	Cg17	0.43657862	0.220692053	0.213303984	0.68228808	1.044536837	0.014646696	0.589817235
CEBPA	LPCAT1	Ct1	Cg46	0.34925945	0.229681733	0.318228522	0.5747613	0.997326503	0.014633176	0.589749152
ETS	FAH	Ct9	Cg21	0.344298246	0.193897242	0.356500761	0.625	0.983002302	0.014621821	0.589691926
NFAT	OGN	Ct8	Cg2	0.244666667	0.380833333	0.240555556	0.62875	1.035485221	0.014593083	0.589546929
IRF1	OGN	Ct8	Cg2	0.226	0.380833333	0.240555556	0.69	1.020267502	0.014575449	0.58945783
STAT6	LPCAT1	Ct9	Cg46	0.269333333	0.289683803	0.281552932	0.635	1.044536837	0.014570413	0.58943237
FOXO4	QK	Ct12	Cg22	0.25	0.285	0.305208333	0.625	1.071584713	0.014564239	0.589401142
MYOGENIN	GADD45G	Ct7	Cg55	0.291666667	0.261666667	0.331944444	0.625	0.919462632	0.014558435	0.589371781
SREBP1	S100G	Ct0	Cg44	0.326503379	0.295514119	0.217835023	0.666139119	1.035485221	0.014497812	0.589064442
NFAT	USP18	Ct8	Cg0	0.255	0.350833333	0.248	0.62875	1.035485221	0.014444902	0.588795289
IRF1	KDR	Ct8	Cg20	0.247777778	0.310833333	0.272592593	0.674166667	1.020267502	0.014440603	0.588773378
FREAC2	WWTR1	Ct12	Cg21	0.209561404	0.3625	0.262960526	0.729166667	0.991177076	0.014437365	0.588756874
NFE2	CDKN2B	Ct6	Cg21	0.314824561	0.245833333	0.265964912	0.704166667	0.995273902	0.014426195	0.588699918
CEBP	BEX2	Ct1	Cg47	0.354550521	0.272281143	0.200533681	0.696085858	1.068950332	0.014404671	0.588590055
CEBP	CD200	Ct1	Cg54	0.410407715	0.212186625	0.205480143	0.751639969	1.068950332	0.014377083	0.588449024
FOXO3	SOX2	Ct12	Cg21	0.215263158	0.386944444	0.262960526	0.647916667	1.011825352	0.014359311	0.588358049
HFH1	ABCC3	Ct13	Cg4	0.291666667	0.294	0.2365	0.666666667	1.061290504	0.014348559	0.588302964
TAXCREB	SFTPB	Ct3	Cg46	0.286	0.306412319	0.258028156	0.69	0.919462632	0.014345726	0.588288442
IRF	MBP	Ct8	Cg16	0.220277778	0.354166667	0.23537037	0.75875	1.028880575	0.014334872	0.588232789
STAT6	CLCA1	Ct9	Cg3	0.278611111	0.296707809	0.248310092	0.666666667	1.044536837	0.014294017	0.588022962
ETS1	DOCK9	Ct9	Cg28	0.275012563	0.274938238	0.287504188	0.659907358	0.995273902	0.014277673	0.587938879
ETS1	SERPINB9	Ct9	Cg44	0.312967823	0.255886468	0.283581867	0.631329701	0.995273902	0.014270011	0.587899428
STAT6	QK	Ct9	Cg22	0.31375	0.278510997	0.2447809	0.6375	1.044536837	0.0142432	0.587761242
FOXO4	FOS	Ct12	Cg21	0.25	0.323472222	0.262960526	0.625	1.071584713	0.014242102	0.58775558
LEF1TCF1	JUN	Ct2	Cg21	0.256973684	0.330833333	0.223333333	0.725	1.031066763	0.014193067	0.587502247
NFKAPPAB65	VCAM1	Ct3	Cg25	0.196666667	0.469502854	0.220994077	0.75625	0.919462632	0.014188912	0.587480746
FOXO4	TCFCP2L1	Ct12	Cg21	0.25	0.32125	0.262960526	0.625	1.071584713	0.01414426	0.587249329
SREBP	SERPINF1	Ct0	Cg46	0.372569273	0.21804174	0.24449297	0.68679174	1.035485221	0.014124791	0.587148225
OSF2	CBFA2T3	Ct10	Cg21	0.235087719	0.388333333	0.233026316	0.66	1.005577697	0.014118844	0.587117322
STAT	ABCC3	Ct3	Cg4	0.410578284	0.243452324	0.187970539	0.719345153	1.044536837	0.014117597	0.587110836
NFAT	FABP5	Ct8	Cg46	0.371166667	0.21	0.2785	0.6275	1.035485221	0.014104935	0.587044991
P53	BCL2A1A	Ct4	Cg52	0.343333333	0.259166667	0.216111111	0.75875	0.96661682	0.014103447	0.587037247
STAT6	EVI2A	Ct9	Cg11	0.302777778	0.264681906	0.252489872	0.666666667	1.044536837	0.014090445	0.586969573
NFAT	ADH1	Ct8	Cg25	0.284333333	0.25	0.305888889	0.625	1.035485221	0.014071986	0.586873401
NFAT	HBB-Y	Ct8	Cg25	0.284333333	0.25	0.305888889	0.625	1.035485221	0.014071986	0.586873401
NFAT	PCDHA4	Ct8	Cg25	0.284333333	0.25	0.305888889	0.625	1.035485221	0.014071986	0.586873401
ETS	ANXA8	Ct9	Cg42	0.270833333	0.293396367	0.269975648	0.666666667	0.983002302	0.014058685	0.586804032
FOXO4	FHL1	Ct12	Cg22	0.25	0.274583333	0.305208333	0.625	1.071584713	0.01403192	0.586664267
NFAT	LAMP2	Ct8	Cg33	0.27125	0.2875	0.26875	0.64625	1.035485221	0.014024924	0.5866277
ETS1	KDR	Ct9	Cg20	0.206592412	0.4277238	0.210067841	0.7590857	0.995273902	0.014023964	0.586622677
CEBP	CD38	Ct1	Cg26	0.28770216	0.329501033	0.202449588	0.683375775	1.068950332	0.014019545	0.586599567
FOXO1	PDIA5	Ct12	Cg48	0.317916667	0.256666667	0.238611111	0.63	1.14278033	0.014017699	0.586589915
CEBP	TGOLN1	Ct1	Cg53	0.28443759	0.286547202	0.23662506	0.679910401	1.068950332	0.014016937	0.586585926
LEF1TCF1	AHR	Ct2	Cg21	0.256973684	0.369444444	0.223333333	0.639166667	1.031066763	0.013973083	0.586356212
STAT6	SERPINF1	Ct9	Cg46	0.269333333	0.280238858	0.281552932	0.62875	1.044536837	0.013956621	0.586269815
NFE2	GADD45G	Ct6	Cg55	0.296666667	0.255	0.294166667	0.63	0.995273902	0.013953577	0.586253832
ETS	ME1	Ct9	Cg32	0.333333333	0.23141725	0.293693476	0.625	0.983002302	0.013918849	0.586071248
FREAC2	QK	Ct12	Cg22	0.25	0.285	0.305208333	0.645	0.991177076	0.013902478	0.585985038
ATF4	MAPK14	Ct1	Cg22	0.16625	0.449451919	0.284282057	0.6625	0.987087907	0.013891081	0.585924971
ETS1	SLC39A8	Ct9	Cg28	0.275012563	0.269513604	0.287504188	0.654270406	0.995273902	0.013876415	0.585847609
AMEF2	WWTR1	Ct12	Cg21	0.243859649	0.3625	0.262960526	0.595416667	1.001442807	0.013860716	0.585764714
NFE2	SIVA1	Ct6	Cg21	0.314824561	0.26125	0.265964912	0.63625	0.995273902	0.013852229	0.585719871
AMEF2	TCFCP2L1	Ct12	Cg21	0.243859649	0.32125	0.262960526	0.67125	1.001442807	0.013847906	0.585697016
AMEF2	FOS	Ct12	Cg21	0.243859649	0.323472222	0.262960526	0.66625	1.001442807	0.013839834	0.58565433
NFKAPPAB65	MAPK14	Ct3	Cg22	0.23	0.389021075	0.25346917	0.6625	0.919462632	0.013814847	0.585522056
STAT	S100A6	Ct3	Cg6	0.336955543	0.252687585	0.219818514	0.706531378	1.044536837	0.013812618	0.585510246
AMEF2	JUN	Ct12	Cg21	0.243859649	0.296944444	0.262960526	0.72375	1.001442807	0.013801314	0.585450329
IRF1	GNA14	Ct8	Cg13	0.245666667	0.354166667	0.229666667	0.676666667	1.020267502	0.013795604	0.585420047
AMEF2	RCAN1	Ct12	Cg22	0.32875	0.23625	0.305208333	0.58	1.001442807	0.013768547	0.585276402
HNF3B	JUN	Ct12	Cg21	0.296184211	0.296944444	0.262960526	0.582916667	1.020267502	0.013754607	0.5852023
TFE	PTPRF	Ct11	Cg5	0.251666667	0.3775	0.209166667	0.7525	0.919462632	0.013749146	0.585173249
HEB	DTNA	Ct7	Cg43	0.291666667	0.265833333	0.26125	0.666666667	1.01814288	0.013748965	0.585172287
NFKAPPAB65	CTGF	Ct3	Cg48	0.2025	0.419092883	0.253238842	0.695	0.919462632	0.013733604	0.585090525
ATF3	DTNA	Ct0	Cg43	0.270833333	0.341676727	0.258990536	0.604166667	0.947867173	0.013724788	0.585043565
HNF3B	RCAN1	Ct12	Cg22	0.29	0.23625	0.305208333	0.6425	1.020267502	0.013707346	0.584950577
CEBP	AZIN1	Ct1	Cg53	0.28443759	0.291049075	0.23662506	0.654536806	1.068950332	0.013705837	0.584942523
GATA3	EVI2A	Ct5	Cg11	0.263888889	0.338333333	0.215138889	0.666666667	1.068950332	0.013688349	0.58484918
ETS1	IER3	Ct9	Cg51	0.285122893	0.276281899	0.262540964	0.664422849	0.995273902	0.013676305	0.584784828
IRF	LAMP2	Ct8	Cg33	0.2675	0.2875	0.26875	0.6425	1.028880575	0.013663067	0.584714045
STAT6	MBP	Ct9	Cg16	0.32	0.240285769	0.249945869	0.680416667	1.044536837	0.013659119	0.584692923
NFE2	DTNA	Ct6	Cg43	0.291666667	0.270833333	0.260416667	0.666666667	0.995273902	0.013649258	0.584640141
CEBP	FHL1	Ct1	Cg22	0.364131419	0.193117133	0.284282057	0.63858785	1.068950332	0.013646038	0.584622901
ETS	B3GNT2	Ct9	Cg56	0.291666667	0.260571358	0.292031045	0.625	0.983002302	0.013635688	0.584567453
FREAC2	SOX2	Ct12	Cg21	0.209561404	0.386944444	0.262960526	0.644166667	0.991177076	0.013614446	0.584453544
FOXO1	SPP1	Ct12	Cg55	0.275416667	0.281527778	0.220833333	0.695416667	1.14278033	0.013607676	0.584417206
LMO2COM	GNA14	Ct7	Cg13	0.266666667	0.333333333	0.233333333	0.666666667	0.983002302	0.013592131	0.584333711
STAT	GNA14	Ct3	Cg13	0.279001614	0.330143712	0.197111649	0.715632234	1.044536837	0.013571745	0.584224091
IRF1	LAMP2	Ct8	Cg33	0.2675	0.2875	0.26875	0.6425	1.020267502	0.01354869	0.58409994
SREBP1	SFTPB	Ct0	Cg46	0.397569273	0.195327379	0.24449297	0.689077379	1.035485221	0.013547346	0.584092697
FOXO1	NDST1	Ct12	Cg23	0.275	0.266666667	0.252083333	0.64125	1.14278033	0.013546768	0.584089584
SREBP1	AGER	Ct0	Cg36	0.356957341	0.252351953	0.211603671	0.686101953	1.035485221	0.013541873	0.584063199
HNF3B	PCX	Ct12	Cg4	0.355416667	0.214166667	0.253125	0.68875	1.020267502	0.01353943	0.584050025
STAT6	B3GNT2	Ct9	Cg56	0.26875	0.260571358	0.292031045	0.63375	1.044536837	0.013537732	0.584040869
NFKAPPAB65	SPHK1	Ct3	Cg20	0.304444444	0.273980051	0.284909161	0.619166667	0.919462632	0.013529292	0.583995341
OSF2	MGP	Ct10	Cg10	0.219583333	0.445	0.178680556	0.77	1.005577697	0.013518952	0.583939535
SREBP	DTNA	Ct0	Cg43	0.222356073	0.341676727	0.258990536	0.66313506	1.035485221	0.013511208	0.583897711
HNF3B	KLF9	Ct12	Cg21	0.296184211	0.282638889	0.262960526	0.60125	1.020267502	0.013503723	0.583857267
SREBP	ETS1	Ct0	Cg21	0.364379741	0.213542939	0.290205222	0.577292939	1.035485221	0.013498478	0.583828916
ETS	DOCK9	Ct9	Cg28	0.277777778	0.274938238	0.287504188	0.625	0.983002302	0.013489982	0.58378297
TAXCREB	SIVA1	Ct3	Cg21	0.279210526	0.244675842	0.334010906	0.6425	0.919462632	0.013480026	0.583729098
GATA3	SH3D19	Ct5	Cg25	0.258333333	0.333333333	0.2195	0.666666667	1.068950332	0.013469764	0.58367353
ETS1	SCGB1A1	Ct9	Cg36	0.236040809	0.32196042	0.273124714	0.649607296	0.995273902	0.01341974	0.583402131
ATF4	DLK1	Ct1	Cg46	0.156166667	0.450591054	0.318228522	0.606666667	0.987087907	0.013409605	0.583347037
IRF	WARS	Ct8	Cg17	0.273333333	0.293333333	0.2525	0.64375	1.028880575	0.013409038	0.583343954
LXR	WWTR1	Ct0	Cg21	0.204122807	0.332820433	0.290205222	0.697916667	0.972777906	0.013385173	0.58321408
CEBP	CLIC4	Ct1	Cg6	0.283447686	0.308335233	0.225840124	0.634376425	1.068950332	0.013384487	0.583210342
STAT	MYH6	Ct3	Cg9	0.369399274	0.276986799	0.191049758	0.655480199	1.044536837	0.01338397	0.583207523
FOXO3	WWTR1	Ct12	Cg21	0.215263158	0.3625	0.262960526	0.644166667	1.011825352	0.013374331	0.583155009
ETS	LPCAT1	Ct9	Cg46	0.266666667	0.289683803	0.281552932	0.625	0.983002302	0.013362495	0.583090471
STAT6	CAR8	Ct9	Cg32	0.350833333	0.195166785	0.293693476	0.635	1.044536837	0.01333824	0.582958069
STAT6	SCHIP1	Ct9	Cg42	0.278333333	0.269704284	0.269975648	0.63	1.044536837	0.013336503	0.582948576
AML	SOX2	Ct10	Cg21	0.324692982	0.266527778	0.233026316	0.696458333	0.947867173	0.013312603	0.582817886
ETS	CHI3L3	Ct9	Cg11	0.243055556	0.352486893	0.252489872	0.625	0.983002302	0.013290063	0.582694448
STAT	MSLN	Ct3	Cg0	0.384031115	0.255189402	0.172677038	0.751534103	1.044536837	0.013284221	0.582662424
IRF1	SERPINF1	Ct8	Cg46	0.219666667	0.339166667	0.2785	0.6275	1.020267502	0.013284044	0.582661454
TFE	TGM2	Ct11	Cg16	0.259444444	0.335833333	0.247777778	0.669166667	0.919462632	0.013283084	0.582656189
GATA3	S100G	Ct5	Cg44	0.277777778	0.296666667	0.225972222	0.666666667	1.068950332	0.013270509	0.582587211
FOXP3	FOXO3	Ct6	Cg21	0.217105263	0.28375	0.265964912	0.75	1.0797751	0.013268601	0.582576742
STAT6	RYR2	Ct9	Cg11	0.302777778	0.26293965	0.252489872	0.63125	1.044536837	0.013254068	0.582496941
IRF1	SFTPB	Ct8	Cg46	0.219666667	0.338333333	0.2785	0.6275	1.020267502	0.013251405	0.582482311
GATA3	FOXO3	Ct5	Cg21	0.274122807	0.2875	0.251666667	0.625	1.068950332	0.013250927	0.582479684
SREBP	PRDM1	Ct0	Cg21	0.364379741	0.170957493	0.290205222	0.707415827	1.035485221	0.013242387	0.582432744
HNF4ALPHA	AHR	Ct2	Cg21	0.212719298	0.369444444	0.223333333	0.75	1.005577697	0.013236906	0.582402606
OSF2	MAPK14	Ct10	Cg22	0.266875	0.360833333	0.1871875	0.73	1.005577697	0.013232134	0.582376356
NFKAPPAB65	CD55	Ct3	Cg26	0.323611111	0.259742125	0.254795025	0.671666667	0.919462632	0.013226491	0.582345307
POU1F1	TGM2	Ct11	Cg16	0.236111111	0.335833333	0.247777778	0.666666667	1.009735925	0.013225714	0.582341031
ETS	SLC39A8	Ct9	Cg28	0.277777778	0.269513604	0.287504188	0.625	0.983002302	0.01322382	0.582330604
IRF	KDR	Ct8	Cg20	0.247777778	0.310833333	0.272592593	0.611666667	1.028880575	0.013212463	0.582268065
NFAT	BEX2	Ct8	Cg47	0.2675	0.276666667	0.269166667	0.64	1.035485221	0.013201576	0.582208072
IRF	BEX2	Ct8	Cg47	0.27	0.276666667	0.269166667	0.6375	1.028880575	0.013188246	0.582134555
FREAC2	FHL1	Ct12	Cg22	0.25	0.274583333	0.305208333	0.635	0.991177076	0.013186682	0.582125928
IRF	PTPRD	Ct8	Cg28	0.203888889	0.373611111	0.249537037	0.674166667	1.028880575	0.013185014	0.582116722
HNF4ALPHA	GSN	Ct2	Cg43	0.416666667	0.174166667	0.240833333	0.75	1.005577697	0.013180968	0.582094387
FOXP3	FOS	Ct6	Cg21	0.217105263	0.337916667	0.265964912	0.625	1.0797751	0.013167934	0.582022407
FOXO1	CTGF	Ct12	Cg48	0.317916667	0.220555556	0.238611111	0.687916667	1.14278033	0.013152871	0.581939141
ATF4	IER3	Ct1	Cg51	0.199444444	0.358156243	0.306960528	0.606666667	0.987087907	0.013130551	0.581815612
IRF1	BEX2	Ct8	Cg47	0.27	0.276666667	0.269166667	0.6375	1.020267502	0.013077843	0.581523159
ETS	LCN2	Ct9	Cg13	0.283333333	0.292020994	0.241091356	0.666666667	0.983002302	0.01307244	0.581493123
FOXO4	VEGFA	Ct12	Cg32	0.25	0.345833333	0.188055556	0.75	1.071584713	0.013067148	0.58146369
FOXO3	SLC1A4	Ct12	Cg38	0.278333333	0.268055556	0.256701389	0.674166667	1.011825352	0.013064449	0.581448675
STAT6	TSHB	Ct9	Cg11	0.302777778	0.245245671	0.252489872	0.666666667	1.044536837	0.01305575	0.581400266
ATF4	SPP1	Ct1	Cg55	0.1375	0.457546093	0.332784795	0.63	0.987087907	0.013019593	0.581198756
STAT6	SLC34A2	Ct9	Cg44	0.26	0.268369252	0.283581867	0.62875	1.044536837	0.0129953	0.581063091
RORA	ETS1	Ct5	Cg21	0.229210526	0.341666667	0.251666667	0.654166667	1.007653587	0.012991597	0.581042389
ETS	SLC34A2	Ct9	Cg44	0.277777778	0.268369252	0.283581867	0.625	0.983002302	0.012988029	0.581022443
FOXO1	PTPRD	Ct12	Cg28	0.312222222	0.277916667	0.193425926	0.675416667	1.14278033	0.012954708	0.580835901
OSF2	TGM2	Ct10	Cg16	0.2125	0.391527778	0.219490741	0.705	1.005577697	0.012946205	0.580788232
IRF1	FHL1	Ct8	Cg22	0.319375	0.185	0.33875	0.63375	1.020267502	0.012941481	0.580761739
STAT6	SCN7A	Ct9	Cg28	0.309722222	0.222619444	0.287504188	0.625	1.044536837	0.012941464	0.580761645
NFAT	KIT	Ct8	Cg24	0.268333333	0.271666667	0.267777778	0.64	1.035485221	0.01293628	0.580732557
ETS	SERPINF1	Ct9	Cg46	0.266666667	0.280238858	0.281552932	0.625	0.983002302	0.01292682	0.580679457
STAT6	F3	Ct9	Cg42	0.278333333	0.263490547	0.269975648	0.625	1.044536837	0.012925836	0.58067393
GATA3	KLF9	Ct5	Cg21	0.274122807	0.262916667	0.251666667	0.666666667	1.068950332	0.012925735	0.580673366
GATA3	SOX2	Ct5	Cg21	0.274122807	0.3	0.251666667	0.583333333	1.068950332	0.012905251	0.580558256
POU6F1	BEX2	Ct13	Cg47	0.325	0.276	0.2165	0.685	0.968673837	0.012886011	0.580449993
ERR1	SCD2	Ct2	Cg29	0.26	0.303333333	0.212777778	0.765	1.003507638	0.012882551	0.580430512
FOXO1	VEGFA	Ct12	Cg32	0.24	0.345833333	0.188055556	0.72125	1.14278033	0.01286509	0.580332116
P53	SPP1	Ct4	Cg55	0.255416667	0.309166667	0.247916667	0.677916667	0.96661682	0.012828571	0.58012594
CEBP	RCAN1	Ct1	Cg22	0.364131419	0.1829937	0.284282057	0.632870275	1.068950332	0.012814922	0.580048751
STAT6	LIPG	Ct9	Cg50	0.261333333	0.280647695	0.250744181	0.666666667	1.044536837	0.012806182	0.579999283
FOXO3	FOS	Ct12	Cg21	0.215263158	0.323472222	0.262960526	0.690416667	1.011825352	0.012791282	0.579914891
ETS1	FABP5	Ct9	Cg46	0.308658797	0.227755622	0.281552932	0.649133433	0.995273902	0.012787464	0.579893247
FOXO1	DLK1	Ct12	Cg46	0.271833333	0.293333333	0.198111111	0.708333333	1.14278033	0.012787139	0.579891409
CEBPA	GNA14	Ct1	Cg13	0.232900935	0.339942955	0.253093585	0.639123883	0.997326503	0.012772644	0.579809201
HEB	PDIA5	Ct7	Cg48	0.375	0.210833333	0.25375	0.625	1.01814288	0.012766309	0.579773242
CEBPA	EMP2	Ct1	Cg50	0.241391906	0.327048997	0.237427937	0.681536748	0.997326503	0.01274072	0.579627854
ETS	AQP1	Ct9	Cg7	0.270833333	0.282410795	0.254164372	0.666666667	0.983002302	0.012739763	0.579622412
MEIS1	TGM2	Ct4	Cg16	0.275	0.295277778	0.24037037	0.69	0.94574851	0.012737059	0.579607029
ETS1	CDKN2B	Ct9	Cg21	0.343625089	0.17551586	0.356500761	0.594940457	0.995273902	0.012731448	0.57957511
STAT	CPE	Ct3	Cg6	0.336955543	0.244787201	0.219818514	0.672180801	1.044536837	0.012730206	0.579568043
ETS1	ZNRF2	Ct9	Cg35	0.319361046	0.264993576	0.237287015	0.636240364	0.995273902	0.012716134	0.57948792
ATF3	WWTR1	Ct0	Cg21	0.214780702	0.332820433	0.290205222	0.646666667	0.947867173	0.012715646	0.579485138
NFAT	GNA14	Ct8	Cg13	0.222666667	0.354166667	0.229666667	0.677916667	1.035485221	0.012713967	0.579475574
IRF	KIT	Ct8	Cg24	0.2675	0.271666667	0.267777778	0.63375	1.028880575	0.012688714	0.579331578
IRF	LIPG	Ct8	Cg50	0.316666667	0.236111111	0.247222222	0.666666667	1.028880575	0.012678854	0.579275284
NFKAPPAB65	SCGB1A1	Ct3	Cg36	0.315	0.219172329	0.318926034	0.62625	0.919462632	0.012678506	0.579273297
FREAC2	FOXO3	Ct12	Cg21	0.209561404	0.402361111	0.262960526	0.576666667	0.991177076	0.012673424	0.579244267
CEBP	S100A6	Ct1	Cg6	0.283447686	0.27641933	0.225840124	0.669189498	1.068950332	0.012657533	0.579153432
SREBP	S100G	Ct0	Cg44	0.284836713	0.295514119	0.217835023	0.666139119	1.035485221	0.012647676	0.579097038
NFAT	WARS	Ct8	Cg17	0.2525	0.293333333	0.2525	0.6525	1.035485221	0.01263597	0.579030013
NFAT	MAPT	Ct8	Cg24	0.268333333	0.268333333	0.267777778	0.6325	1.035485221	0.012627815	0.578983287
NFE2	FOXO3	Ct6	Cg21	0.314824561	0.28375	0.265964912	0.53375	0.995273902	0.012621452	0.578946811
ATF3	GPAM	Ct0	Cg49	0.169375	0.41548737	0.297925888	0.635	0.947867173	0.012619338	0.57893469
NFKAPPAB65	SIVA1	Ct3	Cg21	0.260219298	0.244675842	0.334010906	0.645	0.919462632	0.012612031	0.578892776
STAT	ADORA2B	Ct3	Cg5	0.288466605	0.323208246	0.192637017	0.671062369	1.044536837	0.012589381	0.578762716
IRF	EMP2	Ct8	Cg50	0.316666667	0.25	0.247222222	0.625	1.028880575	0.012585627	0.578741141
IRF	LYZ	Ct8	Cg50	0.316666667	0.25	0.247222222	0.625	1.028880575	0.012585627	0.578741141
FOXO4	PRDM1	Ct12	Cg21	0.25	0.285833333	0.262960526	0.625	1.071584713	0.012584906	0.578736997
OSF2	STAT3	Ct10	Cg21	0.235087719	0.312916667	0.233026316	0.73	1.005577697	0.012583519	0.578729023
ETS1	1810015C04RIK	Ct9	Cg18	0.288018519	0.288409883	0.223783951	0.680114824	0.995273902	0.012583004	0.578726065
IRF1	KIT	Ct8	Cg24	0.2675	0.271666667	0.267777778	0.63375	1.020267502	0.012582493	0.578723126
NFKAPPAB65	F3	Ct3	Cg42	0.210833333	0.364537178	0.258605954	0.6875	0.919462632	0.012563956	0.578616483
IRF	MAPT	Ct8	Cg24	0.2675	0.268333333	0.267777778	0.635	1.028880575	0.012557744	0.578580716
FOXO1	SLC1A4	Ct12	Cg38	0.254375	0.268055556	0.256701389	0.6275	1.14278033	0.01255174	0.57854613
SREBP1	IER3	Ct0	Cg51	0.282088183	0.254663925	0.240141313	0.702580591	1.035485221	0.012550449	0.578538689
FOXO1	ZNRF2	Ct12	Cg35	0.310416667	0.241666667	0.230486111	0.635	1.14278033	0.01254709	0.578519335
STAT6	CAR4	Ct9	Cg42	0.278333333	0.253311395	0.269975648	0.62875	1.044536837	0.012501044	0.578253523
RORA	SOX2	Ct5	Cg21	0.229210526	0.3	0.251666667	0.716666667	1.007653587	0.012497121	0.578230834
IRF	GNA14	Ct8	Cg13	0.220666667	0.354166667	0.229666667	0.676666667	1.028880575	0.01249632	0.578226201
P53	MYB	Ct4	Cg21	0.28995614	0.314166667	0.220687135	0.6425	0.96661682	0.01248524	0.578162093
AML	MGP	Ct10	Cg10	0.216458333	0.445	0.178680556	0.765	0.947867173	0.012480171	0.578132743
AML	ZNRF2	Ct10	Cg35	0.306041667	0.265833333	0.255763889	0.6325	0.947867173	0.012474905	0.578102243
CEBP	LGALS9	Ct1	Cg50	0.291391906	0.256242867	0.237427937	0.65780715	1.068950332	0.012465715	0.578048995
IRF1	MAPT	Ct8	Cg24	0.2675	0.268333333	0.267777778	0.635	1.020267502	0.01245262	0.577973053
ETS1	MEG3	Ct9	Cg51	0.285122893	0.260696078	0.262540964	0.641044116	0.995273902	0.012450712	0.577961986
HEB	GSN	Ct7	Cg43	0.291666667	0.256666667	0.26125	0.625	1.01814288	0.012445184	0.5779299
FOXO4	KLF9	Ct12	Cg21	0.25	0.282638889	0.262960526	0.625	1.071584713	0.012444258	0.577924528
MYOGENIN	DTNA	Ct7	Cg43	0.291666667	0.265833333	0.26125	0.666666667	0.919462632	0.01241639	0.577762593
STAT6	BEX2	Ct9	Cg47	0.27375	0.284454335	0.239273518	0.6375	1.044536837	0.012406957	0.577707703
ETS	SERPINB9	Ct9	Cg44	0.277777778	0.255886468	0.283581867	0.625	0.983002302	0.012383911	0.57757346
IRF	HC	Ct8	Cg47	0.27	0.261666667	0.269166667	0.6325	1.028880575	0.012375391	0.577523775
STAT	CD36	Ct3	Cg12	0.356353545	0.227002193	0.200590071	0.730086623	1.044536837	0.012374245	0.577517089
NFKAPPAB65	HSPA4L	Ct3	Cg16	0.321666667	0.203216484	0.354816799	0.58	0.919462632	0.012368905	0.577485927
STAT6	SERPINB9	Ct9	Cg44	0.26	0.255886468	0.283581867	0.6275	1.044536837	0.01236621	0.577470199
FREAC2	TCFCP2L1	Ct12	Cg21	0.209561404	0.32125	0.262960526	0.70375	0.991177076	0.012348513	0.577366832
ETS1	ANXA8	Ct9	Cg42	0.260760278	0.293396367	0.269975648	0.600511217	0.995273902	0.012344813	0.577345204
NFAT	CD24A	Ct8	Cg24	0.268333333	0.263333333	0.267777778	0.63	1.035485221	0.012343532	0.577337718
LMO2COM	RCAN1	Ct7	Cg22	0.27875	0.294444444	0.235277778	0.65	0.983002302	0.012338633	0.577309069
CEBPA	FDPS	Ct1	Cg29	0.34312947	0.218404673	0.249864091	0.660053505	0.997326503	0.012326515	0.577238164
FREAC2	CDKN2B	Ct12	Cg21	0.209561404	0.353055556	0.262960526	0.639166667	0.991177076	0.012325663	0.577233177
STAT6	LCN2	Ct9	Cg13	0.268166667	0.292020994	0.241091356	0.625	1.044536837	0.012325493	0.577232182
AML	MNS1	Ct10	Cg35	0.306041667	0.245694444	0.255763889	0.673541667	0.947867173	0.012277984	0.576953595
IRF	CD24A	Ct8	Cg24	0.2675	0.263333333	0.267777778	0.6325	1.028880575	0.01227523	0.576937418
ETS1	SCHIP1	Ct9	Cg42	0.260760278	0.269704284	0.269975648	0.649556426	0.995273902	0.01227477	0.576934715
IRF1	HC	Ct8	Cg47	0.27	0.261666667	0.269166667	0.6325	1.020267502	0.012271793	0.576917221
NFAT	HC	Ct8	Cg47	0.2675	0.261666667	0.269166667	0.6275	1.035485221	0.012241964	0.576741745
IRF	GIPC2	Ct8	Cg0	0.307	0.25	0.248	0.625	1.028880575	0.012239821	0.576729121
IRF	LRRC23	Ct8	Cg0	0.307	0.25	0.248	0.625	1.028880575	0.012239821	0.576729121
NFE2	FAH	Ct6	Cg21	0.314824561	0.2225	0.265964912	0.66	0.995273902	0.012237974	0.576718244
LXR	STAT3	Ct0	Cg21	0.204122807	0.395599225	0.290205222	0.53625	0.972777906	0.012224559	0.576639182
ETS1	FAH	Ct9	Cg21	0.343625089	0.193897242	0.356500761	0.517095863	0.995273902	0.012224487	0.576638758
FOXO1	LEPR	Ct12	Cg28	0.312222222	0.234166667	0.193425926	0.75625	1.14278033	0.012221703	0.57662234
NFAT	ENPP2	Ct8	Cg49	0.279583333	0.282777778	0.222777778	0.669166667	1.035485221	0.012204124	0.576518607
ETS	TNFRSF21	Ct9	Cg8	0.361111111	0.219547721	0.250152098	0.625	0.983002302	0.012184522	0.576402772
FOXO3	JUN	Ct12	Cg21	0.215263158	0.296944444	0.262960526	0.71625	1.011825352	0.012181637	0.576385714
IRF1	CD24A	Ct8	Cg24	0.2675	0.263333333	0.267777778	0.6325	1.020267502	0.012172471	0.576331481
IRF	CHPT1	Ct8	Cg30	0.254166667	0.260833333	0.283611111	0.62875	1.028880575	0.012163201	0.576276602
STAT	PCDHA4	Ct3	Cg25	0.304982232	0.25172367	0.220994077	0.686335505	1.044536837	0.012162965	0.576275202
P53	FGFR2	Ct4	Cg56	0.405	0.235833333	0.172083333	0.765	0.96661682	0.012153876	0.576221357
STAT6	AQP1	Ct9	Cg7	0.25875	0.282410795	0.254164372	0.62625	1.044536837	0.012149204	0.576193664
ETS1	CHI3L3	Ct9	Cg11	0.211636283	0.352486893	0.252489872	0.64748034	0.995273902	0.012137976	0.576127072
AMEF2	PRDM1	Ct12	Cg21	0.243859649	0.285833333	0.262960526	0.66125	1.001442807	0.012137667	0.57612524
ETS	SCHIP1	Ct9	Cg42	0.270833333	0.269704284	0.269975648	0.625	0.983002302	0.012115717	0.5759949
FOXO1	MNS1	Ct12	Cg35	0.310416667	0.219305556	0.230486111	0.675416667	1.14278033	0.012110831	0.575965864
SREBP	VEGFA	Ct0	Cg32	0.233038522	0.359175586	0.218185928	0.640425586	1.035485221	0.012110828	0.575965845
HNF3B	AHR	Ct12	Cg21	0.296184211	0.234583333	0.262960526	0.649166667	1.020267502	0.012100962	0.57590717
ATF4	SIVA1	Ct1	Cg21	0.274561404	0.205126252	0.375924296	0.57875	0.987087907	0.012095058	0.575872043
POU1F1	RCAN1	Ct11	Cg22	0.3125	0.26125	0.2346875	0.625	1.009735925	0.012091609	0.575851514
ETS1	CYP2E1	Ct9	Cg40	0.289493918	0.264562751	0.248581306	0.638094126	0.995273902	0.012091049	0.575848177
STAT6	ANXA3	Ct9	Cg33	0.26375	0.274932819	0.252676801	0.63125	1.044536837	0.012081186	0.575789442
FOXO4	RCAN1	Ct12	Cg22	0.25	0.23625	0.305208333	0.625	1.071584713	0.012072987	0.575740582
IRF1	CHPT1	Ct8	Cg30	0.254166667	0.260833333	0.283611111	0.62875	1.020267502	0.012061379	0.575671358
AMEF2	KLF9	Ct12	Cg21	0.243859649	0.282638889	0.262960526	0.66375	1.001442807	0.012047394	0.575587877
GATA3	VCAM1	Ct5	Cg25	0.258333333	0.297916667	0.2195	0.666666667	1.068950332	0.012038602	0.575535352
OSF2	GADD45G	Ct10	Cg55	0.34625	0.1825	0.330555556	0.5725	1.005577697	0.012025087	0.575454551
NFE2	SELENBP1	Ct6	Cg37	0.27	0.2675	0.26	0.6425	0.995273902	0.012008165	0.575353264
RORA	KIT	Ct5	Cg24	0.185833333	0.3875	0.259583333	0.6375	1.007653587	0.012007804	0.575351099
NFAT	F3	Ct8	Cg42	0.270833333	0.277777778	0.246527778	0.625	1.035485221	0.012002989	0.575322256
STAT6	GNA14	Ct9	Cg13	0.268166667	0.265107272	0.241091356	0.670416667	1.044536837	0.012002636	0.575320143
NFAT	LGALS9	Ct8	Cg50	0.225	0.333333333	0.247222222	0.625	1.035485221	0.011999764	0.575302931
FOXO1	SLC23A2	Ct12	Cg38	0.254375	0.25625	0.256701389	0.6275	1.14278033	0.011998943	0.575298015
TAXCREB	KDR	Ct3	Cg20	0.173611111	0.415785413	0.284909161	0.63375	0.919462632	0.011984095	0.575208976
IRF	PTPRF	Ct8	Cg5	0.263333333	0.2675	0.260277778	0.635	1.028880575	0.011978582	0.575175893
AML	CDKN2B	Ct10	Cg21	0.324692982	0.257638889	0.233026316	0.648125	0.947867173	0.011975552	0.575157706
STAT6	IER3	Ct9	Cg51	0.2525	0.276281899	0.262540964	0.625	1.044536837	0.011956792	0.575045003
HNF3B	MYB	Ct12	Cg21	0.296184211	0.225833333	0.262960526	0.66625	1.020267502	0.011956162	0.575041215
FOXO1	FAH	Ct12	Cg21	0.362894737	0.168333333	0.262960526	0.65125	1.14278033	0.011955062	0.575034605
OSF2	ABCC3	Ct10	Cg4	0.254166667	0.284166667	0.2425	0.677916667	1.005577697	0.011939755	0.574942518
FOXP3	KLF9	Ct6	Cg21	0.217105263	0.30625	0.265964912	0.625	1.0797751	0.011933947	0.574907554
IRF	F3	Ct8	Cg42	0.270833333	0.277777778	0.246527778	0.625	1.028880575	0.01192643	0.574862273
FOXO1	CDS2	Ct12	Cg23	0.275	0.2375	0.252083333	0.63375	1.14278033	0.011923978	0.574847499
ETS1	F3	Ct9	Cg42	0.260760278	0.263490547	0.269975648	0.64523582	0.995273902	0.011912205	0.57477652
SREBP	CD200	Ct0	Cg54	0.325745174	0.231373448	0.251674671	0.606373448	1.035485221	0.011910091	0.574763773
LXR	CDKN2B	Ct0	Cg21	0.204122807	0.360541042	0.290205222	0.572916667	0.972777906	0.011903005	0.574721015
FOXP3	SOX2	Ct6	Cg21	0.217105263	0.315833333	0.265964912	0.604166667	1.0797751	0.011897144	0.574685635
IRF1	PTPRF	Ct8	Cg5	0.263333333	0.2675	0.260277778	0.635	1.020267502	0.011878306	0.574571806
ETS	GNA14	Ct9	Cg13	0.283333333	0.265107272	0.241091356	0.666666667	0.983002302	0.011867636	0.57450727
RORA	MYB	Ct5	Cg21	0.229210526	0.34375	0.251666667	0.59375	1.007653587	0.011863637	0.574483064
FREAC2	FOS	Ct12	Cg21	0.209561404	0.323472222	0.262960526	0.67125	0.991177076	0.011859719	0.574459346
FOXO1	LIMD1	Ct12	Cg38	0.254375	0.2525	0.256701389	0.62875	1.14278033	0.011846902	0.574381704
HNF3B	SCGB1A1	Ct12	Cg36	0.375	0.201388889	0.204861111	0.75	1.020267502	0.011838635	0.574331586
ETS	F3	Ct9	Cg42	0.270833333	0.263490547	0.269975648	0.625	0.983002302	0.011836582	0.574319136
STAT6	LGALS9	Ct9	Cg50	0.261333333	0.257356444	0.250744181	0.671666667	1.044536837	0.011831458	0.574288057
P53	FOXO3	Ct4	Cg21	0.28995614	0.2675	0.220687135	0.715	0.96661682	0.011830239	0.574280656
HNF3B	CEBPA	Ct12	Cg21	0.296184211	0.201666667	0.262960526	0.7375	1.020267502	0.011818508	0.574209446
NFKAPPAB65	IER3	Ct3	Cg51	0.251666667	0.283482717	0.240199458	0.75	0.919462632	0.011817338	0.574202338
NFE2	GSN	Ct6	Cg43	0.291666667	0.25	0.260416667	0.625	0.995273902	0.011811858	0.574169048
NFAT	ANXA3	Ct8	Cg33	0.27125	0.25	0.26875	0.625	1.035485221	0.011794571	0.574063942
IRF	NAPSA	Ct8	Cg5	0.263333333	0.263333333	0.260277778	0.635	1.028880575	0.011792	0.574048296
FOXP3	TCFCP2L1	Ct6	Cg21	0.217105263	0.3025	0.265964912	0.625	1.0797751	0.011787817	0.574022843
ATF4	KLF9	Ct1	Cg21	0.274561404	0.21716925	0.375924296	0.53125	0.987087907	0.011754198	0.573817942
ETS	CAR8	Ct9	Cg32	0.333333333	0.195166785	0.293693476	0.625	0.983002302	0.011738524	0.573722244
FOXP3	SELENBP1	Ct6	Cg37	0.25	0.2675	0.26	0.625	1.0797751	0.011734118	0.573695322
STAT6	TMPRSS2	Ct9	Cg8	0.255	0.281418317	0.250152098	0.625	1.044536837	0.011719268	0.573604512
FOXO3	SLC23A2	Ct12	Cg38	0.278333333	0.25625	0.256701389	0.6325	1.011825352	0.011717188	0.573591788
NFKAPPAB65	ITGA3	Ct3	Cg7	0.291875	0.234710896	0.294071457	0.6325	0.919462632	0.011715953	0.573584233
LXR	LIPA	Ct0	Cg51	0.282777778	0.26286293	0.240141313	0.674166667	0.972777906	0.011706376	0.573525602
STAT6	CYP2E1	Ct9	Cg40	0.26875	0.264562751	0.248581306	0.63375	1.044536837	0.011700041	0.573486793
IRF1	NAPSA	Ct8	Cg5	0.263333333	0.263333333	0.260277778	0.635	1.020267502	0.011693285	0.573445393
FOXP3	CEBPA	Ct6	Cg21	0.217105263	0.3	0.265964912	0.625	1.0797751	0.011690397	0.573427689
STAT6	AGER	Ct9	Cg36	0.291666667	0.224289008	0.273124714	0.625	1.044536837	0.011664324	0.573267664
FOXO1	LIMCH1	Ct12	Cg38	0.254375	0.25	0.256701389	0.625	1.14278033	0.011659648	0.573238932
CEBP	CHPT1	Ct1	Cg30	0.320545931	0.253973857	0.204530621	0.654855393	1.068950332	0.011655759	0.57321503
ETS1	SFTPB	Ct9	Cg46	0.308658797	0.22867295	0.281552932	0.589259425	0.995273902	0.011654742	0.573208778
FOXO3	ABCC3	Ct12	Cg4	0.232916667	0.292083333	0.253125	0.667916667	1.011825352	0.011637782	0.573104446
FOXO1	SH3D19	Ct12	Cg25	0.287333333	0.284722222	0.186472222	0.666666667	1.14278033	0.011622325	0.573009243
ETS1	LIPA	Ct9	Cg51	0.285122893	0.250644917	0.262540964	0.622217375	0.995273902	0.011619109	0.572989419
NFAT	DOCK9	Ct8	Cg28	0.271388889	0.259166667	0.249537037	0.63875	1.035485221	0.011608632	0.57292481
ATF4	CBFA2T3	Ct1	Cg21	0.274561404	0.213252417	0.375924296	0.53375	0.987087907	0.011596517	0.572850037
IRF	TMEM37	Ct8	Cg30	0.254166667	0.25	0.283611111	0.625	1.028880575	0.011588489	0.572800454
RORA	MAPK14	Ct5	Cg22	0.158333333	0.444166667	0.235416667	0.694166667	1.007653587	0.011580586	0.572751608
FOXO1	PCX	Ct12	Cg4	0.296666667	0.214166667	0.253125	0.63	1.14278033	0.011578678	0.572739811
CEBP	NPC1	Ct1	Cg53	0.28443759	0.239420373	0.23662506	0.67206528	1.068950332	0.011576514	0.572726432
FOXO3	STAT3	Ct12	Cg21	0.215263158	0.288472222	0.262960526	0.700416667	1.011825352	0.011572476	0.572701456
NFAT	PTPRF	Ct8	Cg5	0.254166667	0.2675	0.260277778	0.63125	1.035485221	0.011567107	0.572668237
IRF	ANXA3	Ct8	Cg33	0.2675	0.25	0.26875	0.625	1.028880575	0.011557323	0.572607664
CEBPA	CD36	Ct1	Cg12	0.270737018	0.278774273	0.227574678	0.674080705	0.997326503	0.011547116	0.572544426
SREBP	SFTPB	Ct0	Cg46	0.372569273	0.195327379	0.24449297	0.626577379	1.035485221	0.011543969	0.572524919
CEBPA	SLC34A2	Ct1	Cg44	0.240078059	0.276930507	0.257829817	0.67519788	0.997326503	0.011543163	0.572519925
LMO2COM	CYP2F2	Ct7	Cg1	0.281666667	0.2625	0.246666667	0.64375	0.983002302	0.011541095	0.572507098
LMO2COM	CYP4B1	Ct7	Cg1	0.281666667	0.2625	0.246666667	0.64375	0.983002302	0.011541095	0.572507098
STAT6	AQP4	Ct9	Cg28	0.309722222	0.197919997	0.287504188	0.62625	1.044536837	0.01152863	0.572429774
HNF4ALPHA	KLF9	Ct2	Cg21	0.212719298	0.321666667	0.223333333	0.75	1.005577697	0.011525065	0.572407643
NFAT	ANXA8	Ct8	Cg42	0.270833333	0.25	0.246527778	0.666666667	1.035485221	0.011522869	0.572394008
MYOGENIN	GNA14	Ct7	Cg13	0.241666667	0.333333333	0.233333333	0.666666667	0.919462632	0.011521661	0.572386508
FOXO4	SLC1A4	Ct12	Cg38	0.25	0.268055556	0.256701389	0.625	1.071584713	0.011521249	0.572383948
AML	FOS	Ct10	Cg21	0.324692982	0.24625	0.233026316	0.651875	0.947867173	0.011512401	0.572328984
IRF1	TMEM37	Ct8	Cg30	0.254166667	0.25	0.283611111	0.625	1.020267502	0.011491479	0.572198861
POU6F1	GSN	Ct13	Cg43	0.429166667	0.193166667	0.19075	0.75	0.968673837	0.011488453	0.572180027
LEF1TCF1	WWTR1	Ct2	Cg21	0.256973684	0.2675	0.223333333	0.725416667	1.031066763	0.011482602	0.572143591
ETS1	VNN1	Ct9	Cg39	0.288520928	0.258491813	0.242423643	0.637737719	0.995273902	0.011475822	0.572101354
ETS	CDKN2B	Ct9	Cg21	0.344298246	0.17551586	0.356500761	0.541666667	0.983002302	0.011470921	0.572070806
STAT6	DAG1	Ct9	Cg7	0.25875	0.263468418	0.254164372	0.63375	1.044536837	0.01147005	0.57206538
STAT	FGFR2	Ct3	Cg56	0.347517153	0.227467728	0.196811273	0.705784925	1.044536837	0.011469438	0.572061562
IRF1	ANXA3	Ct8	Cg33	0.2675	0.25	0.26875	0.625	1.020267502	0.011460573	0.572006274
IRF	ANXA8	Ct8	Cg42	0.270833333	0.25	0.246527778	0.666666667	1.028880575	0.011449373	0.571936366
FOXO4	STAT3	Ct12	Cg21	0.25	0.288472222	0.262960526	0.5625	1.071584713	0.011430984	0.571821461
CEBPA	TACSTD2	Ct1	Cg13	0.232900935	0.29492019	0.253093585	0.658690143	0.997326503	0.011420244	0.571754281
STAT	LIPG	Ct3	Cg50	0.281097543	0.288813442	0.197032514	0.683220163	1.044536837	0.011415549	0.571724888
FOXO3	LIMD1	Ct12	Cg38	0.278333333	0.2525	0.256701389	0.625	1.011825352	0.011408811	0.571682699
STAT6	BC052328	Ct9	Cg11	0.302777778	0.228542628	0.252489872	0.625	1.044536837	0.011406147	0.571666008
LXR	CEBPA	Ct0	Cg21	0.204122807	0.339376287	0.290205222	0.582916667	0.972777906	0.011399831	0.571626432
SREBP	CTGF	Ct0	Cg48	0.312433568	0.246242735	0.21725845	0.658534401	1.035485221	0.011397777	0.571613557
SREBP1	CTGF	Ct0	Cg48	0.312433568	0.246242735	0.21725845	0.658534401	1.035485221	0.011397777	0.571613557
STAT6	SFTPB	Ct9	Cg46	0.269333333	0.22867295	0.281552932	0.62875	1.044536837	0.011388505	0.571555409
IRF	ALDH1A1	Ct8	Cg20	0.247777778	0.26	0.272592593	0.63	1.028880575	0.011382962	0.571520626
AMEF2	NDST1	Ct12	Cg23	0.26625	0.266666667	0.252083333	0.635	1.001442807	0.011381575	0.571511923
ETS	CAR4	Ct9	Cg42	0.270833333	0.253311395	0.269975648	0.625	0.983002302	0.011379312	0.571497715
GATA3	GNA14	Ct5	Cg13	0.266666667	0.274583333	0.217916667	0.666666667	1.068950332	0.011371025	0.571445678
FOXP3	STAT3	Ct6	Cg21	0.217105263	0.29125	0.265964912	0.625	1.0797751	0.011349428	0.571309893
NFAT	TGM2	Ct8	Cg16	0.348888889	0.195	0.23537037	0.684166667	1.035485221	0.011344343	0.571277895
HNF3B	VEGFA	Ct12	Cg32	0.265	0.345833333	0.188055556	0.645	1.020267502	0.011341557	0.571260351
FOXO3	CDKN2B	Ct12	Cg21	0.215263158	0.353055556	0.262960526	0.560416667	1.011825352	0.011332348	0.571202355
ATF3	HDC	Ct0	Cg49	0.169375	0.372903215	0.297925888	0.635	0.947867173	0.011325956	0.571162073
ETS	CLCA1	Ct9	Cg3	0.25	0.296707809	0.248310092	0.625	0.983002302	0.011316129	0.571100103
TAXCREB	DDR1	Ct3	Cg7	0.16625	0.398569994	0.294071457	0.63125	0.919462632	0.011309792	0.571060111
FOXO3	LIMCH1	Ct12	Cg38	0.278333333	0.25	0.256701389	0.625	1.011825352	0.011295853	0.570972087
CEBPA	TGM2	Ct1	Cg16	0.257389918	0.275178227	0.25807476	0.619300337	0.997326503	0.011289893	0.57093442
ETS1	QK	Ct9	Cg22	0.253926032	0.278510997	0.2447809	0.655266495	0.995273902	0.011289837	0.57093407
IRF1	ALDH1A1	Ct8	Cg20	0.247777778	0.26	0.272592593	0.63	1.020267502	0.011287671	0.570920378
STAT6	MEG3	Ct9	Cg51	0.2525	0.260696078	0.262540964	0.625	1.044536837	0.011282276	0.570886261
HNF3B	NDST1	Ct12	Cg23	0.26	0.266666667	0.252083333	0.6325	1.020267502	0.011278745	0.570863925
NFAT	LIMD1	Ct8	Cg38	0.243958333	0.280277778	0.237569444	0.670416667	1.035485221	0.011276741	0.570851244
CEBPA	FHL1	Ct1	Cg22	0.322464753	0.193117133	0.284282057	0.63858785	0.997326503	0.011274843	0.570839234
ETS	MBP	Ct9	Cg16	0.305555556	0.240285769	0.249945869	0.625	0.983002302	0.011274538	0.570837301
NFAT	NAPSA	Ct8	Cg5	0.254166667	0.263333333	0.260277778	0.625	1.035485221	0.011274192	0.570835114
HFH8	ABCC3	Ct13	Cg4	0.229166667	0.294	0.2365	0.666666667	1.061290504	0.011273868	0.57083306
IRF1	DOCK9	Ct8	Cg28	0.273333333	0.259166667	0.249537037	0.625	1.020267502	0.011271996	0.570821212
TAXCREB	MAPK14	Ct3	Cg22	0.19125	0.389021075	0.25346917	0.65	0.919462632	0.011270603	0.570812394
IRF1	WARS	Ct8	Cg17	0.231666667	0.293333333	0.2525	0.64375	1.020267502	0.011269837	0.570807546
NFAT	FGFR2	Ct8	Cg56	0.27	0.274166667	0.229166667	0.64125	1.035485221	0.011264221	0.570771978
FOXO4	NDST1	Ct12	Cg23	0.25	0.266666667	0.252083333	0.625	1.071584713	0.01125536	0.570715838
HNF3B	CBFA2T3	Ct12	Cg21	0.296184211	0.232638889	0.262960526	0.60875	1.020267502	0.011253505	0.570704078
STAT6	SELENBP1	Ct9	Cg37	0.27	0.261502342	0.238767163	0.63875	1.044536837	0.011247827	0.570668075
ERR1	SREBF1	Ct2	Cg21	0.200307018	0.4175	0.223333333	0.6	1.003507638	0.011245483	0.570653211
CEBP	ANXA8	Ct1	Cg42	0.309161278	0.261299202	0.184301963	0.706391068	1.068950332	0.011242318	0.57063313
FOXO3	NDST1	Ct12	Cg23	0.26125	0.266666667	0.252083333	0.6325	1.011825352	0.011239196	0.570613321
MYOGENIN	GSN	Ct7	Cg43	0.291666667	0.256666667	0.26125	0.625	0.919462632	0.011238974	0.570611912
IRF	ELA1	Ct8	Cg3	0.256666667	0.263333333	0.254444444	0.635	1.028880575	0.011235877	0.570592254
ATF4	CLIC4	Ct1	Cg6	0.235625	0.308335233	0.225840124	0.69375	0.987087907	0.011235812	0.57059184
ATF3	CEBPA	Ct0	Cg21	0.214780702	0.339376287	0.290205222	0.56	0.947867173	0.01122839	0.570544713
IRF	LPCAT1	Ct8	Cg46	0.244666667	0.255	0.2785	0.6275	1.028880575	0.011218089	0.57047926
AMEF2	STAT3	Ct12	Cg21	0.243859649	0.288472222	0.262960526	0.605	1.001442807	0.011207688	0.570413117
LMO2COM	FHL1	Ct7	Cg22	0.27875	0.251666667	0.235277778	0.69	0.983002302	0.011195026	0.570332524
CEBP	STMN2	Ct1	Cg12	0.395737018	0.176375083	0.227574678	0.659156313	1.068950332	0.011192157	0.570314251
RORA	ITGA8	Ct5	Cg34	0.28	0.265	0.23375	0.64	1.007653587	0.011185277	0.570270419
ATF4	LIPA	Ct1	Cg51	0.199444444	0.293662428	0.306960528	0.63	0.987087907	0.011180192	0.570238001
STAT	KRT19	Ct3	Cg8	0.421149156	0.162878549	0.2260312	0.690151156	1.044536837	0.011177282	0.570219447
MYOGENIN	MAPT	Ct7	Cg24	0.277777778	0.282777778	0.23212963	0.666666667	0.919462632	0.011176767	0.570216162
SREBP	AGER	Ct0	Cg36	0.294457341	0.252351953	0.211603671	0.686101953	1.035485221	0.011170814	0.570178191
HNF4ALPHA	SOX2	Ct2	Cg21	0.212719298	0.35	0.223333333	0.666666667	1.005577697	0.011146868	0.570025268
ETS	DAG1	Ct9	Cg7	0.270833333	0.263468418	0.254164372	0.625	0.983002302	0.01114243	0.569996892
IRF1	ELA1	Ct8	Cg3	0.256666667	0.263333333	0.254444444	0.635	1.020267502	0.011141818	0.569992981
ETS	IER3	Ct9	Cg51	0.25	0.276281899	0.262540964	0.625	0.983002302	0.011140997	0.569987733
LEF1TCF1	KLF9	Ct2	Cg21	0.256973684	0.321666667	0.223333333	0.585	1.031066763	0.011135018	0.569949483
AMEF2	SLC1A4	Ct12	Cg38	0.2575	0.268055556	0.256701389	0.6275	1.001442807	0.011134485	0.569946076
ATF4	ANKIB1	Ct1	Cg21	0.274561404	0.208595025	0.375924296	0.52375	0.987087907	0.011130731	0.569922053
CEBP	MTCH2	Ct1	Cg54	0.410407715	0.192565797	0.205480143	0.640674348	1.068950332	0.011121398	0.569862296
ETS1	CAR4	Ct9	Cg42	0.260760278	0.253311395	0.269975648	0.626217093	0.995273902	0.011114458	0.569817832
NFAT	LRP2	Ct8	Cg40	0.32125	0.213333333	0.277083333	0.565	1.035485221	0.011109758	0.569787709
HNF3B	ETS1	Ct12	Cg21	0.296184211	0.2225	0.262960526	0.6275	1.020267502	0.011094565	0.569690245
STAT	ALDH1A1	Ct3	Cg20	0.376671926	0.164962019	0.284909161	0.599943028	1.044536837	0.011093981	0.569686496
STAT6	EMP2	Ct9	Cg50	0.261333333	0.259316292	0.250744181	0.625	1.044536837	0.011093262	0.569681881
ETS1	ANXA3	Ct9	Cg33	0.244280404	0.274932819	0.252676801	0.656149229	0.995273902	0.011082196	0.569610817
SREBP1	NPC1	Ct0	Cg53	0.273938051	0.279031365	0.218844026	0.639656365	1.035485221	0.011079769	0.569595224
FOXP3	ZYG11B	Ct6	Cg37	0.25	0.2525	0.26	0.625	1.0797751	0.011076131	0.569571838
RORA	FOXO3	Ct5	Cg21	0.229210526	0.2875	0.251666667	0.6625	1.007653587	0.011071214	0.569540229
NFE2	ZYG11B	Ct6	Cg37	0.27	0.2525	0.26	0.6275	0.995273902	0.011070184	0.569533606
STAT6	COL4A4	Ct9	Cg50	0.261333333	0.257505884	0.250744181	0.6275	1.044536837	0.011059878	0.569467299
CEBP	LYZ	Ct1	Cg50	0.291391906	0.241589267	0.237427937	0.61869195	1.068950332	0.011053986	0.569429374
SREBP	NPC1	Ct0	Cg53	0.248938051	0.279031365	0.218844026	0.702156365	1.035485221	0.011052404	0.569419182
MEIS1	CYP2E1	Ct4	Cg40	0.255	0.301666667	0.242083333	0.6275	0.94574851	0.011051514	0.569413453
IRF1	AZIN1	Ct8	Cg53	0.261	0.282777778	0.233388889	0.62875	1.020267502	0.011049891	0.569403001
MEIS1	MBP	Ct4	Cg16	0.275	0.275	0.24037037	0.6425	0.94574851	0.011045748	0.569376305
HFH1	MAPK14	Ct13	Cg22	0.25	0.265	0.25125	0.625	1.061290504	0.011040945	0.569345354
HFH8	MAPK14	Ct13	Cg22	0.25	0.265	0.25125	0.625	1.061290504	0.011040945	0.569345354
STAT	MGP	Ct3	Cg10	0.30753511	0.258615677	0.205497815	0.646256849	1.044536837	0.011032798	0.569292825
ERR1	AHR	Ct2	Cg21	0.200307018	0.369444444	0.223333333	0.665	1.003507638	0.011029128	0.569269148
CEBP	LRP2	Ct1	Cg40	0.46076387	0.146935877	0.227175913	0.670826908	1.068950332	0.01102901	0.569268389
ATF3	KLF9	Ct0	Cg21	0.214780702	0.280593783	0.290205222	0.665	0.947867173	0.011024214	0.56923744
HES1	SOX2	Ct4	Cg21	0.160175439	0.449166667	0.220687135	0.710416667	0.976871876	0.011018721	0.569201978
IRF	ADORA2B	Ct8	Cg5	0.263333333	0.25	0.260277778	0.625	1.028880575	0.011018638	0.56920144
FOXO3	TCFCP2L1	Ct12	Cg21	0.215263158	0.32125	0.262960526	0.59875	1.011825352	0.011016775	0.569189409
FOXO4	SLC23A2	Ct12	Cg38	0.25	0.25625	0.256701389	0.625	1.071584713	0.011013837	0.569170429
CEBP	SOAT1	Ct1	Cg54	0.410407715	0.183779453	0.205480143	0.66470959	1.068950332	0.011012142	0.569159482
CEBP	GGCX	Ct1	Cg53	0.28443759	0.229447713	0.23662506	0.667085785	1.068950332	0.011012113	0.569159297
STAT6	WDR81	Ct9	Cg52	0.255833333	0.265159946	0.248579375	0.625	1.044536837	0.011008646	0.569136895
LXR	SOX2	Ct0	Cg21	0.204122807	0.270703543	0.290205222	0.705416667	0.972777906	0.011003988	0.569106785
AML	FGFR2	Ct10	Cg56	0.29375	0.3025	0.182083333	0.7175	0.947867173	0.011003804	0.569105594
STAT6	VLDLR	Ct9	Cg31	0.2575	0.255255506	0.254763825	0.62875	1.044536837	0.010997447	0.569064487
P53	FOS	Ct4	Cg21	0.28995614	0.230833333	0.220687135	0.77	0.96661682	0.010993929	0.569041729
ETS	AGER	Ct9	Cg36	0.291666667	0.224289008	0.273124714	0.625	0.983002302	0.010977169	0.56893322
HNF3B	SLC1A4	Ct12	Cg38	0.25	0.268055556	0.256701389	0.625	1.020267502	0.010969507	0.568883567
STAT	WNK1	Ct3	Cg17	0.43657862	0.167569166	0.213303984	0.672603749	1.044536837	0.010963231	0.568842875
NFAT	SCN7A	Ct8	Cg28	0.271388889	0.25	0.249537037	0.625	1.035485221	0.010956984	0.568802342
NFAT	SLC39A8	Ct8	Cg28	0.271388889	0.25	0.249537037	0.625	1.035485221	0.010956984	0.568802342
STAT6	CES3	Ct9	Cg31	0.2575	0.254272144	0.254763825	0.62875	1.044536837	0.01095508	0.568789987
NFAT	CYP4V3	Ct8	Cg45	0.25625	0.2575	0.25375	0.63125	1.035485221	0.010944413	0.568720728
FOXP3	CTGF	Ct6	Cg48	0.25	0.255	0.254375	0.625	1.0797751	0.010943795	0.568716715
IRF1	ADORA2B	Ct8	Cg5	0.263333333	0.25	0.260277778	0.625	1.020267502	0.010926398	0.568603627
ETS	SCN7A	Ct9	Cg28	0.277777778	0.222619444	0.287504188	0.625	0.983002302	0.010922934	0.568581094
NFKAPPAB65	TNFRSF21	Ct3	Cg8	0.251111111	0.298769619	0.2260312	0.7	0.919462632	0.010914476	0.568526038
STAT6	LIPA	Ct9	Cg51	0.2525	0.250644917	0.262540964	0.62875	1.044536837	0.010912371	0.568512332
NFAT	CD36	Ct8	Cg12	0.2575	0.255833333	0.254166667	0.62875	1.035485221	0.010901214	0.568439642
TAXCREB	CDKN2B	Ct3	Cg21	0.279210526	0.225806918	0.334010906	0.562916667	0.919462632	0.010899532	0.568428682
FOXP3	PDIA5	Ct6	Cg48	0.25	0.25375	0.254375	0.625	1.0797751	0.010890149	0.568367487
IRF1	SCN7A	Ct8	Cg28	0.273333333	0.25	0.249537037	0.625	1.020267502	0.010873308	0.568257546
IRF1	SLC39A8	Ct8	Cg28	0.273333333	0.25	0.249537037	0.625	1.020267502	0.010873308	0.568257546
FOXP3	CHPT1	Ct6	Cg30	0.25	0.255	0.2525	0.625	1.0797751	0.010863128	0.568191015
ETS	MAPK14	Ct9	Cg22	0.166666667	0.406002689	0.2447809	0.666666667	0.983002302	0.010854716	0.568135998
FOXO4	LIMD1	Ct12	Cg38	0.25	0.2525	0.256701389	0.625	1.071584713	0.010852658	0.568122536
ETS1	LRP2	Ct9	Cg40	0.289493918	0.232599861	0.248581306	0.651399791	0.995273902	0.010851945	0.568117868
STAT	SCHIP1	Ct3	Cg42	0.416651194	0.148258643	0.258605954	0.649887964	1.044536837	0.010844098	0.568066499
NFAT	ELA1	Ct8	Cg3	0.25	0.263333333	0.254444444	0.625	1.035485221	0.010840835	0.568045132
P53	CEBPA	Ct4	Cg21	0.28995614	0.245833333	0.220687135	0.7125	0.96661682	0.010834012	0.568000429
STAT	FABP5	Ct3	Cg46	0.354584468	0.174205684	0.258028156	0.649641859	1.044536837	0.010815507	0.567879068
MYOGENIN	CTGF	Ct7	Cg48	0.25	0.296666667	0.25375	0.625	0.919462632	0.010815059	0.56787613
IRF	SPHK1	Ct8	Cg20	0.247777778	0.246944444	0.272592593	0.63	1.028880575	0.010811381	0.567851984
ETS	LIPG	Ct9	Cg50	0.25	0.280647695	0.250744181	0.625	0.983002302	0.010808537	0.567833307
FREAC3	MAPK14	Ct13	Cg22	0.25	0.265	0.25125	0.655	0.991177076	0.010806486	0.56781984
NFAT	SCHIP1	Ct8	Cg42	0.270833333	0.25	0.246527778	0.625	1.035485221	0.01080269	0.567794901
ETS1	MNS1	Ct9	Cg35	0.319361046	0.209580455	0.237287015	0.683120683	0.995273902	0.010798085	0.567764642
NFAT	CYP2F2	Ct8	Cg1	0.255833333	0.255	0.254166667	0.6275	1.035485221	0.010773915	0.567605627
NFAT	CYP4B1	Ct8	Cg1	0.255833333	0.255	0.254166667	0.6275	1.035485221	0.010773915	0.567605627
LMO2COM	SERPINB9	Ct7	Cg44	0.270833333	0.26	0.243055556	0.64	0.983002302	0.010767516	0.567563477
NFAT	STMN2	Ct8	Cg12	0.2575	0.2525	0.254166667	0.62875	1.035485221	0.010759178	0.567508524
FOXP3	PLD1	Ct6	Cg30	0.25	0.2525	0.2525	0.625	1.0797751	0.010756627	0.567491698
AMEF2	SLC23A2	Ct12	Cg38	0.2575	0.25625	0.256701389	0.63375	1.001442807	0.010750123	0.567448799
FOXO4	LIMCH1	Ct12	Cg38	0.25	0.25	0.256701389	0.625	1.071584713	0.010745206	0.567416349
CEBPA	ITM2A	Ct1	Cg13	0.232900935	0.272064088	0.253093585	0.671548066	0.997326503	0.010740835	0.567387491
IRF	SCHIP1	Ct8	Cg42	0.270833333	0.25	0.246527778	0.625	1.028880575	0.010733787	0.567340937
GATA3	LIMCH1	Ct5	Cg38	0.25	0.26375	0.243125	0.625	1.068950332	0.010710251	0.567185285
HFH1	QK	Ct13	Cg22	0.25	0.257	0.25125	0.625	1.061290504	0.010707634	0.567167958
HFH8	QK	Ct13	Cg22	0.25	0.257	0.25125	0.625	1.061290504	0.010707634	0.567167958
ETS	VCAM1	Ct9	Cg25	0.25	0.314544724	0.207772798	0.666666667	0.983002302	0.010707162	0.567164836
IRF	LIMD1	Ct8	Cg38	0.25	0.280277778	0.237569444	0.625	1.028880575	0.010704447	0.567146858
NFAT	ADORA2B	Ct8	Cg5	0.254166667	0.25	0.260277778	0.625	1.035485221	0.010703347	0.567139573
SREBP1	LIPA	Ct0	Cg51	0.282088183	0.26286293	0.240141313	0.580154596	1.035485221	0.010697167	0.567098626
NFAT	PLSCR2	Ct8	Cg1	0.255833333	0.2525	0.254166667	0.62875	1.035485221	0.01068954	0.567048069
IRF1	MTCH2	Ct8	Cg54	0.277708333	0.2575	0.232986111	0.62875	1.020267502	0.010687798	0.567036518
FOXO1	TNFRSF21	Ct12	Cg8	0.265833333	0.25875	0.212685185	0.63875	1.14278033	0.010678757	0.566976538
STAT6	ELA1	Ct9	Cg3	0.278611111	0.236405517	0.248310092	0.625	1.044536837	0.010677122	0.566965684
LMO2COM	QK	Ct7	Cg22	0.27875	0.259166667	0.235277778	0.63875	0.983002302	0.010672358	0.566934057
ETS	ANXA3	Ct9	Cg33	0.25	0.274932819	0.252676801	0.625	0.983002302	0.010670052	0.566918742
SREBP	ITGA3	Ct0	Cg7	0.314783046	0.21570722	0.222391523	0.68195722	1.035485221	0.01066339	0.566874485
SREBP1	ITGA3	Ct0	Cg7	0.314783046	0.21570722	0.222391523	0.68195722	1.035485221	0.01066339	0.566874485
FREAC2	SLC1A4	Ct12	Cg38	0.25	0.268055556	0.256701389	0.625	0.991177076	0.010656738	0.566830275
STAT	GSTA3	Ct3	Cg9	0.369399274	0.210680473	0.191049758	0.686020709	1.044536837	0.010654371	0.56681453
IRF	CYP4V3	Ct8	Cg45	0.2525	0.2575	0.25375	0.6275	1.028880575	0.010651809	0.566797493
ATF4	FAH	Ct1	Cg21	0.274561404	0.198175168	0.375924296	0.5275	0.987087907	0.010650437	0.566788365
FOXP3	TMEM37	Ct6	Cg30	0.25	0.25	0.2525	0.625	1.0797751	0.010650125	0.566786295
GATA3	DLK1	Ct5	Cg46	0.258333333	0.32125	0.16925	0.708333333	1.068950332	0.010635244	0.56668724
SREBP1	LGALS9	Ct0	Cg50	0.360982598	0.203191365	0.218366299	0.640691365	1.035485221	0.010626002	0.56662566
CEBP	SLCO3A1	Ct1	Cg10	0.335569331	0.229006163	0.192879554	0.670504623	1.068950332	0.010623679	0.566610171
CEBP	WNK1	Ct1	Cg17	0.385363816	0.178771857	0.217835136	0.662203893	1.068950332	0.010623002	0.566605661
STAT6	CHPT1	Ct9	Cg30	0.2625	0.269185008	0.227464116	0.6325	1.044536837	0.010618847	0.566577952
ETS1	LIPG	Ct9	Cg50	0.240899211	0.280647695	0.250744181	0.629304876	0.995273902	0.010617724	0.566570463
FOXO1	SIVA1	Ct12	Cg21	0.362894737	0.162916667	0.262960526	0.5975	1.14278033	0.010615426	0.56655513
CEBPA	S100G	Ct1	Cg44	0.240078059	0.26896706	0.257829817	0.639225295	0.997326503	0.010613925	0.566545119
CEBP	ADH1	Ct1	Cg25	0.279840683	0.266239427	0.1910049	0.69717957	1.068950332	0.01060547	0.566488684
IRF	CYP2F2	Ct8	Cg1	0.253333333	0.255	0.254166667	0.6275	1.028880575	0.010600584	0.566456059
IRF	CYP4B1	Ct8	Cg1	0.253333333	0.255	0.254166667	0.6275	1.028880575	0.010600584	0.566456059
IRF	CD36	Ct8	Cg12	0.2525	0.255833333	0.254166667	0.6275	1.028880575	0.010600243	0.566453775
STAT6	ITGA3	Ct9	Cg7	0.25875	0.245731317	0.254164372	0.6275	1.044536837	0.010592367	0.566401153
STAT6	BCL2A1A	Ct9	Cg52	0.255833333	0.253095767	0.248579375	0.63	1.044536837	0.01059184	0.566397629
FOXO4	PCX	Ct12	Cg4	0.291666667	0.214166667	0.253125	0.625	1.071584713	0.010589617	0.566382766
IRF	DLK1	Ct8	Cg46	0.244666667	0.25	0.2785	0.604166667	1.028880575	0.010589166	0.56637975
CEBPA	RCAN1	Ct1	Cg22	0.322464753	0.1829937	0.284282057	0.632870275	0.997326503	0.010588145	0.566372929
HFH1	FHL1	Ct13	Cg22	0.25	0.254	0.25125	0.625	1.061290504	0.010582642	0.56633612
HFH8	FHL1	Ct13	Cg22	0.25	0.254	0.25125	0.625	1.061290504	0.010582642	0.56633612
NFKAPPAB65	ANXA8	Ct3	Cg42	0.210833333	0.316532187	0.258605954	0.666666667	0.919462632	0.010578851	0.566310758
STAT	ME1	Ct3	Cg32	0.327259483	0.179084085	0.271030939	0.637376128	1.044536837	0.010575177	0.566286172
IRF1	CYP4V3	Ct8	Cg45	0.2525	0.2575	0.25375	0.6275	1.020267502	0.010562639	0.566202205
ETS	SFTPB	Ct9	Cg46	0.266666667	0.22867295	0.281552932	0.625	0.983002302	0.010548195	0.56610536
LMO2COM	S100G	Ct7	Cg44	0.270833333	0.256666667	0.243055556	0.635	0.983002302	0.010546428	0.566093508
FOXP3	DTNA	Ct6	Cg43	0.229166667	0.270833333	0.260416667	0.604166667	1.0797751	0.01054417	0.566078357
CEBPA	AZIN1	Ct1	Cg53	0.23443759	0.291049075	0.23662506	0.654536806	0.997326503	0.010539637	0.566047928
IRF	WNK1	Ct8	Cg17	0.273333333	0.234166667	0.2525	0.63375	1.028880575	0.010538092	0.566037559
ETS	MAPT	Ct9	Cg24	0.333333333	0.208452483	0.246795584	0.625	0.983002302	0.010535563	0.566020577
IRF	CYP2S1	Ct8	Cg0	0.307	0.214166667	0.248	0.6275	1.028880575	0.010527388	0.565965657
NFE2	CTGF	Ct6	Cg48	0.25875	0.255	0.254375	0.63	0.995273902	0.010523934	0.565942445
NFAT	RNASE4	Ct8	Cg45	0.25625	0.25	0.25375	0.625	1.035485221	0.010520439	0.565918944
P53	CTGF	Ct4	Cg48	0.369166667	0.225	0.172638889	0.75875	0.96661682	0.010517116	0.565896601
LXR	IER3	Ct0	Cg51	0.282777778	0.254663925	0.240141313	0.625	0.972777906	0.010514129	0.565876505
ETS	MEG3	Ct9	Cg51	0.25	0.260696078	0.262540964	0.625	0.983002302	0.010512503	0.565865566
IRF1	CYP2F2	Ct8	Cg1	0.253333333	0.255	0.254166667	0.6275	1.020267502	0.010511844	0.565861129
IRF1	CYP4B1	Ct8	Cg1	0.253333333	0.255	0.254166667	0.6275	1.020267502	0.010511844	0.565861129
SREBP	EMP2	Ct0	Cg50	0.219315931	0.309619606	0.218366299	0.684619606	1.035485221	0.01051181	0.565860899
IRF1	CD36	Ct8	Cg12	0.2525	0.255833333	0.254166667	0.6275	1.020267502	0.010511505	0.565858848
IRF1	LGALS9	Ct8	Cg50	0.2	0.333333333	0.247222222	0.625	1.020267502	0.0105097	0.565846703
AMEF2	LIMD1	Ct12	Cg38	0.2575	0.2525	0.256701389	0.62875	1.001442807	0.010509232	0.565843554
ETS	FABP5	Ct9	Cg46	0.266666667	0.227755622	0.281552932	0.625	0.983002302	0.01050588	0.565820992
FOXO3	KLF9	Ct12	Cg21	0.215263158	0.282638889	0.262960526	0.64875	1.011825352	0.010502075	0.56579537
IRF	CLCA1	Ct8	Cg3	0.256666667	0.25	0.254444444	0.625	1.028880575	0.010498988	0.565774578
IRF	SEMA7A	Ct8	Cg3	0.256666667	0.25	0.254444444	0.625	1.028880575	0.010498988	0.565774578
NFAT	6330416G13RIK	Ct8	Cg49	0.279583333	0.258333333	0.222777778	0.63	1.035485221	0.010496586	0.565758394
ETS1	AQP1	Ct9	Cg7	0.232909783	0.282410795	0.254164372	0.630699526	0.995273902	0.010494187	0.565742235
SREBP1	PRDM1	Ct0	Cg21	0.377537636	0.170957493	0.290205222	0.54074916	1.035485221	0.010488017	0.565700642
HNF3B	SLC23A2	Ct12	Cg38	0.25	0.25625	0.256701389	0.625	1.020267502	0.010486394	0.5656897
RORA	WWTR1	Ct5	Cg21	0.229210526	0.253333333	0.251666667	0.711666667	1.007653587	0.010479498	0.565643185
SREBP1	COL4A4	Ct0	Cg50	0.360982598	0.193720845	0.218366299	0.662470845	1.035485221	0.010475118	0.565613626
STAT6	KRT19	Ct9	Cg8	0.255	0.249490256	0.250152098	0.63	1.044536837	0.010472786	0.565597887
NFAT	PTGIS	Ct8	Cg41	0.26125	0.258333333	0.23875	0.6275	1.035485221	0.010469785	0.565577626
LEF1TCF1	CEBPA	Ct2	Cg21	0.256973684	0.263333333	0.223333333	0.67125	1.031066763	0.010459697	0.565509481
GATA3	SLC23A2	Ct5	Cg38	0.25	0.2575	0.243125	0.625	1.068950332	0.010456453	0.565487554
ETS1	VLDLR	Ct9	Cg31	0.256791475	0.255255506	0.254763825	0.629133259	0.995273902	0.010456317	0.565486632
IRF	PLSCR2	Ct8	Cg1	0.253333333	0.2525	0.254166667	0.625	1.028880575	0.010454838	0.565476632
ETS	BEX2	Ct9	Cg47	0.25	0.284454335	0.239273518	0.625	0.983002302	0.010453982	0.565470846
POU6F1	MAPK14	Ct13	Cg22	0.25625	0.265	0.25125	0.6325	0.968673837	0.010453312	0.565466316
NFE2	PDIA5	Ct6	Cg48	0.25875	0.25375	0.254375	0.62875	0.995273902	0.010451568	0.565454522
LXR	FOS	Ct0	Cg21	0.204122807	0.274824979	0.290205222	0.65875	0.972777906	0.010432473	0.565325285
IRF	STMN2	Ct8	Cg12	0.2525	0.2525	0.254166667	0.625	1.028880575	0.010420447	0.565243781
IRF1	CLCA1	Ct8	Cg3	0.256666667	0.25	0.254444444	0.625	1.020267502	0.010411098	0.565180365
IRF1	SEMA7A	Ct8	Cg3	0.256666667	0.25	0.254444444	0.625	1.020267502	0.010411098	0.565180365
ETS	ITGA3	Ct9	Cg7	0.270833333	0.245731317	0.254164372	0.625	0.983002302	0.010392304	0.565052734
ETS1	CES3	Ct9	Cg31	0.256791475	0.254272144	0.254763825	0.627658216	0.995273902	0.010391613	0.56504804
NFE2	EVI2A	Ct6	Cg11	0.224305556	0.333333333	0.209375	0.666666667	0.995273902	0.010387115	0.565017462
ATF4	FABP5	Ct1	Cg46	0.156166667	0.328889695	0.318228522	0.64375	0.987087907	0.010386059	0.565010278
IRF1	PLSCR2	Ct8	Cg1	0.253333333	0.2525	0.254166667	0.625	1.020267502	0.010367317	0.564882731
ETS1	CLCA1	Ct9	Cg3	0.216319164	0.296707809	0.248310092	0.653395046	0.995273902	0.010364224	0.564861662
IRF1	ENPP2	Ct8	Cg49	0.256875	0.282777778	0.222777778	0.6275	1.020267502	0.010360167	0.564834019
IRF	PTGIS	Ct8	Cg41	0.25875	0.258333333	0.23875	0.63	1.028880575	0.010344505	0.564727209
AMEF2	LIMCH1	Ct12	Cg38	0.2575	0.25	0.256701389	0.625	1.001442807	0.010343122	0.56471777
TAXCREB	VCAM1	Ct3	Cg25	0.161333333	0.469502854	0.220994077	0.671666667	0.919462632	0.010337865	0.564681887
IRF1	STMN2	Ct8	Cg12	0.2525	0.2525	0.254166667	0.625	1.020267502	0.010333214	0.564650125
HNF3B	LIMD1	Ct12	Cg38	0.25	0.2525	0.256701389	0.625	1.020267502	0.010332935	0.564648216
IRF	HCK	Ct8	Cg17	0.273333333	0.23	0.2525	0.6325	1.028880575	0.010330166	0.564629304
STAT	FHL1	Ct3	Cg22	0.339157509	0.183444568	0.25346917	0.626416853	1.044536837	0.010318549	0.564549892
FREAC2	RCAN1	Ct12	Cg22	0.25	0.23625	0.305208333	0.5775	0.991177076	0.010318378	0.564548726
IRF1	CD200	Ct8	Cg54	0.277708333	0.25	0.232986111	0.625	1.020267502	0.010314615	0.564522983
STAT6	LRP2	Ct9	Cg40	0.26875	0.232599861	0.248581306	0.635	1.044536837	0.010306801	0.564469505
HEB	CYP2F2	Ct7	Cg1	0.25	0.2625	0.246666667	0.625	1.01814288	0.010300742	0.564428021
HEB	CYP4B1	Ct7	Cg1	0.25	0.2625	0.246666667	0.625	1.01814288	0.010300742	0.564428021
IRF	RNASE4	Ct8	Cg45	0.2525	0.25	0.25375	0.625	1.028880575	0.010300361	0.564425405
NFE2	CHPT1	Ct6	Cg30	0.255	0.255	0.2525	0.63	0.995273902	0.010294966	0.564388445
NFKAPPAB65	CDKN2B	Ct3	Cg21	0.260219298	0.225806918	0.334010906	0.570416667	0.919462632	0.010293515	0.564378499
NFAT	CLCA1	Ct8	Cg3	0.25	0.25	0.254444444	0.625	1.035485221	0.010291932	0.564367653
NFAT	SEMA7A	Ct8	Cg3	0.25	0.25	0.254444444	0.625	1.035485221	0.010291932	0.564367653
FOXO1	SELENBP1	Ct12	Cg37	0.27125	0.230416667	0.22375	0.64375	1.14278033	0.010287899	0.564340001
FREAC2	PRDM1	Ct12	Cg21	0.209561404	0.285833333	0.262960526	0.65875	0.991177076	0.010284581	0.56431725
FREAC3	QK	Ct13	Cg22	0.25	0.257	0.25125	0.6425	0.991177076	0.010280248	0.564287523
IRF1	USP18	Ct8	Cg0	0.182	0.350833333	0.248	0.63625	1.020267502	0.010279353	0.564281382
ETS1	PON1	Ct9	Cg39	0.288520928	0.226355473	0.242423643	0.650783209	0.995273902	0.010254683	0.564111925
FOXO4	PDIA5	Ct12	Cg48	0.25	0.256666667	0.238611111	0.625	1.071584713	0.010254315	0.564109396
STAT	PDPN	Ct3	Cg6	0.336955543	0.214451684	0.219818514	0.617927526	1.044536837	0.010252449	0.564096564
FOXO4	CBFA2T3	Ct12	Cg21	0.25	0.232638889	0.262960526	0.625	1.071584713	0.010242817	0.564030289
STAT6	FABP5	Ct9	Cg46	0.269333333	0.227755622	0.281552932	0.5675	1.044536837	0.010237853	0.563996114
NFAT	GIPC2	Ct8	Cg0	0.255	0.25	0.248	0.625	1.035485221	0.010231888	0.563955029
NFAT	LRRC23	Ct8	Cg0	0.255	0.25	0.248	0.625	1.035485221	0.010231888	0.563955029
HNF3B	LIMCH1	Ct12	Cg38	0.25	0.25	0.256701389	0.625	1.020267502	0.010230628	0.563946348
ETS1	SCN7A	Ct9	Cg28	0.275012563	0.222619444	0.287504188	0.583929166	0.995273902	0.010229693	0.563939901
GATA3	CHPT1	Ct5	Cg30	0.25	0.26	0.235416667	0.625	1.068950332	0.010223229	0.56389535
IRF1	RNASE4	Ct8	Cg45	0.2525	0.25	0.25375	0.625	1.020267502	0.010214133	0.563832609
HNF3B	AGER	Ct12	Cg36	0.375	0.208333333	0.204861111	0.625	1.020267502	0.010205719	0.563774532
HNF4ALPHA	MAPK14	Ct2	Cg22	0.21875	0.321666667	0.192291667	0.75	1.005577697	0.010204494	0.563766071
ETS1	WDR81	Ct9	Cg52	0.239904792	0.265159946	0.248579375	0.647739919	0.995273902	0.010194248	0.563695284
FREAC2	SLC23A2	Ct12	Cg38	0.25	0.25625	0.256701389	0.625	0.991177076	0.0101874	0.563647936
NKX62	MAPK14	Ct13	Cg22	0.25	0.265	0.25125	0.625	0.978916273	0.01018398	0.563624275
PEBP	ZNRF2	Ct10	Cg35	0.2575	0.265833333	0.255763889	0.6325	0.919462632	0.010181705	0.563608538
FOXP3	SIVA1	Ct6	Cg21	0.217105263	0.26125	0.265964912	0.625	1.0797751	0.010180388	0.563599424
FOXO4	SPP1	Ct12	Cg55	0.229166667	0.281527778	0.220833333	0.666666667	1.071584713	0.010178237	0.563584541
AML	ABCC3	Ct10	Cg4	0.252916667	0.284166667	0.2425	0.615416667	0.947867173	0.010166678	0.563504492
IRF1	NPC1	Ct8	Cg53	0.261	0.26	0.233388889	0.62875	1.020267502	0.010159822	0.563456976
NFE2	PLD1	Ct6	Cg30	0.255	0.2525	0.2525	0.6275	0.995273902	0.010153582	0.563413711
GATA3	SLC1A4	Ct5	Cg38	0.25	0.25	0.243125	0.625	1.068950332	0.010151896	0.563402017
STAT6	LAMP2	Ct9	Cg33	0.26375	0.230420783	0.252676801	0.6325	1.044536837	0.010145274	0.563356062
POU6F1	DTNA	Ct13	Cg43	0.429166667	0.188333333	0.19075	0.679166667	0.968673837	0.010143122	0.563341125
LEF1TCF1	SH3D19	Ct2	Cg25	0.244166667	0.291666667	0.207166667	0.666666667	1.031066763	0.010141182	0.563327655
HNF4ALPHA	SCD2	Ct2	Cg29	0.25	0.303333333	0.212777778	0.625	1.005577697	0.01014103	0.563326599
GATA3	QK	Ct5	Cg22	0.3125	0.20625	0.235416667	0.625	1.068950332	0.010137217	0.563300117
NFAT	DDR1	Ct8	Cg7	0.26125	0.271666667	0.214583333	0.6425	1.035485221	0.010132245	0.563265575
FOXO1	CD36	Ct12	Cg12	0.3925	0.1725	0.173333333	0.755	1.14278033	0.010125595	0.563219353
ETS	WDR81	Ct9	Cg52	0.25	0.265159946	0.248579375	0.625	0.983002302	0.010123894	0.563207522
GATA3	WWTR1	Ct5	Cg21	0.274122807	0.253333333	0.251666667	0.541666667	1.068950332	0.010119355	0.563175956
HEB	GNA14	Ct7	Cg13	0.191666667	0.333333333	0.233333333	0.666666667	1.01814288	0.01011858	0.563170566
RORA	CDKN2B	Ct5	Cg21	0.229210526	0.310416667	0.251666667	0.560416667	1.007653587	0.010111779	0.563123236
NFE2	CBFA2T3	Ct6	Cg21	0.314824561	0.17875	0.265964912	0.67875	0.995273902	0.010110938	0.563117382
ETS	LIPA	Ct9	Cg51	0.25	0.250644917	0.262540964	0.625	0.983002302	0.010107193	0.5630913
NFAT	AZIN1	Ct8	Cg53	0.2365	0.282777778	0.233388889	0.625	1.035485221	0.010101376	0.563050781
SREBP	LIPA	Ct0	Cg51	0.240421516	0.26286293	0.240141313	0.642654596	1.035485221	0.010099295	0.563036286
ATF3	FOS	Ct0	Cg21	0.214780702	0.274824979	0.290205222	0.62125	0.947867173	0.010087198	0.562951941
AMEF2	CDS2	Ct12	Cg23	0.26625	0.2375	0.252083333	0.63125	1.001442807	0.010076853	0.562879735
IRF1	TGOLN1	Ct8	Cg53	0.261	0.258333333	0.233388889	0.6275	1.020267502	0.010074626	0.562864184
FOXO1	GNA14	Ct12	Cg13	0.261333333	0.269305556	0.185805556	0.674166667	1.14278033	0.010074624	0.562864173
FOXP3	GSN	Ct6	Cg43	0.229166667	0.25	0.260416667	0.625	1.0797751	0.010068704	0.562822816
ERR1	SOX2	Ct2	Cg21	0.200307018	0.35	0.223333333	0.640416667	1.003507638	0.010062388	0.562778676
AMEF2	PDIA5	Ct12	Cg48	0.26125	0.256666667	0.238611111	0.6275	1.001442807	0.010054404	0.562722835
HEB	SERPINB9	Ct7	Cg44	0.25	0.26	0.243055556	0.625	1.01814288	0.010053277	0.562714954
FREAC2	LIMD1	Ct12	Cg38	0.25	0.2525	0.256701389	0.625	0.991177076	0.010038316	0.56261021
FOXO4	CDS2	Ct12	Cg23	0.25	0.2375	0.252083333	0.625	1.071584713	0.010024305	0.562511992
HNF4ALPHA	CYP2E1	Ct2	Cg40	0.25	0.2625	0.2025	0.75	1.005577697	0.010022389	0.562498547
STAT6	CYP4B1	Ct9	Cg1	0.265833333	0.268893065	0.212195849	0.6325	1.044536837	0.01002098	0.562488667
POU6F1	QK	Ct13	Cg22	0.25625	0.257	0.25125	0.625	0.968673837	0.01001753	0.562464454
NFE2	TMEM37	Ct6	Cg30	0.255	0.25	0.2525	0.625	0.995273902	0.010013	0.562432652
STAT6	PCX	Ct9	Cg4	0.340833333	0.171666667	0.258611535	0.6325	1.044536837	0.009996782	0.562318701
CEBP	HSPA4L	Ct1	Cg16	0.340723251	0.164089482	0.25807476	0.648067111	1.068950332	0.009995524	0.562309854
POU1F1	SEMA7A	Ct11	Cg3	0.25	0.2525	0.250833333	0.625	1.009735925	0.009992507	0.562288638
ETS	VLDLR	Ct9	Cg31	0.25	0.255255506	0.254763825	0.625	0.983002302	0.009988205	0.562258371
IRF1	LPCAT1	Ct8	Cg46	0.219666667	0.255	0.2785	0.6275	1.020267502	0.009987512	0.562253497
ETS	EMP2	Ct9	Cg50	0.25	0.259316292	0.250744181	0.625	0.983002302	0.009987004	0.562249921
FOXO4	AHR	Ct12	Cg21	0.25	0.234583333	0.262960526	0.604166667	1.071584713	0.009984148	0.562229817
POU6F1	FHL1	Ct13	Cg22	0.25625	0.254	0.25125	0.63	0.968673837	0.009979799	0.562199199
GATA3	TMEM37	Ct5	Cg30	0.25	0.25375	0.235416667	0.625	1.068950332	0.009977479	0.562182861
IRF	MTCH2	Ct8	Cg54	0.256875	0.2575	0.232986111	0.62875	1.028880575	0.00996947	0.562126435
HNF3B	CDS2	Ct12	Cg23	0.26	0.2375	0.252083333	0.6275	1.020267502	0.009965725	0.562100032
FREAC3	FHL1	Ct13	Cg22	0.25	0.254	0.25125	0.63	0.991177076	0.009962575	0.562077822
ETS1	EMP2	Ct9	Cg50	0.240899211	0.259316292	0.250744181	0.638974438	0.995273902	0.00996144	0.562069822
CEBP	LIPG	Ct1	Cg50	0.291391906	0.205788138	0.237427937	0.654341104	1.068950332	0.009958441	0.562048666
MYOGENIN	RCAN1	Ct7	Cg22	0.25	0.294444444	0.235277778	0.625	0.919462632	0.009952642	0.562007742
FOXO3	CDS2	Ct12	Cg23	0.26125	0.2375	0.252083333	0.62875	1.011825352	0.009950562	0.561993057
ETS	CES3	Ct9	Cg31	0.25	0.254272144	0.254763825	0.625	0.983002302	0.009949726	0.561987154
FOXO4	MYB	Ct12	Cg21	0.25	0.225833333	0.262960526	0.625	1.071584713	0.009943176	0.5619409
FREAC2	LIMCH1	Ct12	Cg38	0.25	0.25	0.256701389	0.625	0.991177076	0.009938927	0.561910876
STAT6	SCD2	Ct9	Cg29	0.258333333	0.279482662	0.208682355	0.63125	1.044536837	0.009934504	0.561879613
LEF1TCF1	ETS1	Ct2	Cg21	0.256973684	0.249444444	0.223333333	0.6725	1.031066763	0.009926476	0.561822838
HEB	S100G	Ct7	Cg44	0.25	0.256666667	0.243055556	0.625	1.01814288	0.009924389	0.561808069
OSF2	NDST1	Ct10	Cg23	0.27875	0.237916667	0.229791667	0.6475	1.005577697	0.00992269	0.561796045
STAT	RABGAP1L	Ct3	Cg26	0.32882952	0.177195843	0.254795025	0.639543764	1.044536837	0.009917662	0.561760453
ETS	COL4A4	Ct9	Cg50	0.25	0.257505884	0.250744181	0.625	0.983002302	0.00991728	0.56175775
TAXCREB	TCFCP2L1	Ct3	Cg21	0.279210526	0.209772009	0.334010906	0.55125	0.919462632	0.009915684	0.561746444
ETS	RYR2	Ct9	Cg11	0.243055556	0.26293965	0.252489872	0.625	0.983002302	0.0099138	0.561733104
ETS	LGALS9	Ct9	Cg50	0.25	0.257356444	0.250744181	0.625	0.983002302	0.009911525	0.561716989
POU1F1	CLCA1	Ct11	Cg3	0.25	0.25	0.250833333	0.625	1.009735925	0.009893571	0.561589703
POU1F1	ELA1	Ct11	Cg3	0.25	0.25	0.250833333	0.625	1.009735925	0.009893571	0.561589703
ETS1	DAG1	Ct9	Cg7	0.232909783	0.263468418	0.254164372	0.636452628	0.995273902	0.009879607	0.561490559
HNF4ALPHA	JUN	Ct2	Cg21	0.212719298	0.330833333	0.223333333	0.625	1.005577697	0.009877916	0.561478549
NKX62	QK	Ct13	Cg22	0.25	0.257	0.25125	0.625	0.978916273	0.009876539	0.561468758
TFE	PCX	Ct11	Cg4	0.294166667	0.2525	0.230416667	0.6275	0.919462632	0.009874533	0.561454501
STAT6	VCAM1	Ct9	Cg25	0.216333333	0.314544724	0.207772798	0.667916667	1.044536837	0.009863716	0.56137759
OSF2	SEMA7A	Ct10	Cg3	0.2525	0.258333333	0.238888889	0.62875	1.005577697	0.009852159	0.561295327
TAXCREB	CBFA2T3	Ct3	Cg21	0.279210526	0.193175277	0.334010906	0.59375	0.919462632	0.009835166	0.561174219
OSF2	CDKN2B	Ct10	Cg21	0.235087719	0.257638889	0.233026316	0.692916667	1.005577697	0.009834289	0.561167965
ETS1	COL4A4	Ct9	Cg50	0.240899211	0.257505884	0.250744181	0.633758826	0.995273902	0.009811153	0.561002769
STAT	GPAM	Ct3	Cg49	0.313231704	0.208426128	0.213785568	0.672639192	1.044536837	0.009806232	0.560967593
CEBPA	TGOLN1	Ct1	Cg53	0.23443759	0.286547202	0.23662506	0.617410401	0.997326503	0.009788034	0.560837355
MYOGENIN	MYH6	Ct7	Cg9	0.263888889	0.281111111	0.215185185	0.666666667	0.919462632	0.009784853	0.560814571
SREBP1	SLC34A2	Ct0	Cg44	0.326503379	0.192513393	0.217835023	0.689388393	1.035485221	0.009774267	0.560738694
FOXP3	EVI2A	Ct6	Cg11	0.194444444	0.333333333	0.209375	0.666666667	1.0797751	0.009768799	0.560699469
NKX62	FHL1	Ct13	Cg22	0.25	0.254	0.25125	0.625	0.978916273	0.009761248	0.56064528
CEBPA	CYP2E1	Ct1	Cg40	0.21076387	0.30741595	0.227175913	0.664936963	0.997326503	0.009761188	0.560644847
NFAT	HCK	Ct8	Cg17	0.2525	0.23	0.2525	0.6425	1.035485221	0.009755907	0.560606921
RORA	LIMCH1	Ct5	Cg38	0.23625	0.26375	0.243125	0.63875	1.007653587	0.009750706	0.560569557
SREBP	IER3	Ct0	Cg51	0.240421516	0.254663925	0.240141313	0.640080591	1.035485221	0.009745098	0.560529244
STAT	EMP2	Ct3	Cg50	0.281097543	0.261899336	0.197032514	0.642849004	1.044536837	0.00974007	0.560493087
STAT6	DDR1	Ct9	Cg7	0.25875	0.225046958	0.254164372	0.63	1.044536837	0.009739406	0.560488312
IRF	LRP2	Ct8	Cg40	0.255	0.213333333	0.277083333	0.6275	1.028880575	0.009731684	0.560432742
FOXP3	PTPRD	Ct6	Cg28	0.222222222	0.335833333	0.180972222	0.666666667	1.0797751	0.009722216	0.560364555
ETS	AQP4	Ct9	Cg28	0.277777778	0.197919997	0.287504188	0.625	0.983002302	0.009711044	0.560284022
IRF	CLEC3B	Ct8	Cg2	0.251	0.25	0.240555556	0.625	1.028880575	0.009706756	0.560253094
GATA3	ITM2A	Ct5	Cg13	0.266666667	0.25	0.217916667	0.625	1.068950332	0.009705921	0.560247067
GATA3	TEKT1	Ct5	Cg13	0.266666667	0.25	0.217916667	0.625	1.068950332	0.009705921	0.560247067
ERR1	DTNA	Ct2	Cg43	0.190416667	0.3075	0.240833333	0.685416667	1.003507638	0.009699336	0.560199546
AMEF2	MYB	Ct12	Cg21	0.243859649	0.225833333	0.262960526	0.66875	1.001442807	0.009698588	0.560194141
STAT6	TMEM37	Ct9	Cg30	0.2625	0.246575233	0.227464116	0.63	1.044536837	0.009688487	0.560121181
STAT	CRYAB	Ct3	Cg9	0.369399274	0.186857083	0.191049758	0.702785625	1.044536837	0.009680521	0.560063591
CEBP	AGER	Ct1	Cg36	0.37616303	0.166959883	0.230775353	0.623969913	1.068950332	0.009667159	0.559966899
AMEF2	AHR	Ct12	Cg21	0.243859649	0.234583333	0.262960526	0.641666667	1.001442807	0.009666367	0.559961168
ETS	BCL2A1A	Ct9	Cg52	0.25	0.253095767	0.248579375	0.625	0.983002302	0.009663279	0.559938806
ETS	ZNRF2	Ct9	Cg35	0.25	0.264993576	0.237287015	0.625	0.983002302	0.009657926	0.559900023
IRF1	SPHK1	Ct8	Cg20	0.247777778	0.246944444	0.272592593	0.5675	1.020267502	0.009657297	0.559895463
TFE	CEBPA	Ct11	Cg21	0.194824561	0.411666667	0.180745614	0.724166667	0.919462632	0.009652277	0.559859077
STAT6	TACSTD2	Ct9	Cg13	0.268166667	0.228654642	0.241091356	0.625	1.044536837	0.009650954	0.55984948
IRF1	LRP2	Ct8	Cg40	0.255	0.213333333	0.277083333	0.6275	1.020267502	0.009650217	0.559844139
ETS	EVI2A	Ct9	Cg11	0.243055556	0.264681906	0.252489872	0.604166667	0.983002302	0.00964684	0.559819643
CEBP	SCHIP1	Ct1	Cg42	0.309161278	0.244531137	0.184301963	0.647148353	1.068950332	0.009638525	0.559759309
NFKAPPAB65	RCAN1	Ct3	Cg22	0.23	0.281949218	0.25346917	0.6375	0.919462632	0.009634699	0.559731526
GATA3	CD55	Ct5	Cg26	0.25	0.25125	0.229583333	0.625	1.068950332	0.009634385	0.559729243
IRF	DDR1	Ct8	Cg7	0.25375	0.271666667	0.214583333	0.6325	1.028880575	0.0096264	0.559671235
ETS	VNN1	Ct9	Cg39	0.25	0.258491813	0.242423643	0.625	0.983002302	0.009624902	0.559660351
STAT6	1190002H23RIK	Ct9	Cg54	0.2575	0.266853527	0.211967804	0.6325	1.044536837	0.009622864	0.559645539
IRF	CD200	Ct8	Cg54	0.256875	0.25	0.232986111	0.625	1.028880575	0.009621369	0.559634666
FOXO3	PRDM1	Ct12	Cg21	0.215263158	0.285833333	0.262960526	0.5875	1.011825352	0.00961804	0.559610457
ATF4	MBP	Ct1	Cg16	0.176111111	0.334956572	0.25807476	0.64	0.987087907	0.009617376	0.559605629
LMO2COM	SEMA7A	Ct7	Cg3	0.255	0.255	0.237777778	0.6325	0.983002302	0.009613171	0.559575042
IRF	SLC1A4	Ct8	Cg38	0.25	0.251666667	0.237569444	0.625	1.028880575	0.009611724	0.559564506
MEIS1	SREBF1	Ct4	Cg21	0.211929825	0.358333333	0.220687135	0.60625	0.94574851	0.009609122	0.559545574
CEBP	VSNL1	Ct1	Cg10	0.335569331	0.203106672	0.192879554	0.683580004	1.068950332	0.009605932	0.559522352
POU1F1	FHL1	Ct11	Cg22	0.3125	0.2075	0.2346875	0.625	1.009735925	0.009603862	0.559507276
CEBP	MSLN	Ct1	Cg0	0.315146392	0.235447062	0.179764261	0.673460296	1.068950332	0.009602371	0.559496419
AML	MAPK14	Ct10	Cg22	0.2046875	0.360833333	0.1871875	0.7325	0.947867173	0.009599087	0.559472496
ERR1	JUN	Ct2	Cg21	0.200307018	0.330833333	0.223333333	0.64625	1.003507638	0.009597988	0.55946449
HNF3B	ZNRF2	Ct12	Cg35	0.2675	0.241666667	0.230486111	0.63125	1.020267502	0.009596232	0.559451694
ETS	TACSTD2	Ct9	Cg13	0.283333333	0.228654642	0.241091356	0.625	0.983002302	0.009596081	0.559450589
ETS	SELENBP1	Ct9	Cg37	0.25	0.261502342	0.238767163	0.625	0.983002302	0.009590135	0.559407253
POU1F1	MNS1	Ct11	Cg35	0.25	0.265	0.229375	0.625	1.009735925	0.009590026	0.559406455
GATA3	RABGAP1L	Ct5	Cg26	0.25	0.25	0.229583333	0.625	1.068950332	0.009586452	0.559380393
STAT6	SEMA7A	Ct9	Cg3	0.278611111	0.21181695	0.248310092	0.62625	1.044536837	0.009585726	0.559375095
ATF4	GNA14	Ct1	Cg13	0.168666667	0.339942955	0.253093585	0.669166667	0.987087907	0.009585319	0.559372127
POU1F1	FOS	Ct11	Cg21	0.166666667	0.42	0.180745614	0.75	1.009735925	0.00958153	0.559344484
IRF	SCGB1A1	Ct8	Cg36	0.291666667	0.222222222	0.215277778	0.666666667	1.028880575	0.009570777	0.559265976
AMEF2	SPP1	Ct12	Cg55	0.250416667	0.281527778	0.220833333	0.612916667	1.001442807	0.009556012	0.559158056
NFKAPPAB65	MEG3	Ct3	Cg51	0.251666667	0.274915526	0.240199458	0.625	0.919462632	0.00955017	0.559115312
IRF	LIMCH1	Ct8	Cg38	0.25	0.25	0.237569444	0.625	1.028880575	0.00954807	0.559099943
LMO2COM	LIMCH1	Ct7	Cg38	0.276875	0.24	0.217291667	0.6725	0.983002302	0.009545197	0.55907891
AMEF2	ZNRF2	Ct12	Cg35	0.27	0.241666667	0.230486111	0.63375	1.001442807	0.009544856	0.559076419
P53	WDR81	Ct4	Cg52	0.343333333	0.2125	0.216111111	0.62625	0.96661682	0.00954452	0.559073955
HFH1	RCAN1	Ct13	Cg22	0.25	0.229	0.25125	0.625	1.061290504	0.009541043	0.559048494
HFH8	RCAN1	Ct13	Cg22	0.25	0.229	0.25125	0.625	1.061290504	0.009541043	0.559048494
NFAT	CLEC3B	Ct8	Cg2	0.244666667	0.25	0.240555556	0.625	1.035485221	0.009522569	0.55891307
ETS	DDR1	Ct9	Cg7	0.270833333	0.225046958	0.254164372	0.625	0.983002302	0.009517535	0.55887613
ETS	RABGAP1L	Ct9	Cg26	0.25	0.27920064	0.2219283	0.625	0.983002302	0.009517079	0.558872779
NFAT	CES3	Ct8	Cg31	0.25375	0.255833333	0.225138889	0.62875	1.035485221	0.009515587	0.558861832
CEBP	ZNRF2	Ct1	Cg35	0.2867683	0.2334432	0.1982622	0.6700824	1.068950332	0.00950688	0.558797885
STAT6	LYZS	Ct9	Cg52	0.255833333	0.227482413	0.248579375	0.62875	1.044536837	0.009501054	0.558755068
ATF3	SIVA1	Ct0	Cg21	0.214780702	0.25365638	0.290205222	0.63375	0.947867173	0.009497553	0.558729325
IRF1	6330416G13RIK	Ct8	Cg49	0.256875	0.258333333	0.222777778	0.62875	1.020267502	0.009483447	0.558625525
GATA3	TSHB	Ct5	Cg11	0.263888889	0.25	0.215138889	0.625	1.068950332	0.009482385	0.558617706
OSF2	ELA1	Ct10	Cg3	0.2525	0.25	0.238888889	0.625	1.005577697	0.009477483	0.558581598
NFAT	SLC1A4	Ct8	Cg38	0.243958333	0.251666667	0.237569444	0.6275	1.035485221	0.009477408	0.558581048
SREBP1	BCL2A1A	Ct0	Cg52	0.342703604	0.213087674	0.183643469	0.681837674	1.035485221	0.009468417	0.558514784
FOXP3	HSPA4L	Ct6	Cg16	0.236111111	0.26375	0.225277778	0.625	1.0797751	0.009467615	0.558508866
ATF4	VLDLR	Ct1	Cg31	0.120416667	0.374136964	0.349995832	0.607916667	0.987087907	0.009461935	0.558466976
NFAT	ANKIB1	Ct8	Cg21	0.388991228	0.101666667	0.386447368	0.5975	1.035485221	0.009455632	0.558420458
OSF2	CEBPA	Ct10	Cg21	0.235087719	0.294444444	0.233026316	0.582916667	1.005577697	0.009454975	0.558415607
TAXCREB	DAG1	Ct3	Cg7	0.16625	0.336511328	0.294071457	0.625	0.919462632	0.009454277	0.558410453
IRF	FHL1	Ct8	Cg22	0.288125	0.185	0.33875	0.50875	1.028880575	0.009451514	0.55839005
FOXO1	ZYG11B	Ct12	Cg37	0.27125	0.217083333	0.22375	0.6275	1.14278033	0.00944791	0.558363434
ATF4	ME1	Ct1	Cg32	0.180833333	0.287883443	0.31884094	0.57625	0.987087907	0.009441392	0.558315267
ATF4	QK	Ct1	Cg22	0.16625	0.311565477	0.284282057	0.64875	0.987087907	0.009429608	0.558228113
CEBP	SCD2	Ct1	Cg29	0.384796137	0.145037817	0.249864091	0.632528363	1.068950332	0.009428733	0.558221638
IRF1	DLK1	Ct8	Cg46	0.219666667	0.25	0.2785	0.604166667	1.020267502	0.009427579	0.558213098
RORA	SLC23A2	Ct5	Cg38	0.23625	0.2575	0.243125	0.6325	1.007653587	0.0094265	0.558205109
STAT6	RNASE4	Ct9	Cg45	0.26	0.255516645	0.217246285	0.625	1.044536837	0.009422121	0.558172692
FREAC2	STAT3	Ct12	Cg21	0.209561404	0.288472222	0.262960526	0.5975	0.991177076	0.009414451	0.558115877
STAT	LIPA	Ct3	Cg51	0.34226504	0.162200131	0.240199458	0.675800196	1.044536837	0.009412995	0.558105085
NFAT	NPC1	Ct8	Cg53	0.2365	0.26	0.233388889	0.6325	1.035485221	0.009399161	0.558002491
MEIS1	MYB	Ct4	Cg21	0.211929825	0.314166667	0.220687135	0.67625	0.94574851	0.009397496	0.557990131
IRF1	1190002H23RIK	Ct8	Cg54	0.277708333	0.225	0.232986111	0.6325	1.020267502	0.009394551	0.557968274
POU1F1	BEX2	Ct11	Cg47	0.25	0.26375	0.225625	0.625	1.009735925	0.009388745	0.557925152
GATA3	TCFCP2L1	Ct5	Cg21	0.274122807	0.22625	0.251666667	0.5625	1.068950332	0.009385113	0.557898172
ETS1	BCL2A1A	Ct9	Cg52	0.239904792	0.253095767	0.248579375	0.62464365	0.995273902	0.009383478	0.557886022
NFAT	LIMCH1	Ct8	Cg38	0.243958333	0.25	0.237569444	0.625	1.035485221	0.009377135	0.557838869
NFAT	MNS1	Ct8	Cg35	0.28	0.235	0.213333333	0.645	1.035485221	0.009375366	0.557825713
LMO2COM	ABCC3	Ct7	Cg4	0.300416667	0.25	0.190416667	0.666666667	0.983002302	0.009372	0.557800672
LMO2COM	STAT3	Ct7	Cg21	0.215350877	0.345	0.199707602	0.6425	0.983002302	0.009371045	0.557793566
SREBP1	CD36	Ct0	Cg12	0.256356947	0.252549142	0.20422014	0.683799142	1.035485221	0.009361857	0.557725179
ERR1	KLF9	Ct2	Cg21	0.200307018	0.321666667	0.223333333	0.6475	1.003507638	0.009350099	0.557637573
NFAT	HSPA4L	Ct8	Cg16	0.348888889	0.156944444	0.23537037	0.700416667	1.035485221	0.00934728	0.557616552
HEB	STAT3	Ct7	Cg21	0.177631579	0.345	0.199707602	0.75	1.01814288	0.009345528	0.557603489
TAXCREB	HSPA4L	Ct3	Cg16	0.275	0.203216484	0.354816799	0.5125	0.919462632	0.009343805	0.557590633
FREAC2	KLF9	Ct12	Cg21	0.209561404	0.282638889	0.262960526	0.605	0.991177076	0.009339861	0.557561207
NFAT	TGOLN1	Ct8	Cg53	0.2365	0.258333333	0.233388889	0.6325	1.035485221	0.00933891	0.557554115
STAT	SH3D19	Ct3	Cg25	0.304982232	0.215631468	0.220994077	0.615113868	1.044536837	0.009337844	0.557546153
AML	SEMA7A	Ct10	Cg3	0.253333333	0.258333333	0.238888889	0.63	0.947867173	0.009335912	0.557531739
ERR1	B3GNT2	Ct2	Cg56	0.27	0.265833333	0.202916667	0.63875	1.003507638	0.009335606	0.557529452
FOXO1	EVI2A	Ct12	Cg11	0.245138889	0.25	0.199930556	0.666666667	1.14278033	0.009334754	0.557523094
FOXO4	ZNRF2	Ct12	Cg35	0.25	0.241666667	0.230486111	0.625	1.071584713	0.009326271	0.557459737
LMO2COM	PLSCR2	Ct7	Cg1	0.281666667	0.215	0.246666667	0.635	0.983002302	0.009324223	0.557444429
STAT6	HSPA4L	Ct9	Cg16	0.32	0.175	0.249945869	0.6375	1.044536837	0.009320473	0.557416401
POU1F1	QK	Ct11	Cg22	0.3125	0.20125	0.2346875	0.625	1.009735925	0.009314589	0.557372403
NFAT	ZYG11B	Ct8	Cg37	0.27125	0.258333333	0.20375	0.63	1.035485221	0.009313915	0.557367361
LMO2COM	ELA1	Ct7	Cg3	0.255	0.25	0.237777778	0.625	0.983002302	0.009312923	0.55735994
P53	STAT3	Ct4	Cg21	0.28995614	0.2325	0.220687135	0.6475	0.96661682	0.009311645	0.557350379
SREBP	DAG1	Ct0	Cg7	0.314783046	0.201809743	0.222391523	0.636184743	1.035485221	0.009306767	0.557313875
SREBP1	DAG1	Ct0	Cg7	0.314783046	0.201809743	0.222391523	0.636184743	1.035485221	0.009306767	0.557313875
PEBP	MNS1	Ct10	Cg35	0.2575	0.245694444	0.255763889	0.625	0.919462632	0.009298778	0.557254055
IRF1	LIMD1	Ct8	Cg38	0.21875	0.280277778	0.237569444	0.625	1.020267502	0.009287982	0.557173141
ATF3	SOX2	Ct0	Cg21	0.214780702	0.270703543	0.290205222	0.580416667	0.947867173	0.00928286	0.557134718
ATF4	S100A6	Ct1	Cg6	0.235625	0.27641933	0.225840124	0.63875	0.987087907	0.009274225	0.557069913
STAT6	MAPT	Ct9	Cg24	0.271666667	0.208452483	0.246795584	0.63375	1.044536837	0.009251721	0.55690077
NFE2	WWTR1	Ct6	Cg21	0.314824561	0.189583333	0.265964912	0.585416667	0.995273902	0.009249128	0.556881257
ETS	TSHB	Ct9	Cg11	0.243055556	0.245245671	0.252489872	0.625	0.983002302	0.009246671	0.556862762
LMO2COM	SLC1A4	Ct7	Cg38	0.276875	0.25	0.217291667	0.625	0.983002302	0.009240626	0.556817238
IRF	AZIN1	Ct8	Cg53	0.202666667	0.282777778	0.233388889	0.670416667	1.028880575	0.009226087	0.556707656
HNF4ALPHA	FASN	Ct2	Cg29	0.25	0.250833333	0.212777778	0.6875	1.005577697	0.009224437	0.556695208
STAT6	ITM2A	Ct9	Cg13	0.268166667	0.218522716	0.241091356	0.625	1.044536837	0.00922331	0.556686706
CEBP	PLD1	Ct1	Cg30	0.320545931	0.195514695	0.204530621	0.672886021	1.068950332	0.009219918	0.556661109
IRF1	F3	Ct8	Cg42	0.197916667	0.277777778	0.246527778	0.666666667	1.020267502	0.009218675	0.556651733
FOXO4	TNFRSF21	Ct12	Cg8	0.25	0.25875	0.212685185	0.625	1.071584713	0.009214338	0.556618987
IRF	FABP5	Ct8	Cg46	0.244666667	0.21	0.2785	0.625	1.028880575	0.00920162	0.556522895
TFE	SEMA7A	Ct11	Cg3	0.251666667	0.2525	0.250833333	0.6275	0.919462632	0.009196448	0.55648379
NFKAPPAB65	AQP1	Ct3	Cg7	0.291875	0.206493612	0.294071457	0.56375	0.919462632	0.00918707	0.556412821
STAT6	ZYG11B	Ct9	Cg37	0.27	0.216031983	0.238767163	0.63125	1.044536837	0.009182936	0.556381519
STAT6	TNFRSF21	Ct9	Cg8	0.255	0.219547721	0.250152098	0.6275	1.044536837	0.009179325	0.556354166
ETS	ITM2A	Ct9	Cg13	0.283333333	0.218522716	0.241091356	0.625	0.983002302	0.009170868	0.556290069
IRF	INMT	Ct8	Cg2	0.251	0.236111111	0.240555556	0.625	1.028880575	0.009167492	0.556264462
FOXO4	SH3D19	Ct12	Cg25	0.241666667	0.284722222	0.186472222	0.666666667	1.071584713	0.009166162	0.556254374
AML	NDST1	Ct10	Cg23	0.274375	0.237916667	0.229791667	0.644375	0.947867173	0.009161991	0.556222728
AML	PRDM1	Ct10	Cg21	0.324692982	0.179861111	0.233026316	0.709791667	0.947867173	0.009155741	0.55617529
LEF1TCF1	CDKN2B	Ct2	Cg21	0.256973684	0.248333333	0.223333333	0.622916667	1.031066763	0.009153643	0.556159352
LMO2COM	MAPT	Ct7	Cg24	0.224166667	0.282777778	0.23212963	0.6325	0.983002302	0.009148754	0.556122216
ATF4	MEG3	Ct1	Cg51	0.199444444	0.269062912	0.306960528	0.5625	0.987087907	0.009146115	0.556102163
NFE2	SREBF1	Ct6	Cg21	0.314824561	0.165	0.265964912	0.665	0.995273902	0.009144104	0.556086875
NKX62	BEX2	Ct13	Cg47	0.25	0.276	0.2165	0.625	0.978916273	0.009139713	0.556053488
AML	AHR	Ct10	Cg21	0.324692982	0.206527778	0.233026316	0.616458333	0.947867173	0.009130773	0.555985473
NFAT	NDST1	Ct8	Cg23	0.26125	0.2675	0.200416667	0.62875	1.035485221	0.009118761	0.555893989
ETS1	LGALS9	Ct9	Cg50	0.240899211	0.257356444	0.250744181	0.589368	0.995273902	0.009118648	0.55589313
ERR1	SLC34A2	Ct2	Cg44	0.263333333	0.255	0.213888889	0.6325	1.003507638	0.009116234	0.55587473
HNF3B	SREBF1	Ct12	Cg21	0.296184211	0.198055556	0.262960526	0.579166667	1.020267502	0.009115009	0.555865395
SREBP1	MEG3	Ct0	Cg51	0.282088183	0.202897086	0.240141313	0.640397086	1.035485221	0.009114248	0.555859592
RORA	KLF9	Ct5	Cg21	0.229210526	0.262916667	0.251666667	0.59625	1.007653587	0.00911209	0.555843143
STAT	USP18	Ct3	Cg0	0.384031115	0.17443494	0.172677038	0.75415241	1.044536837	0.009112077	0.555843039
TFE	FOS	Ct11	Cg21	0.194824561	0.42	0.180745614	0.67	0.919462632	0.009111076	0.555835405
FOXP3	VEGFA	Ct6	Cg32	0.194444444	0.333333333	0.195277778	0.666666667	1.0797751	0.009111065	0.555835326
IRF1	AQP4	Ct8	Cg28	0.273333333	0.196111111	0.249537037	0.666666667	1.020267502	0.00909814	0.555736697
LMO2COM	WWTR1	Ct7	Cg21	0.215350877	0.31	0.199707602	0.694166667	0.983002302	0.009097482	0.555731678
P53	SCGB1A1	Ct4	Cg36	0.25	0.291666667	0.1875	0.6875	0.96661682	0.009085632	0.555641137
STAT	QK	Ct3	Cg22	0.339157509	0.159461817	0.25346917	0.634192725	1.044536837	0.009080888	0.555604862
CEBP	1810015C04RIK	Ct1	Cg18	0.315942403	0.219992418	0.184239379	0.663119314	1.068950332	0.009077104	0.555575917
FOXO1	VNN1	Ct12	Cg39	0.2525	0.229166667	0.219583333	0.625	1.14278033	0.009075174	0.555561155
TFE	CLCA1	Ct11	Cg3	0.251666667	0.25	0.250833333	0.625	0.919462632	0.009069118	0.555514798
TFE	ELA1	Ct11	Cg3	0.251666667	0.25	0.250833333	0.625	0.919462632	0.009069118	0.555514798
NFKAPPAB65	LCN2	Ct3	Cg13	0.195166667	0.341146488	0.197111649	0.75125	0.919462632	0.0090652	0.555484796
LXR	KLF9	Ct0	Cg21	0.204122807	0.280593783	0.290205222	0.56	0.972777906	0.009054751	0.555404719
CEBP	CD24A	Ct1	Cg24	0.336286722	0.178159683	0.224005963	0.630494763	1.068950332	0.009045191	0.555331384
RORA	SLC1A4	Ct5	Cg38	0.23625	0.25	0.243125	0.625	1.007653587	0.00904342	0.555317794
STAT	SLC7A7	Ct3	Cg9	0.369399274	0.175342355	0.191049758	0.699263533	1.044536837	0.009038451	0.555279641
PEBP	JUN	Ct10	Cg21	0.139298246	0.452361111	0.233026316	0.669166667	0.919462632	0.009034503	0.555249316
NFKAPPAB65	TCFCP2L1	Ct3	Cg21	0.260219298	0.209772009	0.334010906	0.53875	0.919462632	0.009031691	0.555227709
HNF3B	EVI2A	Ct12	Cg11	0.265555556	0.25	0.199930556	0.666666667	1.020267502	0.009028121	0.555200273
NFAT	WNK1	Ct8	Cg17	0.2525	0.234166667	0.2525	0.58375	1.035485221	0.009024406	0.555171713
SREBP1	PON1	Ct0	Cg39	0.329089644	0.2369702	0.166732322	0.6700952	1.035485221	0.009022111	0.55515406
ETS	ELA1	Ct9	Cg3	0.25	0.236405517	0.248310092	0.625	0.983002302	0.009016262	0.555109062
OSF2	CDS2	Ct10	Cg23	0.27875	0.221666667	0.229791667	0.63125	1.005577697	0.009012942	0.555083503
LMO2COM	CLEC3B	Ct7	Cg2	0.2425	0.263333333	0.2225	0.645	0.983002302	0.009008694	0.555050797
NFAT	CAR4	Ct8	Cg42	0.270833333	0.208333333	0.246527778	0.625	1.035485221	0.009002242	0.555001086
NFAT	EMP2	Ct8	Cg50	0.225	0.25	0.247222222	0.625	1.035485221	0.008999823	0.554982443
NFAT	LYZ	Ct8	Cg50	0.225	0.25	0.247222222	0.625	1.035485221	0.008999823	0.554982443
SREBP1	SELENBP1	Ct0	Cg37	0.303613419	0.243784514	0.175556709	0.668784514	1.035485221	0.008998593	0.554972965
FOXO4	DLK1	Ct12	Cg46	0.216666667	0.293333333	0.198111111	0.666666667	1.071584713	0.008994926	0.55494469
IRF1	ITM2A	Ct8	Cg13	0.245666667	0.25	0.229666667	0.625	1.020267502	0.008994526	0.554941604
IRF1	LCN2	Ct8	Cg13	0.245666667	0.25	0.229666667	0.625	1.020267502	0.008994526	0.554941604
P53	HSPA4L	Ct4	Cg16	0.401666667	0.150833333	0.24037037	0.63875	0.96661682	0.008991441	0.554917811
HES1	GADD45G	Ct4	Cg55	0.314166667	0.186666667	0.247916667	0.6325	0.976871876	0.008983193	0.554854154
FOXP3	PTPRF	Ct6	Cg5	0.25	0.25375	0.209583333	0.625	1.0797751	0.008972555	0.554771978
NFAT	RTN1	Ct8	Cg41	0.26125	0.219166667	0.23875	0.63375	1.035485221	0.008970901	0.554759193
IRF	MNS1	Ct8	Cg35	0.27375	0.235	0.213333333	0.635	1.028880575	0.008966427	0.5547246
MYOGENIN	KIT	Ct7	Cg24	0.277777778	0.241944444	0.23212963	0.625	0.919462632	0.008965156	0.554714769
SREBP1	SCGB1A1	Ct0	Cg36	0.356957341	0.170855389	0.211603671	0.670855389	1.035485221	0.008964808	0.554712084
AML	ELA1	Ct10	Cg3	0.253333333	0.25	0.238888889	0.625	0.947867173	0.00896305	0.554698478
STAT6	PTGIS	Ct9	Cg41	0.2625	0.231286317	0.223843996	0.63125	1.044536837	0.008960863	0.554681564
STAT6	RABGAP1L	Ct9	Cg26	0.22	0.27920064	0.2219283	0.62875	1.044536837	0.00895269	0.554618296
HNF3B	SELENBP1	Ct12	Cg37	0.2675	0.230416667	0.22375	0.63625	1.020267502	0.008952464	0.554616545
IRF	CAR4	Ct8	Cg42	0.270833333	0.208333333	0.246527778	0.625	1.028880575	0.008944822	0.55455735
ETS	LAMP2	Ct9	Cg33	0.25	0.230420783	0.252676801	0.625	0.983002302	0.008942554	0.554539769
ETS	CD24A	Ct9	Cg24	0.333333333	0.176666667	0.246795584	0.625	0.983002302	0.008929051	0.55443503
CEBPA	LCN2	Ct1	Cg13	0.232900935	0.247742549	0.253093585	0.612890245	0.997326503	0.008926332	0.554413925
POU6F1	RCAN1	Ct13	Cg22	0.25625	0.229	0.25125	0.625	0.968673837	0.008926126	0.554412325
ETS1	RYR2	Ct9	Cg11	0.211636283	0.26293965	0.252489872	0.638159475	0.995273902	0.00892405	0.554396207
ETS1	ITGA3	Ct9	Cg7	0.232909783	0.245731317	0.254164372	0.616096975	0.995273902	0.008919789	0.554363114
CEBPA	NPC1	Ct1	Cg53	0.23443759	0.239420373	0.23662506	0.67206528	0.997326503	0.008902212	0.554226438
RORA	SH3D19	Ct5	Cg25	0.180666667	0.333333333	0.2195	0.666666667	1.007653587	0.008879966	0.554053129
CEBPA	ZNRF2	Ct1	Cg35	0.2867683	0.2334432	0.1982622	0.6700824	0.997326503	0.008869882	0.553974447
STAT	SEMA7A	Ct3	Cg3	0.365877325	0.206041555	0.166681331	0.675312333	1.044536837	0.00886351	0.553924679
SREBP1	GABARAPL1	Ct0	Cg53	0.273938051	0.236505513	0.218844026	0.603380513	1.035485221	0.008858568	0.553886064
IRF1	WNK1	Ct8	Cg17	0.231666667	0.234166667	0.2525	0.63375	1.020267502	0.008856906	0.553873075
OSF2	FOS	Ct10	Cg21	0.235087719	0.24625	0.233026316	0.6525	1.005577697	0.008851305	0.55382928
NFAT	LYZS	Ct8	Cg52	0.2525	0.255833333	0.210277778	0.62875	1.035485221	0.008843696	0.553769745
STAT6	FHL1	Ct9	Cg22	0.31375	0.172564112	0.2447809	0.63875	1.044536837	0.008842324	0.553759005
FOXO1	SFTPB	Ct12	Cg46	0.271833333	0.228055556	0.198111111	0.63	1.14278033	0.008842102	0.553757267
FOXP3	NAPSA	Ct6	Cg5	0.25	0.25	0.209583333	0.625	1.0797751	0.008839956	0.553740465
PEBP	ABCC3	Ct10	Cg4	0.220416667	0.284166667	0.2425	0.632916667	0.919462632	0.008839138	0.553734063
OSF2	ZNRF2	Ct10	Cg35	0.20375	0.265833333	0.255763889	0.63375	1.005577697	0.008828357	0.553649594
FOXO3	CBFA2T3	Ct12	Cg21	0.215263158	0.232638889	0.262960526	0.6625	1.011825352	0.008827425	0.553642285
NFKAPPAB65	ENPP2	Ct3	Cg49	0.163125	0.366079053	0.213785568	0.75125	0.919462632	0.008818452	0.55357191
NFAT	CYP2S1	Ct8	Cg0	0.255	0.214166667	0.248	0.62875	1.035485221	0.00881791	0.553567654
FOXO4	ETS1	Ct12	Cg21	0.25	0.2225	0.262960526	0.5625	1.071584713	0.008816772	0.553558728
ETS1	EVI2A	Ct9	Cg11	0.211636283	0.264681906	0.252489872	0.626189525	0.995273902	0.008814684	0.553542339
FOXO4	CTGF	Ct12	Cg48	0.25	0.220555556	0.238611111	0.625	1.071584713	0.008811609	0.553518193
IRF1	SOAT1	Ct8	Cg54	0.277708333	0.199444444	0.232986111	0.669166667	1.020267502	0.00881027	0.553507685
NKX62	RCAN1	Ct13	Cg22	0.25	0.229	0.25125	0.625	0.978916273	0.008800496	0.553430884
FOXP3	S100G	Ct6	Cg44	0.25	0.25	0.208333333	0.625	1.0797751	0.008787232	0.553326555
FOXP3	SERPINB9	Ct6	Cg44	0.25	0.25	0.208333333	0.625	1.0797751	0.008787232	0.553326555
CEBP	CLCA1	Ct1	Cg3	0.347216203	0.21080361	0.149335007	0.751852708	1.068950332	0.008784761	0.553307101
HNF3B	MNS1	Ct12	Cg35	0.2675	0.219305556	0.230486111	0.63625	1.020267502	0.008777282	0.553248192
SREBP1	BEX2	Ct0	Cg47	0.285087955	0.22304831	0.196918978	0.67679831	1.035485221	0.008775433	0.553233625
STAT	CLIC4	Ct3	Cg6	0.336955543	0.167347587	0.219818514	0.67727138	1.044536837	0.008768853	0.55318176
SREBP1	GGCX	Ct0	Cg53	0.273938051	0.217641825	0.218844026	0.648891825	1.035485221	0.008766891	0.553166286
IRF	1190002H23RIK	Ct8	Cg54	0.256875	0.225	0.232986111	0.6325	1.028880575	0.008763143	0.553136715
MYOGENIN	QK	Ct7	Cg22	0.25	0.259166667	0.235277778	0.625	0.919462632	0.008760203	0.553113515
IRF	RTN1	Ct8	Cg41	0.25875	0.219166667	0.23875	0.62875	1.028880575	0.008758731	0.553101901
NFKAPPAB65	FAH	Ct3	Cg21	0.260219298	0.18942448	0.334010906	0.5775	0.919462632	0.008742232	0.552971554
ETS1	BEX2	Ct9	Cg47	0.194070554	0.284454335	0.239273518	0.664181503	0.995273902	0.008731648	0.552887828
STAT	SLCO3A1	Ct3	Cg10	0.30753511	0.197160354	0.205497815	0.670740531	1.044536837	0.00872971	0.552872485
RORA	TCFCP2L1	Ct5	Cg21	0.229210526	0.22625	0.251666667	0.66375	1.007653587	0.008729003	0.552866887
AMEF2	CTGF	Ct12	Cg48	0.26125	0.220555556	0.238611111	0.63375	1.001442807	0.008725877	0.552842136
FOXO1	KRT19	Ct12	Cg8	0.265833333	0.212638889	0.212685185	0.635	1.14278033	0.008724205	0.552828891
OSF2	SOX2	Ct10	Cg21	0.235087719	0.266527778	0.233026316	0.594166667	1.005577697	0.008723712	0.552824986
FOXO4	SREBF1	Ct12	Cg21	0.25	0.198055556	0.262960526	0.625	1.071584713	0.008720153	0.552796794
CEBPA	LGALS9	Ct1	Cg50	0.241391906	0.256242867	0.237427937	0.59530715	0.997326503	0.008719363	0.552790532
STAT	1600029D21RIK	Ct3	Cg11	0.399895624	0.143445085	0.222789282	0.652667628	1.044536837	0.008712493	0.55273607
MYOGENIN	SEMA7A	Ct7	Cg3	0.25	0.255	0.237777778	0.625	0.919462632	0.008710951	0.552723837
TAXCREB	CTGF	Ct3	Cg48	0.14	0.419092883	0.253238842	0.6375	0.919462632	0.008709293	0.55271069
IRF	ANKIB1	Ct8	Cg21	0.408201754	0.101666667	0.386447368	0.5275	1.028880575	0.008704248	0.552670654
FREAC2	JUN	Ct12	Cg21	0.209561404	0.296944444	0.262960526	0.53625	0.991177076	0.008697524	0.552617269
STAT	CAR8	Ct3	Cg32	0.327259483	0.156045856	0.271030939	0.601568784	1.044536837	0.008697059	0.552613576
AMEF2	MNS1	Ct12	Cg35	0.27	0.219305556	0.230486111	0.63625	1.001442807	0.008695851	0.552603986
NFAT	INMT	Ct8	Cg2	0.244666667	0.236111111	0.240555556	0.604166667	1.035485221	0.008693753	0.552587315
ETS	1190002H23RIK	Ct9	Cg54	0.25	0.266853527	0.211967804	0.625	0.983002302	0.008687952	0.552541212
ETS	LYZS	Ct9	Cg52	0.25	0.227482413	0.248579375	0.625	0.983002302	0.008685353	0.552520549
LMO2COM	SLC34A2	Ct7	Cg44	0.270833333	0.2125	0.243055556	0.63125	0.983002302	0.008680056	0.552478416
FOXO4	EVI2A	Ct12	Cg11	0.243055556	0.25	0.199930556	0.666666667	1.071584713	0.008678806	0.552468471
LXR	SIVA1	Ct0	Cg21	0.204122807	0.25365638	0.290205222	0.59375	0.972777906	0.008678804	0.552468452
NFKAPPAB65	ME1	Ct3	Cg32	0.308333333	0.179084085	0.271030939	0.63	0.919462632	0.008669039	0.552390717
NFAT	IER3	Ct8	Cg51	0.2525	0.263888889	0.201018519	0.625	1.035485221	0.008668471	0.552386186
NFAT	PDPN	Ct8	Cg6	0.250833333	0.2575	0.206111111	0.62875	1.035485221	0.008667339	0.552377174
IRF1	CLEC3B	Ct8	Cg2	0.226	0.25	0.240555556	0.625	1.020267502	0.008666783	0.552372741
TFE	ABCC3	Ct11	Cg4	0.294166667	0.208333333	0.230416667	0.666666667	0.919462632	0.008655834	0.552285469
SREBP	PDIA5	Ct0	Cg48	0.312433568	0.188274166	0.21725845	0.653899166	1.035485221	0.008653261	0.55226494
SREBP1	PDIA5	Ct0	Cg48	0.312433568	0.188274166	0.21725845	0.653899166	1.035485221	0.008653261	0.55226494
LXR	TCFCP2L1	Ct0	Cg21	0.204122807	0.224042086	0.290205222	0.67	0.972777906	0.008649975	0.552238725
RORA	CHPT1	Ct5	Cg30	0.220833333	0.26	0.235416667	0.635	1.007653587	0.008648886	0.552230031
HNF4ALPHA	CEBPA	Ct2	Cg21	0.212719298	0.263333333	0.223333333	0.6875	1.005577697	0.008648775	0.552229148
LMO2COM	DLK1	Ct7	Cg46	0.280166667	0.268055556	0.173944444	0.672916667	0.983002302	0.008641073	0.552167648
FOXO4	GNA14	Ct12	Cg13	0.241666667	0.269305556	0.185805556	0.666666667	1.071584713	0.008638852	0.552149904
NKX62	PCX	Ct13	Cg4	0.333333333	0.179	0.2365	0.625	0.978916273	0.008633532	0.552107391
ATF4	EMP2	Ct1	Cg50	0.1795	0.327048997	0.237427937	0.6275	0.987087907	0.008633336	0.552105828
FOXO1	STMN2	Ct12	Cg12	0.3925	0.174166667	0.173333333	0.6375	1.14278033	0.008632364	0.552098055
FOXO4	SELENBP1	Ct12	Cg37	0.25	0.230416667	0.22375	0.625	1.071584713	0.008632239	0.552097059
NFAT	AQP4	Ct8	Cg28	0.271388889	0.196111111	0.249537037	0.6275	1.035485221	0.008629525	0.55207536
IRF	MSLN	Ct8	Cg0	0.307	0.175	0.248	0.62875	1.028880575	0.008619282	0.551993399
ETS	BC052328	Ct9	Cg11	0.243055556	0.228542628	0.252489872	0.625	0.983002302	0.008616905	0.551974368
IRF	CES3	Ct8	Cg31	0.231666667	0.255833333	0.225138889	0.6275	1.028880575	0.008614893	0.55195826
POU1F1	CEBPA	Ct11	Cg21	0.166666667	0.411666667	0.180745614	0.6875	1.009735925	0.008608802	0.551909464
CEBP	1110008P14RIK	Ct1	Cg9	0.279910665	0.25209923	0.182063283	0.626574423	1.068950332	0.008604854	0.551877821
IRF	FGFR2	Ct8	Cg56	0.20875	0.274166667	0.229166667	0.635	1.028880575	0.008569022	0.551590032
POU6F1	VEGFA	Ct13	Cg32	0.256666667	0.266	0.207166667	0.625	0.968673837	0.008563052	0.551541977
P53	AHR	Ct4	Cg21	0.28995614	0.213055556	0.220687135	0.64875	0.96661682	0.008549366	0.551431712
RORA	MKRN1	Ct5	Cg34	0.28	0.2025	0.23375	0.64	1.007653587	0.00854724	0.551414572
CEBPA	LYZ	Ct1	Cg50	0.241391906	0.241589267	0.237427937	0.61869195	0.997326503	0.008543661	0.551385699
MYOGENIN	ELA1	Ct7	Cg3	0.25	0.25	0.237777778	0.625	0.919462632	0.008540148	0.551357356
ATF4	SFTPB	Ct1	Cg46	0.156166667	0.344576438	0.318228522	0.505	0.987087907	0.008536114	0.5513248
LXR	SOAT1	Ct0	Cg54	0.158333333	0.358533182	0.251674671	0.614166667	0.972777906	0.00853574	0.551321774
AMEF2	ABCC3	Ct12	Cg4	0.172916667	0.292083333	0.253125	0.666666667	1.001442807	0.008535197	0.551317395
CEBP	WARS	Ct1	Cg17	0.385363816	0.149926163	0.217835136	0.634319623	1.068950332	0.00853379	0.551306034
AML	MYB	Ct10	Cg21	0.324692982	0.165833333	0.233026316	0.7175	0.947867173	0.008533341	0.551302404
LMO2COM	NAPSA	Ct7	Cg5	0.25	0.25	0.222222222	0.625	0.983002302	0.008533006	0.551299701
IRF1	GABARAPL1	Ct8	Cg53	0.261	0.218333333	0.233388889	0.62875	1.020267502	0.008531645	0.551288709
ETS	RNASE4	Ct9	Cg45	0.25	0.255516645	0.217246285	0.625	0.983002302	0.008526015	0.551243224
CEBP	SLC1A4	Ct1	Cg38	0.289756137	0.234310453	0.177509812	0.661465679	1.068950332	0.008521411	0.551206003
MYOGENIN	FHL1	Ct7	Cg22	0.25	0.251666667	0.235277778	0.625	0.919462632	0.008506692	0.551086903
NFE2	EMB	Ct6	Cg27	0.25	0.25	0.21875	0.625	0.995273902	0.008504538	0.551069455
NFAT	LIPG	Ct8	Cg50	0.225	0.236111111	0.247222222	0.625	1.035485221	0.008499833	0.551031335
ETS1	AQP4	Ct9	Cg28	0.275012563	0.197919997	0.287504188	0.545629995	0.995273902	0.008498206	0.55101815
IRF1	FGFR2	Ct8	Cg56	0.20875	0.274166667	0.229166667	0.635	1.020267502	0.008497288	0.551010716
STAT6	TEKT1	Ct9	Cg13	0.268166667	0.201151158	0.241091356	0.625	1.044536837	0.008490099	0.550952418
CEBP	PTPRD	Ct1	Cg28	0.253533133	0.258298467	0.189386176	0.639765517	1.068950332	0.008481705	0.550884303
IRF	DOCK9	Ct8	Cg28	0.203888889	0.259166667	0.249537037	0.625	1.028880575	0.008479157	0.550863615
NFAT	TMPRSS2	Ct8	Cg8	0.253333333	0.26	0.198888889	0.625	1.035485221	0.008478131	0.55085528
CEBP	DTNA	Ct1	Cg43	0.314970418	0.197807768	0.185119168	0.687522493	1.068950332	0.008476351	0.550840821
NFE2	VEGFA	Ct6	Cg32	0.196111111	0.333333333	0.195277778	0.666666667	0.995273902	0.008470033	0.550789485
FOXO1	LAMP2	Ct12	Cg33	0.25875	0.244583333	0.184791667	0.63375	1.14278033	0.008469745	0.550787139
STAT	GIPC2	Ct3	Cg0	0.384031115	0.175435321	0.172677038	0.696902981	1.044536837	0.008468649	0.550778229
TAXCREB	FAH	Ct3	Cg21	0.279210526	0.18942448	0.334010906	0.52125	0.919462632	0.008466593	0.550761516
FOXO4	MNS1	Ct12	Cg35	0.25	0.219305556	0.230486111	0.625	1.071584713	0.008463323	0.550734922
FOXO4	PTPRD	Ct12	Cg28	0.243055556	0.277916667	0.193425926	0.604166667	1.071584713	0.008458982	0.550699602
STAT6	HC	Ct9	Cg47	0.27375	0.194092701	0.239273518	0.63625	1.044536837	0.008449082	0.550618996
FREAC2	NDST1	Ct12	Cg23	0.2	0.266666667	0.252083333	0.63375	0.991177076	0.008445242	0.550587707
HFH1	SLC23A2	Ct13	Cg38	0.25	0.25	0.203666667	0.625	1.061290504	0.00844334	0.550572206
HFH8	SLC23A2	Ct13	Cg38	0.25	0.25	0.203666667	0.625	1.061290504	0.00844334	0.550572206
ETS	TEKT1	Ct9	Cg13	0.283333333	0.201151158	0.241091356	0.625	0.983002302	0.008441826	0.550559867
FOXO1	SPHK1	Ct12	Cg20	0.319722222	0.19625	0.177685185	0.6625	1.14278033	0.008440775	0.550551301
ETS1	AGER	Ct9	Cg36	0.236040809	0.224289008	0.273124714	0.586433513	0.995273902	0.008439515	0.550541023
HEB	PLSCR2	Ct7	Cg1	0.25	0.215	0.246666667	0.625	1.01814288	0.008436799	0.55051887
CEBP	SLC7A7	Ct1	Cg9	0.279910665	0.239634028	0.182063283	0.645975521	1.068950332	0.008432646	0.550484996
FOXO4	ENPP2	Ct12	Cg49	0.270833333	0.227222222	0.191805556	0.666666667	1.071584713	0.008432364	0.550482692
FOXP3	MBP	Ct6	Cg16	0.236111111	0.242916667	0.225277778	0.604166667	1.0797751	0.008429119	0.550456203
NKX62	VEGFA	Ct13	Cg32	0.25	0.266	0.207166667	0.625	0.978916273	0.008428826	0.550453815
ETS	PON1	Ct9	Cg39	0.25	0.226355473	0.242423643	0.625	0.983002302	0.008428311	0.550449608
FOXO4	VNN1	Ct12	Cg39	0.25	0.229166667	0.219583333	0.625	1.071584713	0.008425532	0.550426925
IRF	AGER	Ct8	Cg36	0.291666667	0.208333333	0.215277778	0.625	1.028880575	0.008411816	0.550314833
FOXO1	CHI3L3	Ct12	Cg11	0.245138889	0.237916667	0.199930556	0.63125	1.14278033	0.008411635	0.550313352
HFH1	GGCX	Ct13	Cg53	0.25	0.2525	0.200633333	0.625	1.061290504	0.008400764	0.550224402
STAT	1110008P14RIK	Ct3	Cg9	0.369399274	0.16666485	0.191049758	0.683747275	1.044536837	0.008400515	0.550222365
IRF	COL4A4	Ct8	Cg50	0.316666667	0.166666667	0.247222222	0.625	1.028880575	0.008390418	0.550139653
LMO2COM	GSN	Ct7	Cg43	0.200416667	0.256666667	0.26125	0.635	0.983002302	0.008388569	0.550124495
STAT6	RTN1	Ct9	Cg41	0.2625	0.216401675	0.223843996	0.63125	1.044536837	0.008384179	0.5500885
LXR	MEG3	Ct0	Cg51	0.282777778	0.202897086	0.240141313	0.625	0.972777906	0.008376868	0.550028522
ERR1	CYP4B1	Ct2	Cg1	0.239166667	0.263333333	0.206111111	0.6425	1.003507638	0.008369542	0.54996837
HNF3B	ZYG11B	Ct12	Cg37	0.2675	0.217083333	0.22375	0.63125	1.020267502	0.008368137	0.549956823
RORA	TMEM37	Ct5	Cg30	0.220833333	0.25375	0.235416667	0.62875	1.007653587	0.008357899	0.54987268
CEBP	SH3D19	Ct1	Cg25	0.279840683	0.225554867	0.1910049	0.648332817	1.068950332	0.00835532	0.549851465
FOXO1	PON1	Ct12	Cg39	0.2525	0.21	0.219583333	0.6275	1.14278033	0.008349424	0.549802952
AML	CDS2	Ct10	Cg23	0.274375	0.221666667	0.229791667	0.63	0.947867173	0.008345786	0.549772996
LMO2COM	CYP2E1	Ct7	Cg40	0.28375	0.261666667	0.177916667	0.6425	0.983002302	0.008343122	0.549751055
IRF1	SLC1A4	Ct8	Cg38	0.21875	0.251666667	0.237569444	0.625	1.020267502	0.008339853	0.549724131
FOXO1	FABP5	Ct12	Cg46	0.271833333	0.214166667	0.198111111	0.6325	1.14278033	0.008336557	0.549696964
ETS1	CHPT1	Ct9	Cg30	0.211559016	0.269185008	0.227464116	0.646277511	0.995273902	0.008332148	0.549660616
HEB	RCAN1	Ct7	Cg22	0.177083333	0.294444444	0.235277778	0.666666667	1.01814288	0.008326825	0.549616711
ETS1	LAMP2	Ct9	Cg33	0.244280404	0.230420783	0.252676801	0.588131175	0.995273902	0.008325158	0.549602954
P53	ETS1	Ct4	Cg21	0.28995614	0.205833333	0.220687135	0.6525	0.96661682	0.0083073	0.549455452
GATA3	RTN1	Ct5	Cg41	0.25	0.255	0.195	0.625	1.068950332	0.008305243	0.549438443
POU1F1	PTPRF	Ct11	Cg5	0.166666667	0.3775	0.209166667	0.625	1.009735925	0.008305122	0.549437441
FOXP3	CDKN2B	Ct6	Cg21	0.217105263	0.245833333	0.265964912	0.541666667	1.0797751	0.008302347	0.549414492
LMO2COM	CD36	Ct7	Cg12	0.25375	0.2525	0.209583333	0.62875	0.983002302	0.008299591	0.549391693
CEBP	PDPN	Ct1	Cg6	0.283447686	0.1829262	0.225840124	0.66281965	1.068950332	0.008296651	0.549367362
HNF3B	GNA14	Ct12	Cg13	0.242666667	0.269305556	0.185805556	0.669166667	1.020267502	0.008290152	0.549313548
LMO2COM	DPT	Ct7	Cg2	0.2425	0.25	0.2225	0.625	0.983002302	0.008287362	0.549290439
IRF1	LIMCH1	Ct8	Cg38	0.21875	0.25	0.237569444	0.625	1.020267502	0.008284622	0.549267737
FOXO1	DOCK9	Ct12	Cg28	0.312222222	0.19125	0.193425926	0.6275	1.14278033	0.008282404	0.549249352
NFAT	ITM2A	Ct8	Cg13	0.222666667	0.25	0.229666667	0.625	1.035485221	0.00827403	0.549179906
NFAT	LCN2	Ct8	Cg13	0.222666667	0.25	0.229666667	0.625	1.035485221	0.00827403	0.549179906
P53	ITGA3	Ct4	Cg7	0.200625	0.304166667	0.185416667	0.75625	0.96661682	0.008271136	0.549155891
CEBP	NDST1	Ct1	Cg23	0.228753278	0.269613765	0.180418852	0.695335324	1.068950332	0.008270716	0.549152405
ETS	1810015C04RIK	Ct9	Cg18	0.208333333	0.288409883	0.223783951	0.625	0.983002302	0.008260996	0.549071686
STAT	CLCA1	Ct3	Cg3	0.365877325	0.182367415	0.166681331	0.711051123	1.044536837	0.008260271	0.549065664
ATF3	FAH	Ct0	Cg21	0.214780702	0.234905924	0.290205222	0.595	0.947867173	0.008257696	0.549044268
P53	PRDM1	Ct4	Cg21	0.28995614	0.186666667	0.220687135	0.715	0.96661682	0.008255369	0.549024925
ETS	ADH1	Ct9	Cg25	0.25	0.242413105	0.207772798	0.666666667	0.983002302	0.008251788	0.548995151
NFE2	1110008P14RIK	Ct6	Cg9	0.252916667	0.25	0.209791667	0.625	0.995273902	0.008251413	0.548992031
NFE2	GSTA3	Ct6	Cg9	0.252916667	0.25	0.209791667	0.625	0.995273902	0.008251413	0.548992031
NFE2	SLC7A7	Ct6	Cg9	0.252916667	0.25	0.209791667	0.625	0.995273902	0.008251413	0.548992031
LEF1TCF1	NDST1	Ct2	Cg23	0.275	0.225833333	0.199166667	0.64625	1.031066763	0.008241851	0.548912464
STAT6	CYP2F2	Ct9	Cg1	0.265833333	0.220948634	0.212195849	0.6325	1.044536837	0.00823421	0.548848828
PEBP	TGM2	Ct10	Cg16	0.168611111	0.391527778	0.219490741	0.617916667	0.919462632	0.008232447	0.548834143
CEBP	MKRN1	Ct1	Cg34	0.276827554	0.232570705	0.185801703	0.643178029	1.068950332	0.008224372	0.548766817
GATA3	STAT3	Ct5	Cg21	0.274122807	0.184583333	0.251666667	0.604166667	1.068950332	0.008223897	0.548762852
LMO2COM	SOAT1	Ct7	Cg54	0.26125	0.2525	0.201666667	0.62875	0.983002302	0.00822213	0.548748115
TFE	LRP2	Ct11	Cg40	0.255	0.2525	0.22125	0.6275	0.919462632	0.008219259	0.54872416
FREAC2	ETS1	Ct12	Cg21	0.209561404	0.2225	0.262960526	0.67625	0.991177076	0.008218459	0.548717486
HEB	SLC34A2	Ct7	Cg44	0.25	0.2125	0.243055556	0.625	1.01814288	0.008216621	0.548702141
ETS	HSPA4L	Ct9	Cg16	0.305555556	0.175	0.249945869	0.625	0.983002302	0.00821124	0.548657214
ETS1	ABCC3	Ct9	Cg4	0.143334604	0.345556403	0.258611535	0.643334604	0.995273902	0.008201578	0.548576472
RORA	EVI2A	Ct5	Cg11	0.166388889	0.338333333	0.215138889	0.671666667	1.007653587	0.008196965	0.548537894
HFH1	PCX	Ct13	Cg4	0.291666667	0.179	0.2365	0.625	1.061290504	0.008190026	0.548479827
IRF1	INMT	Ct8	Cg2	0.226	0.236111111	0.240555556	0.625	1.020267502	0.008185295	0.548440213
FOXO3	SPP1	Ct12	Cg55	0.201666667	0.281527778	0.220833333	0.645	1.011825352	0.008182486	0.548416685
IRF	SCN7A	Ct8	Cg28	0.203888889	0.25	0.249537037	0.625	1.028880575	0.008179252	0.548389582
IRF	SLC39A8	Ct8	Cg28	0.203888889	0.25	0.249537037	0.625	1.028880575	0.008179252	0.548389582
GATA3	LIMD1	Ct5	Cg38	0.25	0.20125	0.243125	0.625	1.068950332	0.008172277	0.548331105
FREAC3	RCAN1	Ct13	Cg22	0.25	0.229	0.25125	0.5725	0.991177076	0.00816222	0.548246714
MYOGENIN	STAT3	Ct7	Cg21	0.206140351	0.345	0.199707602	0.625	0.919462632	0.008161891	0.548243953
FOXO1	ENPP2	Ct12	Cg49	0.260625	0.227222222	0.191805556	0.62875	1.14278033	0.008161478	0.548240483
MYOGENIN	SLC7A7	Ct7	Cg9	0.263888889	0.25	0.215185185	0.625	0.919462632	0.008158073	0.548211886
HES1	SREBF1	Ct4	Cg21	0.160175439	0.358333333	0.220687135	0.65875	0.976871876	0.008151141	0.548153634
ATF4	AZIN1	Ct1	Cg53	0.191	0.291049075	0.23662506	0.6275	0.987087907	0.008147604	0.548123896
IRF	ITM2A	Ct8	Cg13	0.220666667	0.25	0.229666667	0.625	1.028880575	0.008147412	0.548122288
IRF	LCN2	Ct8	Cg13	0.220666667	0.25	0.229666667	0.625	1.028880575	0.008147412	0.548122288
STAT	STMN2	Ct3	Cg12	0.356353545	0.174177948	0.200590071	0.626266923	1.044536837	0.008144547	0.548098186
FOXO1	NPC1	Ct12	Cg53	0.2365	0.239583333	0.199	0.63125	1.14278033	0.008134015	0.548009543
FOXO4	ZYG11B	Ct12	Cg37	0.25	0.217083333	0.22375	0.625	1.071584713	0.008132725	0.547998674
AML	CD36	Ct10	Cg12	0.320625	0.215416667	0.179791667	0.690625	0.947867173	0.008128979	0.547967123
AMEF2	CBFA2T3	Ct12	Cg21	0.243859649	0.232638889	0.262960526	0.54375	1.001442807	0.008123408	0.54792016
HEB	MAPT	Ct7	Cg24	0.194444444	0.282777778	0.23212963	0.625	1.01814288	0.008121947	0.547907844
IRF	CD38	Ct8	Cg26	0.311388889	0.222222222	0.171111111	0.666666667	1.028880575	0.008121617	0.547905064
HNF3B	CHI3L3	Ct12	Cg11	0.265555556	0.237916667	0.199930556	0.63	1.020267502	0.008119215	0.547884803
LMO2COM	AHR	Ct7	Cg21	0.215350877	0.312222222	0.199707602	0.614166667	0.983002302	0.008106732	0.547779441
NFKAPPAB65	CBFA2T3	Ct3	Cg21	0.260219298	0.193175277	0.334010906	0.525	0.919462632	0.008104852	0.547763557
NFE2	HSPA4L	Ct6	Cg16	0.214444444	0.26375	0.225277778	0.63875	0.995273902	0.008100264	0.547724785
SREBP1	1190002H23RIK	Ct0	Cg54	0.388245174	0.124047564	0.251674671	0.645297564	1.035485221	0.008099118	0.547715105
HNF3B	DLK1	Ct12	Cg46	0.198666667	0.293333333	0.198111111	0.6875	1.020267502	0.008098079	0.547706319
LEF1TCF1	MYB	Ct2	Cg21	0.256973684	0.196944444	0.223333333	0.694166667	1.031066763	0.008089776	0.547636088
ATF4	TGOLN1	Ct1	Cg53	0.191	0.286547202	0.23662506	0.6325	0.987087907	0.008085495	0.547599862
ETS	SEMA7A	Ct9	Cg3	0.25	0.21181695	0.248310092	0.625	0.983002302	0.00807848	0.547540446
LMO2COM	LYZS	Ct7	Cg52	0.258333333	0.255	0.197222222	0.6325	0.983002302	0.008077771	0.547534441
STAT6	SLC23A2	Ct9	Cg38	0.25875	0.221979478	0.213640362	0.63	1.044536837	0.008074968	0.547510686
SREBP	GABARAPL1	Ct0	Cg53	0.248938051	0.236505513	0.218844026	0.603380513	1.035485221	0.008050121	0.547299818
HEB	SELENBP1	Ct7	Cg37	0.25	0.26	0.194583333	0.625	1.01814288	0.008048366	0.547284902
STAT	HDC	Ct3	Cg49	0.313231704	0.179802875	0.213785568	0.639704313	1.044536837	0.008045328	0.547259074
SREBP	CYP4V3	Ct0	Cg45	0.324184816	0.205871535	0.167404908	0.695246535	1.035485221	0.008043404	0.547242713
SREBP1	CYP4V3	Ct0	Cg45	0.324184816	0.205871535	0.167404908	0.695246535	1.035485221	0.008043404	0.547242713
HEB	SEMA7A	Ct7	Cg3	0.208333333	0.255	0.237777778	0.625	1.01814288	0.008038203	0.547198463
ETS1	RABGAP1L	Ct9	Cg26	0.195784899	0.27920064	0.2219283	0.66505096	0.995273902	0.00802982	0.547127102
TAXCREB	RCAN1	Ct3	Cg22	0.19125	0.281949218	0.25346917	0.63875	0.919462632	0.00802717	0.547104529
POU1F1	STMN2	Ct11	Cg12	0.229166667	0.291666667	0.178333333	0.666666667	1.009735925	0.008023934	0.547076948
HNF3B	VNN1	Ct12	Cg39	0.25	0.229166667	0.219583333	0.625	1.020267502	0.008022041	0.547060821
GATA3	SLC34A2	Ct5	Cg44	0.277777778	0.19125	0.225972222	0.625	1.068950332	0.008020317	0.547046121
P53	TCFCP2L1	Ct4	Cg21	0.28995614	0.22	0.220687135	0.58875	0.96661682	0.008011563	0.546971451
SREBP1	NDST1	Ct0	Cg23	0.297000271	0.214331875	0.172250136	0.705581875	1.035485221	0.008011143	0.546967866
ATF3	EMP2	Ct0	Cg50	0.2	0.309619606	0.218366299	0.625	0.947867173	0.00801072	0.546964255
TFE	ETS1	Ct11	Cg21	0.194824561	0.365	0.180745614	0.6775	0.919462632	0.008006592	0.546929017
NFE2	NDST1	Ct6	Cg23	0.26	0.255	0.1925	0.63	0.995273902	0.008002532	0.54689434
P53	LRP2	Ct4	Cg40	0.32875	0.1825	0.242083333	0.57	0.96661682	0.008002445	0.546893599
P53	SIVA1	Ct4	Cg21	0.28995614	0.2	0.220687135	0.64625	0.96661682	0.007994554	0.546826154
FOXO4	CEBPA	Ct12	Cg21	0.25	0.201666667	0.262960526	0.5625	1.071584713	0.007991232	0.546797746
P53	LYZS	Ct4	Cg52	0.343333333	0.176666667	0.216111111	0.63	0.96661682	0.007982567	0.546723601
MYOGENIN	NAPSA	Ct7	Cg5	0.25	0.25	0.222222222	0.625	0.919462632	0.007981446	0.546714007
LMO2COM	SLC23A2	Ct7	Cg38	0.276875	0.213333333	0.217291667	0.6325	0.983002302	0.007979958	0.54670126
OSF2	QK	Ct10	Cg22	0.266875	0.24625	0.1871875	0.645	1.005577697	0.007978777	0.546691146
RORA	MAPT	Ct5	Cg24	0.185833333	0.25875	0.259583333	0.63375	1.007653587	0.007970949	0.546624069
NFAT	MGP	Ct8	Cg10	0.25125	0.237777778	0.205277778	0.6275	1.035485221	0.007968506	0.546603129
GATA3	SERPINB9	Ct5	Cg44	0.277777778	0.19	0.225972222	0.625	1.068950332	0.007967897	0.546597905
SREBP	GGCX	Ct0	Cg53	0.248938051	0.217641825	0.218844026	0.648891825	1.035485221	0.007966812	0.546588599
LMO2COM	ITM2A	Ct7	Cg13	0.266666667	0.208333333	0.233333333	0.625	0.983002302	0.007964139	0.546565675
LMO2COM	LCN2	Ct7	Cg13	0.266666667	0.208333333	0.233333333	0.625	0.983002302	0.007964139	0.546565675
LMO2COM	TACSTD2	Ct7	Cg13	0.266666667	0.208333333	0.233333333	0.625	0.983002302	0.007964139	0.546565675
LMO2COM	TEKT1	Ct7	Cg13	0.266666667	0.208333333	0.233333333	0.625	0.983002302	0.007964139	0.546565675
ATF3	FASN	Ct0	Cg29	0.099166667	0.436861989	0.381998688	0.5075	0.947867173	0.007960775	0.546536815
FOXO1	RTN1	Ct12	Cg41	0.26375	0.23875	0.174166667	0.635	1.14278033	0.007958613	0.546518253
IRF	NPC1	Ct8	Cg53	0.202666667	0.26	0.233388889	0.62875	1.028880575	0.007955708	0.546493313
FOXO3	VNN1	Ct12	Cg39	0.25	0.229166667	0.219583333	0.625	1.011825352	0.007955663	0.546492933
ETS	PCX	Ct9	Cg4	0.291666667	0.171666667	0.258611535	0.625	0.983002302	0.007955275	0.546489601
STAT6	LIMCH1	Ct9	Cg38	0.25875	0.218675451	0.213640362	0.63	1.044536837	0.007954777	0.54648532
NFKAPPAB65	CHI3L3	Ct3	Cg11	0.155277778	0.360462383	0.222789282	0.69375	0.919462632	0.007954276	0.546481015
ATF3	MYB	Ct0	Cg21	0.214780702	0.230464182	0.290205222	0.584166667	0.947867173	0.007954047	0.546479055
ETS	PTGIS	Ct9	Cg41	0.25	0.231286317	0.223843996	0.625	0.983002302	0.007951882	0.546460461
AMEF2	ETS1	Ct12	Cg21	0.243859649	0.2225	0.262960526	0.55625	1.001442807	0.007947979	0.54642692
ETS1	LYZS	Ct9	Cg52	0.239904792	0.227482413	0.248579375	0.587473619	0.995273902	0.007932002	0.5462895
STAT6	FASN	Ct9	Cg29	0.258333333	0.224462941	0.208682355	0.6275	1.044536837	0.007931372	0.546284074
LXR	NPC1	Ct0	Cg53	0.19	0.279031365	0.218844026	0.7025	0.972777906	0.007928688	0.546260966
ETS	ZYG11B	Ct9	Cg37	0.25	0.216031983	0.238767163	0.625	0.983002302	0.007922591	0.546208434
STAT6	CD24A	Ct9	Cg24	0.271666667	0.176666667	0.246795584	0.64	1.044536837	0.007918302	0.546171471
HNF4ALPHA	CDKN2B	Ct2	Cg21	0.212719298	0.248333333	0.223333333	0.666666667	1.005577697	0.007908968	0.546090949
P53	FASN	Ct4	Cg29	0.298333333	0.2525	0.157222222	0.69	0.96661682	0.007899153	0.54600619
OSF2	CLCA1	Ct10	Cg3	0.2525	0.208333333	0.238888889	0.625	1.005577697	0.007897902	0.54599538
SREBP1	CAR4	Ct0	Cg42	0.302526852	0.209349954	0.189180093	0.636224954	1.035485221	0.00789345	0.545956894
NFAT	GABARAPL1	Ct8	Cg53	0.2365	0.218333333	0.233388889	0.6325	1.035485221	0.007892885	0.545952017
NKX62	ZNRF2	Ct13	Cg35	0.25	0.251	0.205583333	0.625	0.978916273	0.007892729	0.545950666
HNF3B	FAH	Ct12	Cg21	0.296184211	0.168333333	0.262960526	0.59	1.020267502	0.007892029	0.545944608
ETS	SLC23A2	Ct9	Cg38	0.270833333	0.221979478	0.213640362	0.625	0.983002302	0.007891014	0.545935832
HNF3B	PDIA5	Ct12	Cg48	0.20125	0.256666667	0.238611111	0.6275	1.020267502	0.00789085	0.545934419
TAXCREB	KLF9	Ct3	Cg21	0.279210526	0.156622434	0.334010906	0.5875	0.919462632	0.007890206	0.545928849
IRF	TGOLN1	Ct8	Cg53	0.202666667	0.258333333	0.233388889	0.6275	1.028880575	0.007888994	0.545918367
IRF1	EMP2	Ct8	Cg50	0.2	0.25	0.247222222	0.625	1.020267502	0.007882275	0.545860222
IRF1	LYZ	Ct8	Cg50	0.2	0.25	0.247222222	0.625	1.020267502	0.007882275	0.545860222
HEB	ELA1	Ct7	Cg3	0.208333333	0.25	0.237777778	0.625	1.01814288	0.007880591	0.545845642
MYOGENIN	AHR	Ct7	Cg21	0.206140351	0.312222222	0.199707602	0.666666667	0.919462632	0.007878876	0.54583079
ETS1	SLC31A1	Ct9	Cg18	0.288018519	0.20111888	0.223783951	0.61042832	0.995273902	0.007875524	0.545801764
FOXO3	PDIA5	Ct12	Cg48	0.20125	0.256666667	0.238611111	0.63125	1.011825352	0.007872324	0.545774036
STAT	VSNL1	Ct3	Cg10	0.30753511	0.183571653	0.205497815	0.64910748	1.044536837	0.007865891	0.545718263
CEBP	MGP	Ct1	Cg10	0.335569331	0.172134017	0.192879554	0.660350513	1.068950332	0.007864429	0.545705588
SREBP1	TGOLN1	Ct0	Cg53	0.273938051	0.192634941	0.218844026	0.657634941	1.035485221	0.007864134	0.545703028
ETS1	ME1	Ct9	Cg32	0.19691376	0.23141725	0.293693476	0.589625875	0.995273902	0.007853898	0.545614188
HNF3B	NPC1	Ct12	Cg53	0.2565	0.239583333	0.199	0.62875	1.020267502	0.007844931	0.54553628
LMO2COM	KIT	Ct7	Cg24	0.224166667	0.241944444	0.23212963	0.63375	0.983002302	0.007843137	0.545520684
HES1	ITGA3	Ct4	Cg7	0.225	0.304166667	0.185416667	0.6325	0.976871876	0.007840451	0.545497331
ETS	CHPT1	Ct9	Cg30	0.208333333	0.269185008	0.227464116	0.625	0.983002302	0.00783713	0.545468448
ERR1	FASN	Ct2	Cg29	0.26	0.250833333	0.212777778	0.5625	1.003507638	0.007832999	0.545432497
SREBP	CYP2F2	Ct0	Cg1	0.267064488	0.244387413	0.172282244	0.672512413	1.035485221	0.007830324	0.545409205
LMO2COM	WDR81	Ct7	Cg52	0.258333333	0.25	0.197222222	0.625	0.983002302	0.007825478	0.545367002
STAT	S100A10	Ct3	Cg10	0.30753511	0.182643573	0.205497815	0.64896536	1.044536837	0.00782441	0.545357698
IRF1	HCK	Ct8	Cg17	0.231666667	0.23	0.2525	0.57	1.020267502	0.007824231	0.545356143
MYOGENIN	WWTR1	Ct7	Cg21	0.206140351	0.31	0.199707602	0.666666667	0.919462632	0.007822798	0.545343657
FOXO1	KDR	Ct12	Cg20	0.319722222	0.175694444	0.177685185	0.685416667	1.14278033	0.007818069	0.545302434
ATF3	GSN	Ct0	Cg43	0.270833333	0.176304346	0.258990536	0.666666667	0.947867173	0.007814573	0.545271949
ERR1	S100G	Ct2	Cg44	0.263333333	0.216666667	0.213888889	0.6375	1.003507638	0.007807051	0.545206317
FOXP3	FAH	Ct6	Cg21	0.217105263	0.2225	0.265964912	0.5625	1.0797751	0.00780334	0.545173916
NFKAPPAB65	MGP	Ct3	Cg10	0.253125	0.258615677	0.205497815	0.63	0.919462632	0.007792409	0.545078392
SREBP1	SCHIP1	Ct0	Cg42	0.302526852	0.205171248	0.189180093	0.640796248	1.035485221	0.007791476	0.545070234
NKX62	SLC23A2	Ct13	Cg38	0.25	0.25	0.203666667	0.625	0.978916273	0.007787993	0.54503977
LEF1TCF1	SPHK1	Ct2	Cg20	0.275833333	0.223333333	0.190833333	0.6425	1.031066763	0.007787794	0.54503803
SREBP1	WDR81	Ct0	Cg52	0.342703604	0.170748248	0.183643469	0.699498248	1.035485221	0.007783608	0.545001401
IRF1	PTGIS	Ct8	Cg41	0.19625	0.258333333	0.23875	0.63	1.020267502	0.007780152	0.54497115
ETS1	LCN2	Ct9	Cg13	0.171774069	0.292020994	0.241091356	0.646364825	0.995273902	0.007779893	0.544968884
IRF1	SCHIP1	Ct8	Cg42	0.197916667	0.25	0.246527778	0.625	1.020267502	0.007778257	0.544954557
ETS	LIMCH1	Ct9	Cg38	0.270833333	0.218675451	0.213640362	0.625	0.983002302	0.007773561	0.544913416
ERR1	MAPK14	Ct2	Cg22	0.195625	0.321666667	0.192291667	0.64	1.003507638	0.007771262	0.544893267
ATF4	TACSTD2	Ct1	Cg13	0.168666667	0.29492019	0.253093585	0.625	0.987087907	0.007766954	0.544855506
FOXO4	DTNA	Ct12	Cg43	0.291666667	0.215	0.173333333	0.666666667	1.071584713	0.00776502	0.544838545
NFKAPPAB65	DLK1	Ct3	Cg46	0.1335	0.355140495	0.258028156	0.69	0.919462632	0.007761251	0.544805479
LMO2COM	CLCA1	Ct7	Cg3	0.255	0.208333333	0.237777778	0.625	0.983002302	0.007760769	0.544801249
GATA3	ITGA8	Ct5	Cg34	0.1875	0.265	0.23375	0.625	1.068950332	0.007759546	0.544790516
SREBP	SLC34A2	Ct0	Cg44	0.284836713	0.192513393	0.217835023	0.626888393	1.035485221	0.007753874	0.544740724
HEB	AHR	Ct7	Cg21	0.177631579	0.312222222	0.199707602	0.6875	1.01814288	0.007752826	0.544731515
MYOGENIN	CYP2F2	Ct7	Cg1	0.208333333	0.2625	0.246666667	0.625	0.919462632	0.00775198	0.544724087
MYOGENIN	CYP4B1	Ct7	Cg1	0.208333333	0.2625	0.246666667	0.625	0.919462632	0.00775198	0.544724087
FOXO4	CHI3L3	Ct12	Cg11	0.243055556	0.237916667	0.199930556	0.625	1.071584713	0.007743122	0.544646246
ATF3	FDPS	Ct0	Cg29	0.099166667	0.342802523	0.381998688	0.62875	0.947867173	0.007739218	0.54461191
LMO2COM	DTNA	Ct7	Cg43	0.200416667	0.265833333	0.26125	0.565416667	0.983002302	0.007736111	0.544584579
LEF1TCF1	MYH6	Ct2	Cg9	0.26	0.256666667	0.176944444	0.635	1.031066763	0.007731082	0.544540308
SREBP1	SERPINB9	Ct0	Cg44	0.326503379	0.165477558	0.217835023	0.634227558	1.035485221	0.007729359	0.544525143
ETS1	DDR1	Ct9	Cg7	0.232909783	0.225046958	0.254164372	0.582570436	0.995273902	0.007724433	0.544481748
TFE	MBP	Ct11	Cg16	0.259444444	0.20375	0.247777778	0.64125	0.919462632	0.00772264	0.544465951
ETS	CD38	Ct9	Cg26	0.25	0.226538895	0.2219283	0.625	0.983002302	0.007722004	0.544460344
STAT6	VNN1	Ct9	Cg39	0.18875	0.258491813	0.242423643	0.625	1.044536837	0.007721692	0.544457598
FOXO4	PON1	Ct12	Cg39	0.25	0.21	0.219583333	0.625	1.071584713	0.007720852	0.544450186
CEBPA	NDST1	Ct1	Cg23	0.228753278	0.269613765	0.180418852	0.695335324	0.997326503	0.007716546	0.544412225
SREBP	ANKIB1	Ct0	Cg21	0.364379741	0.116534938	0.290205222	0.604659938	1.035485221	0.007715618	0.544404036
IRF	SOAT1	Ct8	Cg54	0.256875	0.199444444	0.232986111	0.6275	1.028880575	0.007706417	0.544322848
SREBP1	ANXA8	Ct0	Cg42	0.302526852	0.191851752	0.189180093	0.677685085	1.035485221	0.007705077	0.544311012
FOXO1	PDPN	Ct12	Cg6	0.24	0.245	0.180104167	0.63625	1.14278033	0.007700016	0.544266313
CEBPA	LIPG	Ct1	Cg50	0.241391906	0.205788138	0.237427937	0.654341104	0.997326503	0.00769691	0.544238866
IRF	CD55	Ct8	Cg26	0.311388889	0.207777778	0.171111111	0.675416667	1.028880575	0.00769338	0.544207653
STAT	RYR2	Ct3	Cg11	0.399895624	0.121179242	0.222789282	0.681768863	1.044536837	0.007688296	0.544162691
MYOGENIN	PDIA5	Ct7	Cg48	0.25	0.210833333	0.25375	0.625	0.919462632	0.007685983	0.544142227
FOXO3	AHR	Ct12	Cg21	0.215263158	0.234583333	0.262960526	0.571666667	1.011825352	0.007680789	0.544096248
ATF3	ETS1	Ct0	Cg21	0.214780702	0.213542939	0.290205222	0.60875	0.947867173	0.007680193	0.544090971
HES1	RABGAP1L	Ct4	Cg26	0.2525	0.2525	0.197222222	0.625	0.976871876	0.007677083	0.544063423
FREAC3	ZNRF2	Ct13	Cg35	0.239166667	0.251	0.205583333	0.6275	0.991177076	0.007675864	0.544052621
CEBPA	GGCX	Ct1	Cg53	0.23443759	0.229447713	0.23662506	0.604585785	0.997326503	0.007674799	0.544043187
ETS1	KIT	Ct9	Cg24	0.135386752	0.355267602	0.246795584	0.649151403	0.995273902	0.007669336	0.543994766
STAT6	SLC1A4	Ct9	Cg38	0.25875	0.212067346	0.213640362	0.62625	1.044536837	0.007668474	0.543987124
CEBPA	SERPINB9	Ct1	Cg44	0.240078059	0.227591885	0.257829817	0.545693914	0.997326503	0.00766706	0.543974582
ETS1	SELENBP1	Ct9	Cg37	0.196301488	0.261502342	0.238767163	0.628503513	0.995273902	0.007666976	0.543973837
ETS	LYZ	Ct9	Cg50	0.25	0.198894592	0.250744181	0.625	0.983002302	0.007659993	0.543911886
GATA3	CD24A	Ct5	Cg24	0.333333333	0.1325	0.259583333	0.625	1.068950332	0.007659651	0.543908845
STAT6	LYZ	Ct9	Cg50	0.261333333	0.198894592	0.250744181	0.5625	1.044536837	0.00765764	0.543890993
IRF1	ANKIB1	Ct8	Cg21	0.362149123	0.101666667	0.386447368	0.5275	1.020267502	0.007657604	0.543890674
LEF1TCF1	DLK1	Ct2	Cg46	0.250166667	0.256666667	0.172833333	0.669166667	1.031066763	0.007656804	0.543883568
ETS	LIMD1	Ct9	Cg38	0.270833333	0.201839174	0.213640362	0.666666667	0.983002302	0.007653395	0.543853302
NFAT	DAG1	Ct8	Cg7	0.26125	0.21	0.214583333	0.6275	1.035485221	0.007649432	0.543818092
ETS1	ELA1	Ct9	Cg3	0.216319164	0.236405517	0.248310092	0.604608275	0.995273902	0.007641237	0.543745229
FOXO1	ANXA8	Ct12	Cg42	0.243333333	0.270833333	0.1521875	0.666666667	1.14278033	0.00764107	0.543743746
ETS	MNS1	Ct9	Cg35	0.25	0.209580455	0.237287015	0.625	0.983002302	0.007638346	0.543719507
FREAC2	PDIA5	Ct12	Cg48	0.2	0.256666667	0.238611111	0.62875	0.991177076	0.007633424	0.5436757
POU1F1	ETS1	Ct11	Cg21	0.166666667	0.365	0.180745614	0.6875	1.009735925	0.007632906	0.543671086
STAT	PON1	Ct3	Cg39	0.330376944	0.193622764	0.16734787	0.68251748	1.044536837	0.007631745	0.543660756
MEIS1	SPP1	Ct4	Cg55	0.174166667	0.309166667	0.247916667	0.604166667	0.94574851	0.00762774	0.543625076
FOXO1	AGER	Ct12	Cg36	0.25	0.208333333	0.204861111	0.625	1.14278033	0.007620809	0.543563309
ATF3	FOXO3	Ct0	Cg21	0.214780702	0.227576025	0.290205222	0.566666667	0.947867173	0.007619073	0.543547831
STAT	B3GNT2	Ct3	Cg56	0.347517153	0.166154818	0.196811273	0.641732228	1.044536837	0.007617575	0.543534475
ERR1	WWTR1	Ct2	Cg21	0.200307018	0.2675	0.223333333	0.634166667	1.003507638	0.007615485	0.543515832
HFH8	VEGFA	Ct13	Cg32	0.208333333	0.266	0.207166667	0.625	1.061290504	0.007615082	0.543512231
LEF1TCF1	GADD45G	Ct2	Cg55	0.33	0.134166667	0.292638889	0.57	1.031066763	0.00761469	0.543508739
RORA	CD55	Ct5	Cg26	0.209166667	0.25125	0.229583333	0.62625	1.007653587	0.007613737	0.543500236
STAT6	WNK1	Ct9	Cg17	0.231666667	0.260792242	0.189880539	0.635	1.044536837	0.00760915	0.543459293
CEBP	S100A10	Ct1	Cg10	0.335569331	0.167271365	0.192879554	0.656703524	1.068950332	0.007600058	0.543378082
NFKAPPAB65	ALDH1A1	Ct3	Cg20	0.304444444	0.164962019	0.284909161	0.57625	0.919462632	0.007581296	0.543210219
NFKAPPAB65	PTGIS	Ct3	Cg41	0.1975	0.263339973	0.25196457	0.62875	0.919462632	0.007575921	0.543162065
ETS	CYP2E1	Ct9	Cg40	0.1875	0.264562751	0.248581306	0.625	0.983002302	0.007575878	0.543161681
MYOGENIN	CLEC3B	Ct7	Cg2	0.225	0.263333333	0.2225	0.625	0.919462632	0.007575869	0.5431616
POU1F1	DLK1	Ct11	Cg46	0.175	0.359166667	0.173583333	0.6875	1.009735925	0.007573953	0.543144425
NFKAPPAB65	RABGAP1L	Ct3	Cg26	0.323611111	0.177195843	0.254795025	0.56375	0.919462632	0.007573359	0.543139098
P53	WWTR1	Ct4	Cg21	0.28995614	0.214166667	0.220687135	0.571666667	0.96661682	0.007572834	0.543134391
FOXO4	KRT19	Ct12	Cg8	0.25	0.212638889	0.212685185	0.625	1.071584713	0.007572277	0.543129396
GATA3	PLD1	Ct5	Cg30	0.25	0.1925	0.235416667	0.625	1.068950332	0.007569122	0.543101105
FOXO4	LAMP2	Ct12	Cg33	0.25	0.244583333	0.184791667	0.625	1.071584713	0.007567558	0.543087081
MYOGENIN	SERPINB9	Ct7	Cg44	0.208333333	0.26	0.243055556	0.625	0.919462632	0.007565746	0.543070823
LEF1TCF1	TCFCP2L1	Ct2	Cg21	0.256973684	0.230833333	0.223333333	0.55375	1.031066763	0.007563821	0.543053549
RORA	RABGAP1L	Ct5	Cg26	0.209166667	0.25	0.229583333	0.625	1.007653587	0.007560737	0.543025863
HFH8	GGCX	Ct13	Cg53	0.225	0.2525	0.200633333	0.625	1.061290504	0.007560687	0.543025421
NFAT	ITGA3	Ct8	Cg7	0.26125	0.208333333	0.214583333	0.625	1.035485221	0.007558489	0.543005679
ATF4	TGM2	Ct1	Cg16	0.176111111	0.275178227	0.25807476	0.611666667	0.987087907	0.007551218	0.542940358
LEF1TCF1	B3GNT2	Ct2	Cg56	0.21375	0.265833333	0.202916667	0.635	1.031066763	0.007549076	0.542921105
LEF1TCF1	FOS	Ct2	Cg21	0.256973684	0.183055556	0.223333333	0.696666667	1.031066763	0.00754635	0.542896593
CEBP	GIPC2	Ct1	Cg0	0.315146392	0.186536335	0.179764261	0.668027251	1.068950332	0.007546244	0.542895641
PEBP	WWTR1	Ct10	Cg21	0.139298246	0.411527778	0.233026316	0.614166667	0.919462632	0.007543451	0.542870525
ETS	SLC1A4	Ct9	Cg38	0.270833333	0.212067346	0.213640362	0.625	0.983002302	0.007538653	0.542827351
SREBP1	GSN	Ct0	Cg43	0.284856073	0.176304346	0.258990536	0.559221013	1.035485221	0.007531817	0.542765798
GATA3	ADH1	Ct5	Cg25	0.258333333	0.19875	0.2195	0.625	1.068950332	0.007529388	0.542743907
GATA3	HBB-Y	Ct5	Cg25	0.258333333	0.19875	0.2195	0.625	1.068950332	0.007529388	0.542743907
NFAT	ZNRF2	Ct8	Cg35	0.28	0.191666667	0.213333333	0.635	1.035485221	0.007528024	0.542731616
POU1F1	HSPA4L	Ct11	Cg16	0.236111111	0.20375	0.247777778	0.625	1.009735925	0.007522535	0.542682138
PEBP	SEMA7A	Ct10	Cg3	0.210833333	0.258333333	0.238888889	0.62875	0.919462632	0.007521903	0.542676443
CEBPA	AGER	Ct1	Cg36	0.31366303	0.166959883	0.230775353	0.623969913	0.997326503	0.007520832	0.542666781
FREAC2	AHR	Ct12	Cg21	0.209561404	0.234583333	0.262960526	0.586666667	0.991177076	0.00751695	0.54263176
ETS1	TSHB	Ct9	Cg11	0.211636283	0.245245671	0.252489872	0.57620184	0.995273902	0.00751541	0.542617863
RORA	VCAM1	Ct5	Cg25	0.180666667	0.297916667	0.2195	0.63125	1.007653587	0.007514845	0.542612758
CEBP	TMEM37	Ct1	Cg30	0.320545931	0.16410331	0.204530621	0.653077483	1.068950332	0.007510834	0.542576554
FOXO1	ITGA8	Ct12	Cg34	0.2675	0.220972222	0.172986111	0.6425	1.14278033	0.007507729	0.542548509
ERR1	SH3D19	Ct2	Cg25	0.185666667	0.291666667	0.207166667	0.666666667	1.003507638	0.007505334	0.542526873
HFH1	TGOLN1	Ct13	Cg53	0.25	0.2255	0.200633333	0.625	1.061290504	0.007502464	0.542500937
IRF1	TACSTD2	Ct8	Cg13	0.245666667	0.208333333	0.229666667	0.625	1.020267502	0.007495438	0.542437404
GATA3	FHL1	Ct5	Cg22	0.3125	0.1525	0.235416667	0.625	1.068950332	0.007495397	0.542437027
PEBP	GADD45G	Ct10	Cg55	0.239166667	0.1825	0.330555556	0.565	0.919462632	0.007495326	0.542436386
CEBP	MAPT	Ct1	Cg24	0.336286722	0.14620683	0.224005963	0.636530123	1.068950332	0.007493996	0.542424355
HNF3B	SIVA1	Ct12	Cg21	0.296184211	0.162916667	0.262960526	0.57875	1.020267502	0.007492436	0.54241024
AMEF2	VEGFA	Ct12	Cg32	0.18	0.345833333	0.188055556	0.63875	1.001442807	0.007488289	0.542372703
ETS1	CYP4B1	Ct9	Cg1	0.204087546	0.268893065	0.212195849	0.645839598	0.995273902	0.007485146	0.542344243
TAXCREB	FOXO3	Ct3	Cg21	0.279210526	0.165864966	0.334010906	0.52625	0.919462632	0.007484681	0.542340031
ETS1	MATN4	Ct9	Cg18	0.288018519	0.18182309	0.223783951	0.641484635	0.995273902	0.007482165	0.542317236
CEBP	PTPRF	Ct1	Cg5	0.314807093	0.194285475	0.16931584	0.675714106	1.068950332	0.007480023	0.542297832
AML	CLCA1	Ct10	Cg3	0.253333333	0.208333333	0.238888889	0.625	0.947867173	0.007469208	0.542199757
MYOGENIN	S100G	Ct7	Cg44	0.208333333	0.256666667	0.243055556	0.625	0.919462632	0.007468749	0.542195596
TFE	MNS1	Ct11	Cg35	0.20875	0.265	0.229375	0.64	0.919462632	0.007466765	0.542177589
TAXCREB	ENPP2	Ct3	Cg49	0.165	0.366079053	0.213785568	0.62875	0.919462632	0.007465335	0.542164605
NFE2	MBP	Ct6	Cg16	0.214444444	0.242916667	0.225277778	0.63875	0.995273902	0.007460432	0.542120087
IRF1	SCGB1A1	Ct8	Cg36	0.229166667	0.222222222	0.215277778	0.666666667	1.020267502	0.007456945	0.542088403
HEB	CLEC3B	Ct7	Cg2	0.2	0.263333333	0.2225	0.625	1.01814288	0.007456836	0.542087414
FOXO1	GGCX	Ct12	Cg53	0.2365	0.219166667	0.199	0.6325	1.14278033	0.00745559	0.542076089
LEF1TCF1	GSTA3	Ct2	Cg9	0.26	0.250833333	0.176944444	0.62625	1.031066763	0.007451266	0.54203678
FOXO1	ITM2A	Ct12	Cg13	0.261333333	0.201388889	0.185805556	0.666666667	1.14278033	0.007450073	0.54202593
HNF4ALPHA	ETS1	Ct2	Cg21	0.212719298	0.249444444	0.223333333	0.625	1.005577697	0.007447833	0.542005559
AML	PCX	Ct10	Cg4	0.252916667	0.200833333	0.2425	0.6375	0.947867173	0.00744308	0.541962307
ETS	RTN1	Ct9	Cg41	0.25	0.216401675	0.223843996	0.625	0.983002302	0.007440132	0.541935472
HFH1	BEX2	Ct13	Cg47	0.1875	0.276	0.2165	0.625	1.061290504	0.007431604	0.541857787
NFAT	B3GNT2	Ct8	Cg56	0.27	0.184166667	0.229166667	0.62875	1.035485221	0.007419047	0.541743261
RORA	S100G	Ct5	Cg44	0.174166667	0.296666667	0.225972222	0.63	1.007653587	0.007412089	0.541679727
NFE2	WDR81	Ct6	Cg52	0.2525	0.25	0.18875	0.625	0.995273902	0.007411583	0.541675101
NFAT	LEPR	Ct8	Cg28	0.271388889	0.168333333	0.249537037	0.6275	1.035485221	0.007407213	0.541635167
AMEF2	TNFRSF21	Ct12	Cg8	0.214166667	0.25875	0.212685185	0.6275	1.001442807	0.007406437	0.541628077
STAT6	1810015C04RIK	Ct9	Cg18	0.175	0.288409883	0.223783951	0.6275	1.044536837	0.007403117	0.541597719
MYOGENIN	FOS	Ct7	Cg21	0.206140351	0.284444444	0.199707602	0.6875	0.919462632	0.007402218	0.541589494
CEBPA	CD38	Ct1	Cg26	0.16270216	0.329501033	0.202449588	0.683375775	0.997326503	0.007397142	0.541543057
GATA3	SCGB1A1	Ct5	Cg36	0.25	0.2525	0.159375	0.6875	1.068950332	0.00739353	0.541509995
CEBPA	CD24A	Ct1	Cg24	0.294620055	0.178159683	0.224005963	0.630494763	0.997326503	0.007393501	0.541509737
ERR1	NDST1	Ct2	Cg23	0.26	0.225833333	0.199166667	0.63	1.003507638	0.007393316	0.541508041
STAT	PCX	Ct3	Cg4	0.410578284	0.132488754	0.187970539	0.691233131	1.044536837	0.007382664	0.541410452
IRF1	MBP	Ct8	Cg16	0.136944444	0.354166667	0.23537037	0.63375	1.020267502	0.007381352	0.541398427
P53	CDKN2B	Ct4	Cg21	0.28995614	0.213333333	0.220687135	0.559166667	0.96661682	0.007378425	0.541371586
FOXO4	LEPR	Ct12	Cg28	0.243055556	0.234166667	0.193425926	0.625	1.071584713	0.007373129	0.541323
IRF1	FABP5	Ct8	Cg46	0.219666667	0.21	0.2785	0.5625	1.020267502	0.007373017	0.541321971
FOXO1	SCGB1A1	Ct12	Cg36	0.25	0.201388889	0.204861111	0.625	1.14278033	0.007366782	0.541264728
LMO2COM	KLF9	Ct7	Cg21	0.215350877	0.2675	0.199707602	0.65125	0.983002302	0.007364908	0.541247511
STAT6	LIMD1	Ct9	Cg38	0.25875	0.201839174	0.213640362	0.63125	1.044536837	0.00735689	0.541173827
IRF	ZNRF2	Ct8	Cg35	0.27375	0.191666667	0.213333333	0.63875	1.028880575	0.00735623	0.541167759
IRF	DAG1	Ct8	Cg7	0.25375	0.21	0.214583333	0.625	1.028880575	0.00735303	0.541138321
HNF3B	PON1	Ct12	Cg39	0.25	0.21	0.219583333	0.625	1.020267502	0.007351107	0.541120632
GATA3	RYR2	Ct5	Cg11	0.263888889	0.19375	0.215138889	0.625	1.068950332	0.007348848	0.541099846
PEBP	CBFA2T3	Ct10	Cg21	0.139298246	0.388333333	0.233026316	0.63375	0.919462632	0.007345263	0.541066839
SREBP1	LYZ	Ct0	Cg50	0.360982598	0.135050973	0.218366299	0.666300973	1.035485221	0.007344867	0.541063196
OSF2	MNS1	Ct10	Cg35	0.20375	0.245694444	0.255763889	0.57	1.005577697	0.00733876	0.541006937
STAT	SLC23A2	Ct3	Cg38	0.289096684	0.220282786	0.168726673	0.653757513	1.044536837	0.007337496	0.540995289
STAT	PTPRD	Ct3	Cg28	0.270074384	0.234751677	0.160395165	0.690044182	1.044536837	0.007329663	0.540923069
HFH1	SLC1A4	Ct13	Cg38	0.25	0.216666667	0.203666667	0.625	1.061290504	0.007317561	0.540811347
HFH8	SLC1A4	Ct13	Cg38	0.25	0.216666667	0.203666667	0.625	1.061290504	0.007317561	0.540811347
ATF3	TCFCP2L1	Ct0	Cg21	0.214780702	0.224042086	0.290205222	0.5525	0.947867173	0.00731324	0.540771421
ETS1	LYZ	Ct9	Cg50	0.240899211	0.198894592	0.250744181	0.610841888	0.995273902	0.007303998	0.540685945
NFE2	BC052328	Ct6	Cg11	0.224305556	0.25	0.209375	0.625	0.995273902	0.007303441	0.540680787
IRF	ITGA3	Ct8	Cg7	0.25375	0.208333333	0.214583333	0.625	1.028880575	0.007294672	0.540599604
FOXO3	PON1	Ct12	Cg39	0.25	0.21	0.219583333	0.625	1.011825352	0.007290281	0.540558911
CEBP	CD55	Ct1	Cg26	0.28770216	0.174532519	0.202449588	0.670691056	1.068950332	0.007288135	0.540539023
GATA3	TACSTD2	Ct5	Cg13	0.266666667	0.1875	0.217916667	0.625	1.068950332	0.00727944	0.540458373
FREAC3	BEX2	Ct13	Cg47	0.195	0.276	0.2165	0.63	0.991177076	0.007276012	0.540426547
LXR	FAH	Ct0	Cg21	0.204122807	0.234905924	0.290205222	0.5375	0.972777906	0.007275836	0.540424913
NFAT	GPAM	Ct8	Cg49	0.279583333	0.178333333	0.222777778	0.6325	1.035485221	0.007274784	0.540415147
LMO2COM	MYH6	Ct7	Cg9	0.194166667	0.281111111	0.215185185	0.63	0.983002302	0.00727378	0.54040582
ETS	HBB-Y	Ct9	Cg25	0.25	0.227626012	0.207772798	0.625	0.983002302	0.007264156	0.540316391
ETS1	TMEM37	Ct9	Cg30	0.211559016	0.246575233	0.227464116	0.61486285	0.995273902	0.007261306	0.540289894
STAT	LPCAT1	Ct3	Cg46	0.354584468	0.114379694	0.258028156	0.664069541	1.044536837	0.007258938	0.54026786
CEBP	RYR2	Ct1	Cg11	0.282565385	0.23359829	0.15967322	0.643948718	1.068950332	0.007254868	0.540229989
SREBP1	SPP1	Ct0	Cg55	0.27910594	0.216543877	0.18924047	0.61237721	1.035485221	0.00725257	0.540208597
CEBP	CYP2S1	Ct1	Cg0	0.315146392	0.180610148	0.179764261	0.662957611	1.068950332	0.007251054	0.540194479
HEB	LYZ	Ct7	Cg50	0.225	0.2525	0.2005	0.625	1.01814288	0.007248481	0.540170519
PEBP	ELA1	Ct10	Cg3	0.210833333	0.25	0.238888889	0.625	0.919462632	0.007235846	0.540052731
STAT6	1600029D21RIK	Ct9	Cg11	0.302777778	0.161042483	0.252489872	0.5625	1.044536837	0.007233604	0.540031805
IRF1	LYZS	Ct8	Cg52	0.21	0.255833333	0.210277778	0.6275	1.020267502	0.007232652	0.540022927
TAXCREB	F3	Ct3	Cg42	0.148333333	0.364537178	0.258605954	0.5625	0.919462632	0.007232288	0.540019527
FOXO1	TEKT1	Ct12	Cg13	0.261333333	0.208333333	0.185805556	0.625	1.14278033	0.007225286	0.539954146
GATA3	PTPRD	Ct5	Cg28	0.222222222	0.278333333	0.163888889	0.666666667	1.068950332	0.007223846	0.539940694
STAT6	CD38	Ct9	Cg26	0.22	0.226538895	0.2219283	0.625	1.044536837	0.007220744	0.539911702
NFAT	MSLN	Ct8	Cg0	0.255	0.175	0.248	0.63	1.035485221	0.00721962	0.539901203
SREBP	LIPG	Ct0	Cg50	0.219315931	0.250248705	0.218366299	0.581707039	1.035485221	0.00721898	0.539895219
FOXO3	PCX	Ct12	Cg4	0.232916667	0.214166667	0.253125	0.565	1.011825352	0.007218409	0.539889879
HEB	MYH6	Ct7	Cg9	0.1875	0.281111111	0.215185185	0.625	1.01814288	0.007217394	0.539880386
[truncated: 8,010 more rows]
